# Supplementary material for: 2,2′-(Disulfanedi­yl)di­benzoic acid N,N-di­methyl­formamide monosolvate: crystal structure, Hirshfeld surface analysis and computational study
Source: Acta Crystallogr E Crystallogr Commun. 2020 Jun 26;76(Pt 7):1150–7. doi: 10.1107/S2056989020008257 (PMC7336788; doi:10.1107/S2056989020008257)
Supplement: Supplementary file 1 [file e-76-01150-sup1.cif]

##############################################################################
#                                                                            #
# This CIF contains the data in a paper accepted for publication in          #
# Acta Crystallographica Section E. It conforms to the requirements of       #
# Notes for Authors for Acta Crystallographica Section E, and has been       #
# peer reviewed under the auspices of the IUCr Commission on Journals.       #
#                                                                            #
# Full details of the Crystallographic Information File format               #
# are given in the paper "The Crystallographic Information File (CIF):       #
# a New Standard Archive File for Crystallography" by S. R. Hall, F. H.      #
# Allen and I. D. Brown [Acta Cryst. (1991), A47, 655-685].                  #
#                                                                            #
# The current version of the core CIF dictionary is obtainable from          #
# ftp://ftp.iucr.org/pub/cif_core.dic.                                       #
#                                                                            #
# Software is freely available for graphical display of the structure(s)     #
# in this CIF. For information consult the CIF software page                 #
# http://www.iucr.org/resources/cif/software.                                #
#                                                                            #
# This file may be used for bona fide research purposes within the           #
# scientific community so long as proper attribution is given to the journal # 
# article from which it was obtained.                                        #
#                                                                            #
##############################################################################
data_I
_audit_creation_method     'SHELXL-2018/3'
_journal_date_recd_electronic     2020-06-18
_journal_date_accepted     2020-06-22
_journal_name_full     'Acta Crystallographica, Section E'
_journal_year     2020
_journal_volume     76
_journal_issue      7
_journal_page_first     1150
_journal_page_last     1157
_journal_paper_category     GO
_journal_paper_doi     10.1107/S2056989020008257
_journal_coeditor_code     HB7925
loop_
    _publ_contact_author_name
    _publ_contact_author_address
    _publ_contact_author_email
    'Edward R.T. Tiekink'
;
School of Science and Technology,
Sunway University,
No. 5 Jalan Universiti,
47500 Bandar Sunway,
Selangor Darul Ehsan, Malaysia
;
 edwardt@sunway.edu.my
_publ_contact_author_fax     ' +60 3 7491 8633 '
_publ_contact_author_phone     ' +60 3 7491 7173 '
_publ_section_title
;
2,2'-(Disulfanediyl)dibenzoic acid <i>N</i>,<i>N</i>-dimethylformamide
monosolvate: crystal structure, Hirshfeld surface analysis and computational
study
;
_publ_section_title_footnote     .
loop_
    _publ_author_name
    _publ_author_footnote
    _publ_author_address
    ' Sang Loon Tan '
;
Additional correspondence author, e-mail: alant@sunway.edu.my.
;
;
Research Centre for Crystalline Materials,
School of Science and Technology,
Sunway University, 47500 Bandar Sunway,
Selangor Darul Ehsan, Malaysia
;
    'Tiekink, Edward R. T.' .
;
Research Centre for Crystalline Materials,
School of Science and Technology,
Sunway University, 47500 Bandar Sunway,
Selangor Darul Ehsan, Malaysia
;
_publ_section_synopsis
;
In the title 1:1 solvate, 2,2'-dithiodibenzoic acid (DTBA):dimethylformamide
(DMF), the DTBA molecule is twisted [C---S---S---C = --88.57 (6)\%].
Four-molecule aggregates are formed in the crystal <i>via</i>
DTBA-O---H...O(DMF) and DTBA-O---H...O(DTBA) hydrogen bonding. These are
connected in three-dimensions by benzene-C---H...O(DTBA), DTBA-C\\db
O...\p(benzene) and benzene-C---H...\p(benzene) interactions.
;
_chemical_name_systematic
;
2,2'-(Disulfanediyl)dibenzoic acid <i>N</i>,<i>N</i>-dimethylformamide
monosolvate
;
_chemical_name_common     ?
_chemical_formula_moiety     'C14 H10 O4 S2, C3 H7 N O'
_chemical_formula_sum     'C17 H17 N O5 S2'
_chemical_formula_iupac     'C14 H10 O4 S2, C3 H7 N O'
_chemical_formula_weight     379.43
_chemical_melting_point     ?
_space_group_crystal_system     triclinic
_space_group_name_H-M_alt     'P -1'
_space_group_name_Hall     '-P 1'
loop_
    _space_group_symop_operation_xyz
    'x, y, z'
    '-x, -y, -z'
_cell_length_a     5.05866(4)
_cell_length_b     12.26170(10)
_cell_length_c     15.10090(10)
_cell_angle_alpha     106.1490(10)
_cell_angle_beta     96.4460(10)
_cell_angle_gamma     100.8840(10)
_cell_volume     869.944(13)
_cell_formula_units_Z     2
_cell_measurement_reflns_used     13143
_cell_measurement_theta_min     3.0710
_cell_measurement_theta_max     76.0280
_cell_measurement_temperature     100(2)
_exptl_crystal_description     prism
_exptl_crystal_colour     colourless
_exptl_crystal_size_max     0.240
_exptl_crystal_size_mid     0.163
_exptl_crystal_size_min     0.063
_exptl_crystal_density_diffrn     1.449
_exptl_crystal_density_meas     ?
_exptl_crystal_density_method     ?
_exptl_crystal_F_000     396
_exptl_absorpt_coefficient_mu     3.028
_exptl_absorpt_correction_type     gaussian
_exptl_absorpt_process_details
;
(CrysAlisPro; Rigaku OD, 2018)
;
_exptl_absorpt_correction_T_min     0.316
_exptl_absorpt_correction_T_max     1.000
_diffrn_ambient_temperature     100(2)
_diffrn_radiation_type     CuK\a
_diffrn_radiation_wavelength     1.54184
_diffrn_measurement_device_type     'XtaLAB Synergy, Dualflex, AtlasS2'
_diffrn_measurement_device     'four-circle diffractometer'
_diffrn_measurement_method     '\w scans'
_diffrn_detector     'CCD plate'
_diffrn_detector_area_resol_mean     5.2558
_diffrn_reflns_number     19670
_diffrn_reflns_av_R_equivalents     0.0248
_diffrn_reflns_av_unetI/netI     0.0138
_diffrn_reflns_theta_min     3.094
_diffrn_reflns_theta_max     76.271
_diffrn_reflns_theta_full     67.684
_diffrn_measured_fraction_theta_max     0.969
_diffrn_measured_fraction_theta_full     1.000
_diffrn_reflns_limit_h_min     -6
_diffrn_reflns_limit_h_max     6
_diffrn_reflns_limit_k_min     -15
_diffrn_reflns_limit_k_max     13
_diffrn_reflns_limit_l_min     -18
_diffrn_reflns_limit_l_max     18
_refine_special_details     ?
_reflns_number_total     3543
_reflns_number_gt     3410
_reflns_threshold_expression     'I > 2\s(I)'
_refine_ls_structure_factor_coef     Fsqd
_refine_ls_matrix_type     full
_refine_ls_R_factor_all     0.0264
_refine_ls_R_factor_gt     0.0256
_refine_ls_wR_factor_gt     0.0714
_refine_ls_wR_factor_ref     0.0720
_refine_ls_goodness_of_fit_ref     1.068
_refine_ls_restrained_S_all     1.068
_refine_ls_number_reflns     3543
_refine_ls_number_parameters     234
_refine_ls_number_restraints     2
_refine_ls_hydrogen_treatment     mixed
_refine_ls_weighting_scheme     calc
_refine_ls_weighting_details
              'w=1/[\s^2^(Fo^2^)+(0.0405P)^2^+0.3204P] where P=(Fo^2^+2Fc^2^)/3'
_atom_sites_solution_hydrogens     mixed
_atom_sites_solution_primary     dual
_refine_ls_shift/su_max     0.001
_refine_ls_shift/su_mean     0.000
_refine_diff_density_max     0.227
_refine_diff_density_min     -0.336
_refine_ls_extinction_method     none
_refine_ls_extinction_coef     .
loop_
    _atom_type_symbol
    _atom_type_description
    _atom_type_scat_dispersion_real
    _atom_type_scat_dispersion_imag
    _atom_type_scat_source
    'C' 'C' 0.0181 0.0091
                         'International Tables Vol C Tables 4.2.6.8 and 6.1.1.4'
    'H' 'H' 0.0000 0.0000
                         'International Tables Vol C Tables 4.2.6.8 and 6.1.1.4'
    'N' 'N' 0.0311 0.0180
                         'International Tables Vol C Tables 4.2.6.8 and 6.1.1.4'
    'O' 'O' 0.0492 0.0322
                         'International Tables Vol C Tables 4.2.6.8 and 6.1.1.4'
    'S' 'S' 0.3331 0.5567
                         'International Tables Vol C Tables 4.2.6.8 and 6.1.1.4'
_computing_data_collection
;
CrysAlis PRO (Rigaku OD, 2018)
;
_computing_cell_refinement
;
CrysAlis PRO (Rigaku OD, 2018)
;
_computing_data_reduction
;
CrysAlis PRO (Rigaku OD, 2018)
;
_computing_structure_solution
;
SHELXS (Sheldrick, 2015<i>a</i>)
;
_computing_structure_refinement
;
<i>SHELXL2017/1</i> (Sheldrick, 2015<i>b</i>)
;
_computing_molecular_graphics
;
ORTEP-3 for Windows (Farrugia, 2012), DIAMOND (Brandenburg,
2006)
;
_computing_publication_material
;
publCIF (Westrip, 2010)
;
loop_
    _atom_site_type_symbol
    _atom_site_label
    _atom_site_fract_x
    _atom_site_fract_y
    _atom_site_fract_z
    _atom_site_U_iso_or_equiv
    _atom_site_adp_type
    _atom_site_calc_flag
    _atom_site_occupancy
    _atom_site_disorder_assembly
    _atom_site_disorder_group
    S S1 0.13127(6) 0.80270(2) 0.28401(2) 0.01841(9) Uani d 1 . .
    S S2 -0.10332(6) 0.84945(2) 0.18710(2) 0.01848(9) Uani d 1 . .
    O O1 0.32810(18) 0.61831(8) 0.48410(6) 0.02255(19) Uani d 1 . .
    H H1O 0.480(2) 0.6544(14) 0.5192(11) 0.034 Uiso d 1 . .
    O O2 0.42509(17) 0.76207(8) 0.41991(6) 0.02129(19) Uani d 1 . .
    O O3 -0.30085(18) 0.92323(8) -0.07873(6) 0.02025(19) Uani d 1 . .
    H H3O -0.403(3) 0.9709(12) -0.0714(12) 0.030 Uiso d 1 . .
    O O4 -0.37132(17) 0.93328(7) 0.06697(6) 0.01850(18) Uani d 1 . .
    O O5 0.78590(18) 0.72556(8) 0.59804(6) 0.0248(2) Uani d 1 . .
    N N1 1.1659(2) 0.87050(9) 0.62312(7) 0.0212(2) Uani d 1 . .
    C C1 0.2742(2) 0.67339(10) 0.42316(8) 0.0176(2) Uani d 1 . .
    C C2 0.0090(2) 0.61916(10) 0.35774(8) 0.0170(2) Uani d 1 . .
    C C3 -0.0765(2) 0.67004(10) 0.28992(8) 0.0166(2) Uani d 1 . .
    C C4 -0.3247(2) 0.61624(11) 0.22897(9) 0.0193(2) Uani d 1 . .
    H H4 -0.380732 0.647747 0.181123 0.023 Uiso calc 1 . .
    C C5 -0.4903(2) 0.51701(11) 0.23773(9) 0.0213(3) Uani d 1 . .
    H H5 -0.660717 0.482386 0.196749 0.026 Uiso calc 1 . .
    C C6 -0.4093(3) 0.46787(11) 0.30573(9) 0.0219(3) Uani d 1 . .
    H H6 -0.524200 0.400478 0.311867 0.026 Uiso calc 1 . .
    C C7 -0.1591(3) 0.51829(11) 0.36451(8) 0.0204(2) Uani d 1 . .
    H H7 -0.100899 0.483843 0.410105 0.024 Uiso calc 1 . .
    C C8 -0.0191(2) 0.77686(10) 0.07734(8) 0.0165(2) Uani d 1 . .
    C C9 -0.0966(2) 0.80827(10) -0.00313(8) 0.0156(2) Uani d 1 . .
    C C10 -0.0139(2) 0.75656(11) -0.08709(9) 0.0192(2) Uani d 1 . .
    H H10 -0.062982 0.779179 -0.140805 0.023 Uiso calc 1 . .
    C C11 0.1383(3) 0.67300(11) -0.09306(9) 0.0222(3) Uani d 1 . .
    H H11 0.196005 0.639201 -0.150100 0.027 Uiso calc 1 . .
    C C12 0.2057(3) 0.63912(11) -0.01461(9) 0.0225(3) Uani d 1 . .
    H H12 0.306044 0.580290 -0.018626 0.027 Uiso calc 1 . .
    C C13 0.1282(2) 0.69023(11) 0.06944(9) 0.0200(2) Uani d 1 . .
    H H13 0.175946 0.665950 0.122388 0.024 Uiso calc 1 . .
    C C14 -0.2676(2) 0.89386(10) -0.00130(8) 0.0152(2) Uani d 1 . .
    C C15 0.9281(2) 0.80364(11) 0.57469(9) 0.0207(2) Uani d 1 . .
    H H15 0.861275 0.816264 0.517895 0.025 Uiso calc 1 . .
    C C16 1.2863(3) 0.85536(13) 0.70996(9) 0.0282(3) Uani d 1 . .
    H H16A 1.268974 0.919308 0.763221 0.042 Uiso calc 1 . .
    H H16B 1.480062 0.855771 0.709563 0.042 Uiso calc 1 . .
    H H16C 1.190793 0.780820 0.715480 0.042 Uiso calc 1 . .
    C C17 1.3127(3) 0.96362(12) 0.59254(10) 0.0281(3) Uani d 1 . .
    H H17A 1.220139 0.959343 0.530664 0.042 Uiso calc 1 . .
    H H17B 1.500247 0.954934 0.588962 0.042 Uiso calc 1 . .
    H H17C 1.316721 1.039287 0.637404 0.042 Uiso calc 1 . .
loop_
    _atom_site_aniso_label
    _atom_site_aniso_U_11
    _atom_site_aniso_U_22
    _atom_site_aniso_U_33
    _atom_site_aniso_U_12
    _atom_site_aniso_U_13
    _atom_site_aniso_U_23
    S1 0.01995(15) 0.01712(15) 0.01807(15) 0.00257(11) -0.00087(11) 0.00800(11)
    S2 0.02349(16) 0.01848(15) 0.01612(15) 0.00924(11) 0.00252(11) 0.00694(11)
    O1 0.0220(4) 0.0274(5) 0.0201(4) 0.0019(4) -0.0003(3) 0.0142(4)
    O2 0.0223(4) 0.0213(4) 0.0196(4) 0.0009(3) -0.0004(3) 0.0097(3)
    O3 0.0250(4) 0.0239(5) 0.0179(4) 0.0124(4) 0.0059(3) 0.0106(3)
    O4 0.0215(4) 0.0206(4) 0.0170(4) 0.0096(3) 0.0043(3) 0.0078(3)
    O5 0.0235(4) 0.0279(5) 0.0236(5) 0.0015(4) 0.0021(4) 0.0127(4)
    N1 0.0222(5) 0.0218(5) 0.0182(5) 0.0039(4) 0.0032(4) 0.0049(4)
    C1 0.0207(6) 0.0198(6) 0.0141(5) 0.0069(5) 0.0049(4) 0.0061(4)
    C2 0.0181(6) 0.0195(6) 0.0143(5) 0.0054(4) 0.0049(4) 0.0050(4)
    C3 0.0166(5) 0.0167(5) 0.0175(6) 0.0056(4) 0.0051(4) 0.0049(4)
    C4 0.0181(6) 0.0206(6) 0.0195(6) 0.0071(5) 0.0025(5) 0.0054(5)
    C5 0.0167(5) 0.0216(6) 0.0224(6) 0.0036(5) 0.0029(5) 0.0024(5)
    C6 0.0224(6) 0.0194(6) 0.0227(6) 0.0012(5) 0.0082(5) 0.0052(5)
    C7 0.0250(6) 0.0208(6) 0.0173(6) 0.0053(5) 0.0066(5) 0.0078(5)
    C8 0.0148(5) 0.0156(5) 0.0184(6) 0.0026(4) 0.0018(4) 0.0052(4)
    C9 0.0130(5) 0.0142(5) 0.0187(6) 0.0018(4) 0.0013(4) 0.0053(4)
    C10 0.0184(6) 0.0195(6) 0.0191(6) 0.0034(4) 0.0026(4) 0.0057(5)
    C11 0.0214(6) 0.0214(6) 0.0225(6) 0.0067(5) 0.0061(5) 0.0026(5)
    C12 0.0195(6) 0.0184(6) 0.0297(7) 0.0082(5) 0.0038(5) 0.0052(5)
    C13 0.0188(6) 0.0187(6) 0.0235(6) 0.0056(5) 0.0013(5) 0.0083(5)
    C14 0.0146(5) 0.0142(5) 0.0156(5) 0.0010(4) 0.0002(4) 0.0053(4)
    C15 0.0215(6) 0.0235(6) 0.0174(6) 0.0059(5) 0.0031(5) 0.0062(5)
    C16 0.0279(7) 0.0346(7) 0.0199(6) 0.0089(6) -0.0014(5) 0.0058(5)
    C17 0.0282(7) 0.0219(6) 0.0312(7) 0.0004(5) 0.0071(6) 0.0060(5)
_geom_special_details
;
 All esds (except the esd in the dihedral angle between two l.s. planes)
 are estimated using the full covariance matrix.  The cell esds are taken
 into account individually in the estimation of esds in distances, angles
 and torsion angles; correlations between esds in cell parameters are only
 used when they are defined by crystal symmetry.  An approximate (isotropic)
 treatment of cell esds is used for estimating esds involving l.s. planes.
;
loop_
    _geom_bond_atom_site_label_1
    _geom_bond_atom_site_label_2
    _geom_bond_site_symmetry_2
    _geom_bond_distance
    _geom_bond_publ_flag
    S1 C3 . 1.7929(12) ?
    S1 S2 . 2.0524(4) ?
    S2 C8 . 1.7894(12) ?
    O1 C1 . 1.3177(15) ?
    O1 H1O . 0.845(9) ?
    O2 C1 . 1.2216(15) ?
    O3 C14 . 1.3184(14) ?
    O3 H3O . 0.845(9) ?
    O4 C14 . 1.2295(14) ?
    O5 C15 . 1.2423(16) ?
    N1 C15 . 1.3228(17) ?
    N1 C17 . 1.4557(17) ?
    N1 C16 . 1.4573(17) ?
    C1 C2 . 1.4893(16) ?
    C2 C7 . 1.3985(17) ?
    C2 C3 . 1.4082(17) ?
    C3 C4 . 1.3958(17) ?
    C4 C5 . 1.3889(18) ?
    C4 H4 . 0.9500 ?
    C5 C6 . 1.3885(18) ?
    C5 H5 . 0.9500 ?
    C6 C7 . 1.3853(18) ?
    C6 H6 . 0.9500 ?
    C7 H7 . 0.9500 ?
    C8 C13 . 1.3951(16) ?
    C8 C9 . 1.4103(16) ?
    C9 C10 . 1.3988(16) ?
    C9 C14 . 1.4772(15) ?
    C10 C11 . 1.3831(17) ?
    C10 H10 . 0.9500 ?
    C11 C12 . 1.3887(18) ?
    C11 H11 . 0.9500 ?
    C12 C13 . 1.3855(18) ?
    C12 H12 . 0.9500 ?
    C13 H13 . 0.9500 ?
    C15 H15 . 0.9500 ?
    C16 H16A . 0.9800 ?
    C16 H16B . 0.9800 ?
    C16 H16C . 0.9800 ?
    C17 H17A . 0.9800 ?
    C17 H17B . 0.9800 ?
    C17 H17C . 0.9800 ?
loop_
    _geom_angle_atom_site_label_1
    _geom_angle_atom_site_label_2
    _geom_angle_atom_site_label_3
    _geom_angle_site_symmetry_1
    _geom_angle_site_symmetry_3
    _geom_angle
    _geom_angle_publ_flag
    C3 S1 S2 . . 104.21(4) ?
    C8 S2 S1 . . 104.44(4) ?
    C1 O1 H1O . . 109.1(12) ?
    C14 O3 H3O . . 107.5(11) ?
    C15 N1 C17 . . 121.01(11) ?
    C15 N1 C16 . . 121.21(11) ?
    C17 N1 C16 . . 117.77(11) ?
    O2 C1 O1 . . 123.78(11) ?
    O2 C1 C2 . . 121.86(11) ?
    O1 C1 C2 . . 114.35(10) ?
    C7 C2 C3 . . 119.58(11) ?
    C7 C2 C1 . . 120.03(11) ?
    C3 C2 C1 . . 120.37(11) ?
    C4 C3 C2 . . 118.92(11) ?
    C4 C3 S1 . . 121.24(9) ?
    C2 C3 S1 . . 119.84(9) ?
    C5 C4 C3 . . 120.53(11) ?
    C5 C4 H4 . . 119.7 ?
    C3 C4 H4 . . 119.7 ?
    C4 C5 C6 . . 120.71(11) ?
    C4 C5 H5 . . 119.6 ?
    C6 C5 H5 . . 119.6 ?
    C7 C6 C5 . . 119.22(11) ?
    C7 C6 H6 . . 120.4 ?
    C5 C6 H6 . . 120.4 ?
    C6 C7 C2 . . 120.98(12) ?
    C6 C7 H7 . . 119.5 ?
    C2 C7 H7 . . 119.5 ?
    C13 C8 C9 . . 118.50(11) ?
    C13 C8 S2 . . 121.28(9) ?
    C9 C8 S2 . . 120.20(9) ?
    C10 C9 C8 . . 119.71(11) ?
    C10 C9 C14 . . 118.89(10) ?
    C8 C9 C14 . . 121.39(10) ?
    C11 C10 C9 . . 120.98(11) ?
    C11 C10 H10 . . 119.5 ?
    C9 C10 H10 . . 119.5 ?
    C10 C11 C12 . . 119.16(11) ?
    C10 C11 H11 . . 120.4 ?
    C12 C11 H11 . . 120.4 ?
    C11 C12 C13 . . 120.69(11) ?
    C11 C12 H12 . . 119.7 ?
    C13 C12 H12 . . 119.7 ?
    C12 C13 C8 . . 120.87(12) ?
    C12 C13 H13 . . 119.6 ?
    C8 C13 H13 . . 119.6 ?
    O4 C14 O3 . . 123.20(10) ?
    O4 C14 C9 . . 122.27(10) ?
    O3 C14 C9 . . 114.53(10) ?
    O5 C15 N1 . . 124.80(12) ?
    O5 C15 H15 . . 117.6 ?
    N1 C15 H15 . . 117.6 ?
    N1 C16 H16A . . 109.5 ?
    N1 C16 H16B . . 109.5 ?
    H16A C16 H16B . . 109.5 ?
    N1 C16 H16C . . 109.5 ?
    H16A C16 H16C . . 109.5 ?
    H16B C16 H16C . . 109.5 ?
    N1 C17 H17A . . 109.5 ?
    N1 C17 H17B . . 109.5 ?
    H17A C17 H17B . . 109.5 ?
    N1 C17 H17C . . 109.5 ?
    H17A C17 H17C . . 109.5 ?
    H17B C17 H17C . . 109.5 ?
loop_
    _geom_torsion_atom_site_label_1
    _geom_torsion_atom_site_label_2
    _geom_torsion_atom_site_label_3
    _geom_torsion_atom_site_label_4
    _geom_torsion_site_symmetry_1
    _geom_torsion_site_symmetry_2
    _geom_torsion_site_symmetry_3
    _geom_torsion_site_symmetry_4
    _geom_torsion
    _geom_torsion_publ_flag
    O2 C1 C2 C7 . . . . -179.30(11) ?
    O1 C1 C2 C7 . . . . 0.13(16) ?
    O2 C1 C2 C3 . . . . -0.45(17) ?
    O1 C1 C2 C3 . . . . 178.99(10) ?
    C7 C2 C3 C4 . . . . -1.89(17) ?
    C1 C2 C3 C4 . . . . 179.25(10) ?
    C7 C2 C3 S1 . . . . 177.41(9) ?
    C1 C2 C3 S1 . . . . -1.45(15) ?
    S2 S1 C3 C4 . . . . 6.15(10) ?
    S2 S1 C3 C2 . . . . -173.13(8) ?
    C2 C3 C4 C5 . . . . 2.79(17) ?
    S1 C3 C4 C5 . . . . -176.49(9) ?
    C3 C4 C5 C6 . . . . -1.54(18) ?
    C4 C5 C6 C7 . . . . -0.67(18) ?
    C5 C6 C7 C2 . . . . 1.57(18) ?
    C3 C2 C7 C6 . . . . -0.29(18) ?
    C1 C2 C7 C6 . . . . 178.58(11) ?
    S1 S2 C8 C13 . . . . 12.35(11) ?
    S1 S2 C8 C9 . . . . -166.35(8) ?
    C13 C8 C9 C10 . . . . -3.03(17) ?
    S2 C8 C9 C10 . . . . 175.70(9) ?
    C13 C8 C9 C14 . . . . 176.08(10) ?
    S2 C8 C9 C14 . . . . -5.18(15) ?
    C8 C9 C10 C11 . . . . 1.39(18) ?
    C14 C9 C10 C11 . . . . -177.74(11) ?
    C9 C10 C11 C12 . . . . 0.97(18) ?
    C10 C11 C12 C13 . . . . -1.66(19) ?
    C11 C12 C13 C8 . . . . -0.04(19) ?
    C9 C8 C13 C12 . . . . 2.38(18) ?
    S2 C8 C13 C12 . . . . -176.34(9) ?
    C10 C9 C14 O4 . . . . 172.13(11) ?
    C8 C9 C14 O4 . . . . -6.99(17) ?
    C10 C9 C14 O3 . . . . -7.31(15) ?
    C8 C9 C14 O3 . . . . 173.56(10) ?
    C17 N1 C15 O5 . . . . -177.13(12) ?
    C16 N1 C15 O5 . . . . 1.3(2) ?
loop_
    _geom_hbond_atom_site_label_D
    _geom_hbond_atom_site_label_H
    _geom_hbond_atom_site_label_A
    _geom_hbond_site_symmetry_A
    _geom_hbond_distance_DH
    _geom_hbond_distance_HA
    _geom_hbond_distance_DA
    _geom_hbond_angle_DHA
    O1 H1O O5 . 0.847(14) 1.753(14) 2.5981(13) 176.0(17)
    O3 H3O O4 2_475 0.844(16) 1.780(16) 2.6215(13) 174.9(17)
    C15 H15 O2 . 0.95 2.38 3.1162(15) 134
    C7 H7 O1 2_566 0.95 2.53 3.2850(16) 136
    C1 O2 Cg1 1_655 1.2216(15) 3.4181(10) 3.4843(12) 82.88(7)
    C14 O4 Cg2 1_455 1.2295(14) 3.3281(10) 3.6227(12) 93.76(7)
    C11 H11 Cg1 2_565 0.95 2.94 3.7962(14) 150
_shelx_space_group_comment
;
The symmetry employed for this shelxl refinement is uniquely defined
by the following loop, which should always be used as a source of
symmetry information in preference to the above space-group names.
They are only intended as comments.
;
_shelx_estimated_absorpt_T_min     0.530
_shelx_estimated_absorpt_T_max     0.832
_shelx_hkl_file
;
   0   0   1 72.6517 14.3172   8
   0   0  -1 108.010 14.3222   7
   0   0  -1 89.7214 16.1800  11
   0   0   1 82.7918 12.9684  16
   0   0  -2 12260.5 292.099   7
   0   0   2 12048.4 259.772   6
   0   0   2 12766.3 291.833   7
   0   0  -2 12192.1 260.466   6
   0   0   2 12680.7 288.428  16
   0   0   2 12023.2 303.001   8
   0   0   3 125659. 2393.26  16
   0   0   3 120409. 2427.43   8
   0   0  -3 121982. 2350.81   6
   0   0   3 119017. 2349.25   6
   0   0  -3 127389. 2409.02   7
   0   0   4 644.739 42.5444   6
   0   0  -4 710.496 45.5245   6
   0   0   4 742.145 65.1804  16
   0   0  -4 682.211 65.8219   7
   0   0   4 644.572 72.7655   8
   0   0   5 3856.23 198.774  11
   0   0   5 3862.71 146.473  12
   0   0   5 4116.63 164.864  16
   0   0   5 3745.73 123.511   6
   0   0  -5 3837.84 175.796   7
   0   0  -5 3783.54 187.025   8
   0   0   5 4003.93 158.013  22
   0   0   5 3698.87 146.036  21
   0   0   6 92222.2 1851.06  12
   0   0  -6 87540.2 1815.85  18
   0   0   6 91907.4 1870.06  22
   0   0  -6 91590.2 1915.29   7
   0   0   6 97031.2 1878.25  16
   0   0   6 90092.1 1968.58  11
   0   0   6 92335.0 1849.61  21
   0   0  -6 88611.7 1837.40  13
   0   0   6 88230.2 1784.44   6
   0   0  -6 97197.0 1953.16   8
   0   0   7 400.344 58.8966  16
   0   0  -7 501.690 55.5437  18
   0   0  -7 365.201 54.3493  15
   0   0  -7 390.912 72.4371   7
   0   0   7 432.390 61.4951  21
   0   0   7 414.987 64.0257  22
   0   0   7 420.471 87.6518  11
   0   0   7 492.561 66.2275  12
   0   0  -7 592.925 93.7499   8
   0   0  -7 416.084 58.7452  13
   0   0  -8 27180.9 671.649  15
   0   0   8 25868.2 682.126  21
   0   0   8 26913.4 677.228  16
   0   0  -8 26983.4 734.577   7
   0   0   8 26788.8 691.525  12
   0   0   8 26341.6 580.218  14
   0   0  -8 27069.0 754.718   8
   0   0   8 25874.7 778.545  11
   0   0   8 26888.6 712.820  22
   0   0  -8 25676.2 640.901  18
   0   0  -8 25691.3 665.145  13
   0   0   9 45895.2 1087.71  12
   0   0  -9 45227.0 1058.14  15
   0   0  -9 43621.6 1021.00  18
   0   0  -9 44366.0 1055.00  13
   0   0   9 43367.8 1016.56  16
   0   0   9 46006.8 1117.53  22
   0   0  -9 46091.8 999.780   5
   0   0   9 45122.7 1080.26  21
   0   0 -10 103005. 2104.69   5
   0   0 -10 101176. 2171.53  13
   0   0  10 103832. 2249.78  22
   0   0  10 101555. 2203.77  21
   0   0 -10 101650. 2171.52  15
   0   0  10 100231. 2208.64  12
   0   0 -10 98613.5 2124.51  18
   0   0  11 38606.8 1021.11  12
   0   0 -11 37631.8 986.651  15
   0   0 -11 38760.0 919.812   5
   0   0 -11 37099.9 973.616  13
   0   0  11 37287.3 1049.86  22
   0   0  11 38832.4 1016.09  21
   0   0 -11 38209.2 939.253  18
   0   0  12 9908.15 421.608  21
   0   0 -12 9767.69 353.145   5
   0   0 -12 10110.8 367.919  18
   0   0 -12 9651.35 391.505  13
   0   0  12 9702.71 449.592  22
   0   0 -12 9586.17 403.785  15
   0   0  12 9808.17 429.277  12
   0   0  13 481.308 102.830  22
   0   0 -13 526.294 79.5335   5
   0   0  13 630.879 107.008  21
   0   0 -13 670.366 106.661  15
   0   0 -13 722.557 92.3869  18
   0   0 -13 661.065 101.077  13
   0   0  13 643.237 111.869  12
   0   0  14 44169.0 1163.00  21
   0   0  14 46486.0 1226.10  22
   0   0 -14 46154.1 1119.73  13
   0   0  14 46476.4 1186.87  12
   0   0 -14 45723.9 1160.68  15
   0   0 -14 47305.1 1065.79  18
   0   0 -14 45165.0 1067.96   5
   0   0 -15 52.5118 37.3013   5
   0   0  15 4.11467 54.5071  22
   0   0  15-17.7323 43.3139  21
   0   0  15 48.8754 42.7040  12
   0   0 -15 49.3676 41.0540  15
   0   0  16 532.991 75.3063  21
   0   0  16 560.911 76.7887  28
   0   0 -16 572.569 76.7421  15
   0   0  16 562.759 78.9131  12
   0   0  16 555.114 84.9015  22
   0   0 -17 20924.4 562.721   4
   0   0  17 19468.6 501.505  28
   0  -1  18 2355.29 110.740  28
   0   1 -18 2654.68 131.848   4
   0  -1  17 973.752 92.0277  28
   0  -1  17 988.475 98.4948  22
   0   1 -17 1164.43 93.6424  15
   0  -1  16 17255.4 551.626  22
   0  -1  16 16192.1 514.678  21
   0   1 -16 17350.2 525.261  15
   0  -1  16 17790.6 529.249  28
   0  -1  16 16283.3 499.123  12
   0  -1  15 6996.36 349.362  22
   0  -1  15 6836.27 325.648  21
   0   1 -15 6441.26 234.546   5
   0  -1  15 7135.72 321.535  12
   0   1 -15 7282.09 277.768  13
   0   1 -15 6966.56 326.350  15
   0  -1  14 21347.7 691.717  21
   0   1 -14 20070.2 556.082   5
   0   1 -14 22651.9 633.708  13
   0   1 -14 21902.0 683.756  15
   0  -1  14 21631.2 725.172  22
   0  -1  14 21708.4 682.714  12
   0  -1  13 11170.2 491.062  22
   0  -1  13 11316.3 469.478  21
   0  -1  13 11664.9 468.792  12
   0   1 -13 12033.3 384.870  18
   0   1 -13 10807.1 363.582   5
   0   1 -13 11394.6 422.894  13
   0   1 -13 10964.0 446.897  15
   0   1 -12 3283.23 184.338  18
   0  -1  12 3418.96 252.088  22
   0   1 -12 3150.24 214.162  15
   0  -1  12 3299.20 228.619  12
   0   1 -12 3140.48 171.818   5
   0   1 -12 3430.83 210.585  13
   0  -1  12 3109.77 227.438  21
   0  -1  11 20129.5 519.498  24
   0   1 -11 20480.2 630.868  15
   0  -1  11 20696.8 652.986  21
   0   1 -11 20151.3 546.875   5
   0  -1  11 20343.6 642.828  12
   0   1 -11 21788.0 577.294  18
   0   1 -11 20316.5 606.411  13
   0  -1  11 21957.1 691.224  22
   0   1 -10 56365.6 1191.34  18
   0   1 -10 50810.4 1217.84  13
   0  -1  10 55255.9 1312.60  22
   0  -1  10 55376.8 1268.73  12
   0  -1  10 48838.5 1129.07   3
   0   1 -10 54826.3 1250.79  15
   0  -1  10 55030.8 1280.27  21
   0   1 -10 54563.1 1155.37   5
   0  -1   9 1576.66 126.640  12
   0  -1   9 1304.18 119.495   9
   0   1  -9 1469.82 103.130  18
   0   1  -9 1498.06 90.9705   5
   0  -1   9 1301.02 122.317  21
   0  -1   9 1466.77 134.330  22
   0   1  -9 1631.65 133.333   7
   0  -1   9 1560.03 102.616  16
   0   1  -9 1431.21 115.380  13
   0   1  -9 1934.46 135.884  15
   0  -1   8 46638.4 1218.35  11
   0  -1   8 50081.5 1150.43  22
   0   1  -8 47686.3 1063.83  18
   0   1  -8 51656.1 1209.41   8
   0   1  -8 50649.3 1170.28   7
   0  -1   8 50472.2 1085.83  16
   0   1  -8 47975.2 1094.75  13
   0  -1   8 51089.9 1133.94  21
   0  -1   8 50157.7 1160.60   9
   0  -1   8 51103.7 1125.63  12
   0  -1   7 18901.3 574.866  11
   0   1  -7 17857.0 446.499  18
   0  -1   7 18825.7 507.980  22
   0  -1   7 18963.7 493.972  21
   0   1  -7 19355.1 529.378   7
   0   1  -7 17915.9 469.036  13
   0  -1   7 18274.8 483.455  12
   0   1  -7 19336.8 559.208   8
   0  -1   7 18657.5 468.147  16
   0  -1   6 6101.47 196.597  16
   0   1  -6 5411.57 171.875  18
   0  -1   6 5883.89 202.823  21
   0   1  -6 5871.12 248.695   8
   0  -1   6 6061.87 214.124  22
   0   1  -6 5647.11 191.532  13
   0   1  -6 5563.21 224.269   7
   0  -1   6 5955.43 200.388  12
   0  -1   6 6057.47 264.055  11
   0  -1   5 2482.00 110.691  21
   0  -1   5 2719.12 152.795  11
   0   1  -5 2428.43 141.270   8
   0  -1   5 2629.64 117.756  22
   0   1  -5 2330.99 126.251   7
   0  -1   5 2575.54 106.516  16
   0  -1   4 499.500 39.3592  16
   0  -1   4 446.916 58.3098  11
   0   1  -4 584.112 67.1577  11
   0   1  -4 471.314 57.8339   8
   0  -1   4 551.260 62.6405   8
   0   1  -4 491.929 49.7421   7
   0  -1   3 86364.1 1728.13  11
   0  -1   3 88363.1 1722.97   8
   0   1  -3 82506.0 1717.91   8
   0   1  -3 85742.5 1689.12   7
   0  -1   3 85957.7 1658.94  16
   0   1  -3 85477.2 1729.32  11
   0   1  -2 5569.59 163.606   8
   0  -1   2 5876.21 168.473  11
   0  -1   2 5962.88 148.746   9
   0  -1   2 6103.14 169.205   8
   0   1  -2 5904.70 169.848  11
   0   1  -1 6250.59 153.979  11
   0   1  -1 6148.04 137.456   9
   0   1  -1 5605.07 138.368   8
   0  -1   1 6258.31 153.513  11
   0  -1   1 6712.90 142.522   8
   0  -1   1 6107.51 137.009   9
   0   1   0 6825.05 162.775  10
   0   1   0 7020.22 166.544   7
   0  -1   0 6756.23 165.028   7
   0  -1   0 6925.17 173.397   6
   0   1   0 6524.91 168.811  16
   0   1   1 251227. 4953.45   6
   0  -1  -1 254868. 4955.36   6
   0   1   1 290968. 4946.92  10
   0   1   1 226518. 4961.03  16
   0   1   1 240319. 4944.16   8
   0  -1  -1 284862. 4948.17  10
   0  -1  -1 295850. 4970.18   7
   0  -1  -1 235828. 4943.70   8
   0  -1  -2 34111.7 704.223  10
   0   1   2 32824.5 699.744   6
   0   1   2 32697.4 717.139   8
   0   1   2 34269.3 730.978  16
   0  -1  -2 32170.5 721.433   7
   0  -1  -2 33843.6 719.953   8
   0  -1  -2 33672.6 702.164   6
   0   1   3 63876.9 1319.32   6
   0   1   3 67460.4 1368.73  16
   0   1   3 68604.9 1374.30   8
   0  -1  -3 65576.1 1363.03   8
   0  -1  -3 65060.5 1326.48   6
   0  -1  -3 64014.5 1365.24   7
   0   1   4 22129.5 599.223  11
   0   1   4 21781.2 515.516   6
   0  -1  -4 22871.2 576.268   8
   0   1   4 24136.8 587.677   8
   0  -1  -4 22374.5 573.028   7
   0   1   4 21362.0 563.389   7
   0   1   4 24536.0 577.459  16
   0  -1  -5 32750.5 718.601  18
   0   1   5 32421.0 736.098  12
   0   1   5 31925.1 728.555  21
   0  -1  -5 33895.8 718.128  15
   0   1   5 32582.6 838.568  11
   0   1   5 32383.3 723.617   6
   0  -1  -5 31411.0 727.998  13
   0  -1  -5 33316.4 806.969   8
   0  -1  -5 32949.2 800.460   7
   0  -1  -6 19750.9 494.127  18
   0  -1  -6 20001.6 513.352  13
   0   1   6 20092.6 511.864  21
   0   1   6 19646.2 517.305  12
   0   1   6 20425.0 613.873  11
   0   1   6 19540.8 486.686   6
   0  -1  -6 20344.5 495.877  15
   0   1   6 21071.8 556.977  16
   0  -1  -6 20428.4 562.645  10
   0  -1  -6 20746.4 577.976   7
   0  -1  -6 21393.4 588.914   8
   0   1   7 49215.4 1098.64  16
   0  -1  -7 44103.3 1043.70  13
   0  -1  -7 48508.0 1135.12   7
   0   1   7 44942.6 1044.45  21
   0   1   7 45947.5 1175.53  11
   0   1   7 46088.1 1061.37  12
   0  -1  -7 48140.8 1112.14  10
   0  -1  -7 46954.3 1131.32   8
   0   1   7 45249.0 990.521   6
   0   1   7 47984.4 1085.87  22
   0  -1  -7 44619.9 1020.63  18
   0  -1  -7 47529.0 1031.39  15
   0   1   8 15923.6 506.602  22
   0   1   8 16563.9 483.372  21
   0   1   8 15368.0 477.891  16
   0  -1  -8 16554.5 510.038  10
   0  -1  -8 15116.5 452.724  15
   0  -1  -8 15805.2 430.960   5
   0  -1  -8 14981.7 447.407  18
   0   1   8 16067.8 492.556  12
   0  -1  -8 15732.5 479.046  13
   0  -1  -9 49850.3 1120.86  18
   0  -1  -9 47698.8 1147.36  13
   0  -1  -9 46642.1 1017.76  30
   0  -1  -9 48499.3 1128.38  15
   0   1   9 48288.6 1044.51  14
   0   1   9 46304.7 1146.33  21
   0  -1  -9 46734.9 1081.54   5
   0   1   9 49811.2 1175.57  12
   0   1   9 52280.0 1211.85  22
   0   1  10 1719.46 160.951  12
   0  -1 -10 1816.71 142.547  18
   0   1  10 1940.59 111.781  14
   0  -1 -10 1610.32 100.171  30
   0  -1 -10 1733.60 152.494  13
   0   1  10 1780.05 156.175  21
   0  -1 -10 1877.19 150.414  15
   0  -1 -10 2032.97 139.895   5
   0   1  10 1803.73 171.156  22
   0  -1 -11 10975.5 434.796  13
   0  -1 -11 11491.7 433.801  15
   0  -1 -11 11720.3 416.910  18
   0  -1 -11 10813.2 329.661  30
   0   1  11 12349.2 482.546  12
   0  -1 -11 11772.8 404.482   5
   0   1  11 12469.2 462.930  21
   0   1  11 11802.6 484.909  22
   0   1  12 9065.64 433.291  22
   0   1  12 9409.09 403.666  21
   0  -1 -12 9356.43 394.858  13
   0  -1 -12 9514.71 362.992   5
   0   1  12 9434.64 425.397  12
   0  -1 -12 9343.53 368.582  18
   0  -1 -12 8906.46 383.785  15
   0  -1 -13 15957.5 547.262  15
   0  -1 -13 16221.2 542.797  13
   0  -1 -13 15448.8 506.267   5
   0   1  13 15253.8 549.425  21
   0   1  13 16093.7 581.475  12
   0  -1 -13 16699.9 514.430  18
   0   1  13 16618.2 600.969  22
   0   1  14 9296.91 395.761  12
   0   1  14 9345.57 411.006  22
   0  -1 -14 8947.93 354.585  13
   0  -1 -14 8696.19 362.893  15
   0  -1 -14 8793.57 336.360   5
   0   1  14 8723.83 370.351  21
   0   1  15 19968.6 586.587  21
   0  -1 -15 21239.1 558.925  13
   0  -1 -15 20695.2 585.601  15
   0   1  15 21212.3 617.738  12
   0  -1 -15 19296.2 542.030   5
   0   1  15 20415.0 628.106  22
   0   1  15 21152.9 587.634  28
   0   1  16 1604.81 110.002  28
   0   1  16 1562.70 110.543  21
   0  -1 -16 1642.74 104.977  15
   0   1  16 1846.12 120.205  12
   0   1  16 1695.43 129.041  22
   0  -1 -16 1716.84 143.405   4
   0  -1 -17 1266.61 93.4414   4
   0  -2  18 5807.77 208.095  28
   0  -2  17 16.6312 31.2361  28
   0  -2  17 59.8150 39.5026  22
   0   2 -17-11.8820 32.9605  15
   0  -2  16 16.8942 29.8871  12
   0  -2  16 110.178 59.1594  22
   0   2 -16-3.46834 41.4933  15
   0  -2  16 48.6096 41.8242  28
   0  -2  15 4977.66 286.363  21
   0  -2  15 5645.68 320.572  22
   0   2 -15 5584.42 296.722  15
   0  -2  15 5444.37 275.568  12
   0   2 -14 311.153 68.0123  13
   0   2 -14 415.762 93.5758  15
   0  -2  14 512.004 95.4187  12
   0  -2  14 361.753 87.9439  21
   0  -2  14 477.146 104.381  22
   0   2 -13 3700.11 242.145  15
   0  -2  13 3548.87 263.805  22
   0  -2  13 3429.12 245.140  21
   0  -2  13 3490.08 235.930  12
   0   2 -13 3937.37 218.450  13
   0  -2  13 3504.80 179.202  24
   0   2 -13 3539.98 163.722   5
   0  -2  12 27252.4 843.180  22
   0  -2  12 27796.8 697.538  24
   0   2 -12 28997.4 695.511  18
   0  -2  12 27794.2 796.146  12
   0  -2  12 27507.5 820.391  21
   0   2 -12 25906.0 649.424   5
   0   2 -12 27741.4 794.629  15
   0   2 -12 26546.0 741.365  13
   0  -2  11 19737.3 531.239  24
   0   2 -11 21024.9 618.488  15
   0  -2  11 19730.3 650.045  22
   0   2 -11 19330.1 568.517  13
   0  -2  11 19786.6 630.454  21
   0  -2  11 18397.4 504.985   3
   0   2 -11 19805.9 528.588  18
   0  -2  11 20228.7 613.468  12
   0   2 -11 19217.7 484.915   5
   0  -2  10 20217.5 622.695  22
   0   2 -10 20247.5 584.227  15
   0  -2  10 19983.6 511.501  24
   0  -2  10 19422.3 576.967  12
   0  -2  10 18748.5 491.909   3
   0   2 -10 19490.9 551.726  13
   0  -2  10 19453.9 598.365  21
   0   2 -10 18968.0 464.434   5
   0   2 -10 19745.1 513.570  18
   0   2  -9 64149.9 1416.86  13
   0  -2   9 62816.7 1441.19   9
   0   2  -9 68943.5 1455.15   7
   0  -2   9 66448.1 1451.00  12
   0  -2   9 65991.4 1466.46  21
   0  -2   9 64960.7 1490.55  22
   0   2  -9 65725.3 1376.66  18
   0  -2   8-38.4483 36.7785  22
   0  -2   8 91.4740 23.7291  16
   0   2  -8-3.39214 34.2752   8
   0  -2   8 17.8787 29.9866  21
   0   2  -8-0.19504 23.4801  18
   0  -2   8 26.7073 62.6869  11
   0  -2   8 25.8827 26.2725  12
   0   2  -8 36.3330 28.8700  13
   0  -2   8 62.5570 24.7028   9
   0   2  -8-11.8810 35.4545   7
   0   2  -7 212186. 4292.20   8
   0  -2   7 220830. 4223.97  21
   0   2  -7 209496. 4147.62  18
   0   2  -7 209785. 4188.68  13
   0  -2   7 213431. 4142.56  16
   0  -2   7 215306. 4236.09   9
   0  -2   7 214245. 4322.24  11
   0  -2   7 221097. 4244.97  22
   0  -2   7 214716. 4206.95  12
   0   2  -6 23168.8 616.930  11
   0  -2   6 20998.3 468.808  16
   0  -2   6 21439.1 523.523  21
   0   2  -6 22928.0 548.427   7
   0  -2   6 22102.4 536.712  22
   0  -2   6 21308.5 597.088  11
   0  -2   6 23105.9 522.153  12
   0   2  -6 20806.2 576.916   8
   0  -2   6 21915.1 539.815   9
   0   2  -6 21357.1 501.414  13
   0  -2   5 8120.37 233.685  21
   0   2  -5 8409.60 291.893  11
   0   2  -5 8318.52 247.156   7
   0  -2   5 7857.83 189.372  16
   0  -2   5 8554.60 292.891  11
   0  -2   5 8348.32 243.724  22
   0  -2   5 8270.14 243.887   9
   0   2  -5 7798.55 270.774   8
   0   2  -4 570.787 46.3250   7
   0   2  -4 652.944 59.9013   8
   0  -2   4 545.654 45.9990   9
   0  -2   4 577.080 62.0404  11
   0   2  -4 527.165 31.0063   6
   0  -2   3 32220.5 669.419   9
   0  -2   3 33147.9 717.417  11
   0   2  -3 32416.6 664.814   6
   0   2  -3 33480.4 716.002  11
   0   2  -3 31302.3 692.142   8
   0  -2   2 183997. 3665.13   9
   0   2  -2 184145. 3690.00   6
   0  -2   2 199275. 3712.14  11
   0   2  -2 201574. 3711.27  11
   0   2  -2 184902. 3671.15   8
   0   2  -2 193425. 3668.08   9
   0   2  -2 196551. 3642.81  16
   0   2  -1 4739.19 147.682  11
   0   2  -1 4779.83 150.060  10
   0   2  -1 4566.41 130.023  16
   0   2  -1 4504.39 148.708   6
   0   2  -1 4603.54 127.621   7
   0   2  -1 4621.01 129.563   9
   0  -2   0 154153. 2997.12  10
   0   2   0 150064. 3014.55  16
   0   2   0 153780. 3006.78   7
   0  -2   0 154383. 3007.81   7
   0  -2   0 158658. 2955.95   8
   0   2   0 153939. 3003.34  10
   0  -2  -1 4659.14 135.975   8
   0   2   1 4869.80 163.919   7
   0  -2  -1 4486.91 144.552  10
   0   2   1 4592.25 135.776   8
   0  -2  -1 4255.84 160.493   6
   0  -2  -1 4559.85 159.688   7
   0   2   1 4562.97 143.331  10
   0   2   1 4443.58 165.571  16
   0  -2  -2 73486.4 1442.95   8
   0   2   2 73972.6 1486.46  16
   0   2   2 72856.3 1442.73   8
   0   2   2 67525.3 1453.39   6
   0  -2  -2 69513.0 1471.26   7
   0  -2  -2 71445.2 1437.28  10
   0  -2  -2 68883.3 1459.35   6
   0  -2  -3 22032.2 531.489  10
   0   2   3 21955.5 539.240   6
   0  -2  -3 21865.1 567.741   7
   0   2   3 21927.5 566.248   7
   0   2   3 23077.9 578.130  16
   0  -2  -3 23336.4 549.618   8
   0  -2  -4 47.3932 28.2116   7
   0  -2  -4 120.879 28.7800  15
   0   2   4 140.965 36.2806  21
   0   2   4 110.534 34.7497   7
   0   2   4 64.2932 29.3695   6
   0  -2  -4 86.8780 30.5572  10
   0   2   4 93.6183 40.4089  16
   0  -2  -4 159.696 38.2054  13
   0  -2  -4 103.586 30.9948  18
   0   2   4 73.3352 33.2179  11
   0  -2  -4 103.044 29.2979   8
   0  -2  -5 2124.39 147.988   7
   0   2   5 2115.73 113.768  21
   0  -2  -5 2023.80 102.609  15
   0  -2  -5 2441.96 140.708  10
   0   2   5 1997.17 157.607  11
   0  -2  -5 2304.44 125.403  13
   0  -2  -5 1962.58 109.511  18
   0   2   5 2229.31 149.166  16
   0   2   5 1890.78 115.116  12
   0  -2  -5 1970.41 134.870   8
   0   2   5 2134.37 121.635   6
   0   2   6 23636.1 613.885  21
   0   2   6 23910.1 635.609  12
   0  -2  -6 25627.7 706.157   7
   0  -2  -6 24117.4 613.045  18
   0   2   6 27349.3 700.652  16
   0   2   6 24616.6 738.111  11
   0  -2  -6 26702.5 695.352   8
   0  -2  -6 24679.1 633.826  13
   0  -2  -6 24683.6 597.926  15
   0   2   6 24888.0 620.314   6
   0  -2  -6 27891.5 679.108  10
   0  -2  -7 7789.40 311.352  10
   0   2   7 7505.32 288.524  21
   0  -2  -7 8088.11 352.151   7
   0  -2  -7 8363.30 341.385   8
   0  -2  -7 8124.78 279.789  15
   0   2   7 7579.43 269.449   6
   0  -2  -7 8560.78 274.037   5
   0   2   7 8535.51 339.304  16
   0  -2  -7 7973.26 290.199  18
   0  -2  -7 7967.16 305.974  13
   0   2   7 7693.18 305.903  12
   0  -2  -8 42008.6 964.973   5
   0   2   8 43168.8 1015.81  21
   0  -2  -8 43587.8 992.080  15
   0  -2  -8 41941.7 1000.90  18
   0  -2  -8 42266.0 934.770  30
   0   2   8 41879.2 1038.88  12
   0   2   8 43179.5 1067.49  22
   0  -2  -8 39203.2 1000.52  10
   0  -2  -8 42493.1 1031.86  13
   0   2   9 3878.25 237.253  12
   0  -2  -9 4024.33 182.508  30
   0   2   9 4051.79 252.708  22
   0   2   9 4076.92 228.283  21
   0  -2  -9 3962.55 211.440  15
   0  -2  -9 4021.62 219.051  18
   0  -2  -9 3842.94 228.533  13
   0  -2  -9 4146.49 204.421   5
   0   2  10 43106.7 1111.85  12
   0  -2 -10 41422.5 1038.94  15
   0  -2 -10 42770.9 1025.37   5
   0  -2 -10 42917.6 1088.51  13
   0   2  10 41371.9 1062.69  21
   0  -2 -10 42155.5 1048.14  18
   0  -2 -10 40827.1 959.592  30
   0   2  10 41574.9 962.084  14
   0   2  10 43049.7 1128.37  22
   0   2  11 1518.94 149.294  21
   0  -2 -11 1911.92 126.754  30
   0   2  11 1860.05 177.481  12
   0   2  11 1842.48 181.865  22
   0  -2 -11 2193.61 171.577  15
   0  -2 -11 1610.56 157.920  13
   0  -2 -11 1673.37 149.474  18
   0  -2 -12 8718.02 358.323   5
   0  -2 -12 8594.37 369.791  15
   0   2  12 8682.29 407.128  12
   0  -2 -12 8457.86 296.483  30
   0   2  12 8477.99 375.889  21
   0  -2 -12 9112.83 392.154  13
   0   2  12 9000.91 419.643  22
   0  -2 -12 9665.06 379.648  18
   0  -2 -13 14910.5 501.000   5
   0  -2 -13 15532.1 500.484  18
   0   2  13 15161.4 522.237  21
   0  -2 -13 14991.3 521.569  13
   0  -2 -13 15806.8 516.871  15
   0   2  13 15187.5 566.082  22
   0   2  13 14914.2 551.784  12
   0  -2 -14 19168.8 561.500   5
   0  -2 -14 19042.8 563.953  13
   0  -2 -14 17470.7 500.563  35
   0   2  14 19025.0 605.190  12
   0  -2 -14 19576.4 560.819  15
   0   2  14 18614.4 610.269  22
   0   2  14 18866.1 567.704  21
   0  -2 -15 8607.19 295.607  15
   0   2  15 9592.33 344.489  12
   0   2  15 8843.80 338.605  22
   0   2  15 8515.28 287.424  28
   0  -2 -15 8518.89 299.550   5
   0  -2 -15 9324.86 378.475   4
   0   2  15 8602.35 308.066  21
   0  -2 -15 8453.80 287.316  13
   0  -2 -16 14797.0 430.114   4
   0   2  16 12896.2 318.608  28
   0  -3  18 60.4842 32.2255  28
   0   3 -17 4117.72 207.598  15
   0  -3  17 4042.22 216.869  22
   0  -3  17 3680.92 197.819  28
   0  -3  16 2342.58 173.711  28
   0   3 -16 2260.09 172.162  15
   0  -3  16 2176.46 183.220  22
   0  -3  16 2099.29 145.370  12
   0  -3  15 6043.73 284.465  12
   0   3 -15 5872.18 309.723  15
   0  -3  15 5662.50 218.431  24
   0  -3  15 5320.94 318.080  22
   0  -3  15 5570.49 306.700  21
   0  -3  14 1092.68 125.498  12
   0  -3  14 1139.44 142.802  21
   0   3 -14 1158.96 110.197  13
   0   3 -14 1258.49 144.726  15
   0  -3  14 1134.02 152.487  22
   0  -3  14 1236.09 107.753  24
   0   3 -13 109.915 60.8900  15
   0  -3  13 93.0122 44.4965  24
   0  -3  13 124.823 61.3517  21
   0  -3  13 96.8349 50.6263  12
   0  -3  13 207.748 81.5393  22
   0   3 -13 132.969 54.8309  13
   0   3 -12 20960.8 652.402  15
   0  -3  12 19634.9 543.371   3
   0  -3  12 20186.3 566.836  24
   0  -3  12 19915.4 664.050  21
   0   3 -12 20246.4 584.752  13
   0  -3  12 20489.7 687.282  22
   0  -3  12 19906.6 625.517  12
   0  -3  11 32770.0 925.762  22
   0  -3  11 32303.7 899.277  21
   0  -3  11 33973.8 819.510  24
   0   3 -11 32750.8 827.232  13
   0  -3  11 32716.0 875.408  12
   0  -3  11 31821.1 789.200   3
   0  -3  10 10819.0 381.887  12
   0   3 -10 10632.3 306.497  18
   0  -3  10 9887.99 318.075   3
   0  -3  10 10661.3 414.212  22
   0  -3  10 10449.7 396.395  21
   0   3 -10 10427.4 351.633  13
   0  -3  10 10860.8 344.977  24
   0  -3  10 10035.0 286.741  25
   0  -3   9 2445.81 153.304  12
   0   3  -9 2625.24 118.717  18
   0  -3   9 2523.26 144.423   9
   0   3  -9 2435.96 145.395   7
   0  -3   9 2413.27 143.095  34
   0  -3   9 2494.14 134.035  24
   0  -3   9 2366.59 168.110  22
   0   3  -9 2345.79 138.121  13
   0  -3   9 2242.93 157.378  21
   0  -3   8 58933.9 1308.12  22
   0   3  -8 57527.7 1181.62  18
   0  -3   8 58206.5 1285.46  21
   0  -3   8 58414.4 1264.45  12
   0  -3   8 58418.5 1375.42  11
   0  -3   8 58231.0 1264.72   9
   0   3  -8 60955.9 1267.70   7
   0   3  -8 55976.9 1236.56  13
   0   3  -8 55157.1 1318.69   8
   0   3  -7 30835.5 716.322  13
   0   3  -7 31459.7 790.429   8
   0   3  -7 30512.2 667.735  18
   0  -3   7 32006.9 736.587  12
   0  -3   7 32213.4 829.998  11
   0   3  -7 34117.1 844.821  11
   0   3  -7 33874.4 745.297   7
   0  -3   7 32352.5 742.992   9
   0  -3   7 33448.2 756.949  21
   0  -3   7 32216.4 766.844  22
   0   3  -6 107582. 2356.23   8
   0  -3   6 113385. 2310.61  21
   0   3  -6 124012. 2313.70   7
   0  -3   6 114829. 2303.43  12
   0   3  -6 122423. 2413.34  11
   0  -3   6 114817. 2308.42   9
   0  -3   6 115749. 2400.41  11
   0  -3   6 115135. 2330.06  22
   0  -3   5 720.161 56.4638   9
   0   3  -5 794.086 57.1061   7
   0   3  -5 830.951 81.9180  11
   0   3  -5 766.826 46.9067   6
   0  -3   5 688.447 63.2965  22
   0   3  -5 749.912 69.4634   8
   0  -3   5 806.745 83.3952  11
   0  -3   5 762.208 62.4472  21
   0   3  -4 2144.61 94.7937   6
   0  -3   4 1976.05 85.5627   9
   0   3  -4 2002.27 99.8293   8
   0  -3   4 2245.57 122.766  11
   0  -3   3 6622.53 177.645   9
   0   3  -3 7482.47 230.555  11
   0   3  -3 7129.26 245.573  10
   0  -3   3 7121.53 227.568  11
   0   3  -3 6740.14 208.423   6
   0   3  -3 6935.90 186.801   8
   0   3  -3 6867.61 181.140   9
   0   3  -2 122587. 2360.90  11
   0   3  -2 116926. 2272.99   8
   0   3  -2 114897. 2357.53   6
   0   3  -2 120927. 2317.02   9
   0   3  -2 117535. 2369.80  10
   0   3  -2 119635. 2304.32  16
   0   3  -2 123671. 2311.84   7
   0   3  -1 3035.11 128.922  10
   0   3  -1 2985.75 110.995   7
   0   3  -1 2774.83 131.974   6
   0   3  -1 2899.61 114.766  16
   0  -3   1 2824.15 112.928   7
   0   3   0 50331.1 1017.42  10
   0  -3   0 50869.8 1025.80   7
   0  -3   0 47084.8 1001.68  10
   0   3   0 49026.0 1020.28   7
   0   3   0 47170.3 1026.47  16
   0  -3   0 48015.5 940.277   8
   0  -3  -1 1265.26 62.7462   8
   0   3   1 1263.75 87.6575   7
   0   3   1 1227.39 90.5953  16
   0   3   1 1213.97 75.1470  10
   0  -3  -1 1227.05 75.3345  10
   0  -3  -1 1190.67 86.6110   7
   0  -3  -2 224687. 4292.34  18
   0  -3  -2 222735. 4319.45  10
   0   3   2 217913. 4367.39   6
   0  -3  -2 229753. 4379.13   7
   0   3   2 228836. 4377.14   7
   0   3   2 213294. 4372.57  16
   0  -3  -2 220666. 4304.73  13
   0  -3  -2 222800. 4306.64   8
   0   3   3 4991.77 210.257   6
   0   3   3 5380.14 230.330  16
   0  -3  -3 4859.20 173.608  18
   0   3   3 4608.44 214.652   7
   0  -3  -3 4946.27 182.196  13
   0  -3  -3 4906.45 222.216   7
   0  -3  -3 4913.58 189.929   8
   0   3   3 4847.37 165.215  21
   0  -3  -3 5122.18 192.909  10
   0  -3  -4 70498.2 1476.30  18
   0   3   4 72988.1 1568.70   7
   0   3   4 71639.9 1529.84   6
   0  -3  -4 72099.4 1517.41   8
   0  -3  -4 72453.5 1495.26  13
   0   3   4 69493.2 1604.12  11
   0  -3  -4 72718.9 1504.23  10
   0   3   4 68930.2 1484.53  12
   0  -3  -4 72097.0 1572.42   7
   0  -3  -4 69153.9 1435.38  15
   0   3   4 69307.3 1464.37  21
   0   3   5 25930.3 757.622  11
   0   3   5 25843.1 656.359  12
   0  -3  -5 26586.1 663.324  13
   0  -3  -5 26294.6 611.402  15
   0  -3  -5 25461.5 640.250  18
   0  -3  -5 27996.7 690.424   8
   0   3   5 24470.9 661.208   6
   0   3   5 24920.7 627.364  21
   0   3   5 28731.6 742.612  16
   0  -3  -5 26845.5 665.042  10
   0  -3  -5 26787.7 728.330   7
   0   3   6 42.3616 42.8203  16
   0  -3  -6 46.6266 62.0070   8
   0  -3  -6 62.2429 58.6094   7
   0  -3  -6 70.2391 47.0307  10
   0   3   6 62.5541 38.9722  12
   0  -3  -6 20.1313 26.4910  29
   0  -3  -6 18.9256 26.3447  15
   0  -3  -6 46.8261 29.3297   5
   0  -3  -6 29.8369 30.7775  18
   0  -3  -6-6.52832 34.5733  13
   0   3   6 92.1562 43.5986  21
   0   3   6 44.5096 52.8297   6
   0   3   6-13.0816 27.9961  11
   0  -3  -7 8637.27 317.975  18
   0  -3  -7 8001.15 286.830  15
   0  -3  -7 7687.76 297.921  10
   0  -3  -7 8118.83 240.323  36
   0   3   7 7994.64 326.195  12
   0  -3  -7 7978.61 287.073   5
   0  -3  -7 7692.16 261.916  29
   0   3   7 7607.61 291.216   6
   0   3   7 8025.84 305.375  21
   0  -3  -7 8450.52 278.945  30
   0  -3  -7 8342.50 330.292  13
   0   3   8 7363.94 331.996  12
   0  -3  -8 7156.03 309.610  18
   0  -3  -8 7688.95 293.903  15
   0   3   8 7581.52 311.191  21
   0  -3  -8 7109.37 231.945  36
   0  -3  -8 7446.88 331.354  13
   0  -3  -8 7244.51 287.631   5
   0  -3  -8 7545.33 275.284  30
   0  -3  -9 23437.7 646.580   5
   0  -3  -9 23923.0 651.350  15
   0   3   9 23136.9 723.064  22
   0  -3  -9 22743.3 609.095  30
   0  -3  -9 23285.1 678.727  18
   0   3   9 22710.8 664.673  21
   0  -3  -9 23292.2 706.358  13
   0   3   9 22844.3 706.830  12
   0  -3  -9 21839.9 543.550  36
   0  -3 -10 5436.81 243.918  30
   0  -3 -10 5461.47 270.854  15
   0  -3 -10 5397.20 271.313   5
   0   3  10 6150.44 331.184  22
   0   3  10 5710.38 248.440  14
   0   3  10 5633.44 315.341  12
   0   3  10 5284.54 279.498  21
   0  -3 -10 5910.17 312.095  13
   0  -3 -10 5950.83 296.739  18
   0   3  11 30498.4 846.747  21
   0  -3 -11 31116.4 853.037  18
   0   3  11 31286.2 917.079  22
   0  -3 -11 30493.3 880.742  13
   0  -3 -11 30183.2 833.218   5
   0   3  11 31034.7 909.372  12
   0  -3 -11 28996.1 765.420  30
   0  -3 -11 32765.3 841.454  15
   0   3  11 29449.0 754.948  14
   0   3  12 4457.44 249.695  21
   0  -3 -12 4320.76 233.874  15
   0   3  12 4265.75 273.164  22
   0  -3 -12 4157.30 243.022  18
   0  -3 -12 4333.48 258.938  13
   0   3  12 3994.80 262.930  12
   0  -3 -12 3688.32 192.652  30
   0  -3 -12 4029.64 238.252   5
   0   3  13 8771.34 386.885  22
   0  -3 -13 8994.23 366.224  13
   0   3  13 8786.67 347.633  21
   0   3  13 8947.77 389.043  12
   0  -3 -13 9037.05 360.182   5
   0  -3 -13 9161.25 424.018   4
   0  -3 -13 7892.84 282.869  30
   0  -3 -13 8614.22 331.661  15
   0  -3 -14 1717.16 134.126  13
   0   3  14 1704.05 143.688  22
   0   3  14 1596.40 121.778  21
   0  -3 -14 1511.70 127.478   5
   0  -3 -14 1237.82 104.479  35
   0   3  14 1436.74 133.984  12
   0  -3 -14 1677.20 159.714   4
   0   3  14 1473.40 100.191  28
   0  -3 -14 1607.91 115.429  15
   0   3  15 1697.51 122.995  22
   0   3  15 1789.36 123.643  12
   0  -3 -15 1736.25 139.963   4
   0  -3 -16 9311.74 283.684   4
   0  -4  18 1854.67 116.116  28
   0   4 -17 6861.06 277.865  15
   0  -4  17 6430.55 271.868  28
   0  -4  17 6390.54 287.308  22
   0  -4  16 6204.46 288.492  28
   0   4 -16 5934.84 228.398  17
   0  -4  16 5409.49 204.514  24
   0   4 -16 6134.16 292.555  15
   0  -4  16 6019.03 312.767  22
   0  -4  15 1606.77 136.852  12
   0   4 -15 1728.64 163.351  15
   0  -4  15 2004.51 188.471  22
   0  -4  15 1537.73 118.334  24
   0  -4  14 37.5294 35.0985  24
   0  -4  14 16.2251 55.3895  22
   0  -4  14 26.4011 45.7780  12
   0   4 -14 82.1930 61.8703  15
   0  -4  14 11.5868 46.5613  21
   0  -4  13 7367.35 304.290  24
   0  -4  13 7121.94 281.677   3
   0  -4  13 6690.51 367.439  22
   0  -4  13 7004.43 360.680  21
   0  -4  13 6976.35 325.564  12
   0   4 -13 7543.16 358.416  15
   0   4 -13 7165.60 289.852  13
   0  -4  12 23804.0 776.351  22
   0  -4  12 23875.5 653.652   3
   0   4 -12 26304.0 756.741  15
   0  -4  12 25872.2 769.780  21
   0  -4  12 25060.9 613.840  25
   0   4 -12 24815.1 666.124  13
   0  -4  12 24465.4 711.445  12
   0  -4  12 23978.5 670.427  24
   0   4 -11 1947.87 138.490  13
   0  -4  11 1790.59 129.316   3
   0  -4  11 1635.59 112.048  25
   0  -4  11 1869.71 148.469  12
   0  -4  11 1918.44 164.954  21
   0  -4  11 1778.34 169.820  22
   0  -4  11 1797.39 134.301  24
   0  -4  10 38877.2 1008.11  22
   0  -4  10 37982.4 901.172   3
   0  -4  10 38089.0 981.449  21
   0  -4  10 37169.1 869.089  25
   0  -4  10 40313.2 954.820  12
   0   4 -10 38666.7 907.976  13
   0  -4  10 39524.6 922.152  24
   0  -4  10 39494.7 942.230  34
   0  -4   9 1580.18 120.554  12
   0  -4   9 1500.70 97.7633  25
   0  -4   9 1574.80 139.887  11
   0  -4   9 1729.94 144.186  22
   0  -4   9 2022.12 127.538  24
   0  -4   9 1572.48 103.623   3
   0   4  -9 1726.66 116.369  13
   0  -4   9 1627.38 132.458  21
   0  -4   9 1774.87 123.435  34
   0   4  -8 5430.47 285.821  11
   0  -4   8 5823.13 252.392  23
   0  -4   8 6031.50 221.266  24
   0  -4   8 5710.49 242.010  21
   0  -4   8 5534.77 252.643  22
   0  -4   8 5595.27 206.684   9
   0   4  -8 5537.39 213.903  13
   0   4  -8 5534.02 255.530   8
   0  -4   8 5804.50 288.708  11
   0   4  -8 6038.80 206.198   7
   0  -4   8 5841.63 229.813  12
   0  -4   7 1091.22 76.5251   9
   0   4  -7 1054.66 92.6966   8
   0  -4   7 1132.09 111.788  11
   0   4  -7 1138.95 75.6673   7
   0   4  -7 1063.53 113.336  11
   0  -4   7 998.284 94.2289  22
   0  -4   7 1025.11 90.0543  21
   0  -4   7 1056.18 82.3034  12
   0  -4   7 939.662 58.8674   1
   0  -4   6 116340. 2362.54   9
   0  -4   6 117923. 2483.05  11
   0  -4   6 118056. 2431.05  22
   0  -4   6 119873. 2392.01  12
   0  -4   6 118968. 2403.28  21
   0  -4   6 118400. 2340.94   1
   0   4  -6 125949. 2349.74   6
   0   4  -6 114090. 2417.12   8
   0   4  -6 128840. 2502.24  11
   0   4  -6 123307. 2357.19   7
   0  -4   5 4242.02 172.377  22
   0   4  -5 4719.63 205.360  11
   0  -4   5 4129.41 136.282   9
   0  -4   5 4179.95 196.545  11
   0  -4   5 4177.45 153.611  12
   0   4  -5 4236.27 162.524   8
   0   4  -5 4045.26 210.932  10
   0   4  -5 4340.05 159.161   6
   0  -4   5 4046.29 137.260   1
   0  -4   4 88787.1 1754.45   1
   0  -4   4 89879.7 1795.36  22
   0   4  -4 88665.9 1753.76   8
   0   4  -4 91875.6 1878.88  10
   0   4  -4 86286.7 1799.82   6
   0   4  -4 85570.0 1734.67   7
   0   4  -3 719.548 49.2465   9
   0   4  -3 746.806 36.0771   8
   0   4  -3 787.499 49.0708   7
   0  -4   3 725.534 54.3112   1
   0   4  -3 631.661 69.1501  10
   0   4  -3 803.292 44.0604  16
   0   4  -3 749.574 70.2257   6
   0   4  -2 5219.47 166.262   7
   0   4  -2 5310.33 197.719  11
   0   4  -2 5146.85 206.619  10
   0   4  -2 5117.65 205.266   6
   0   4  -2 5438.65 169.141  16
   0   4  -2 5316.51 172.856   9
   0  -4   2 5164.43 162.559   1
   0  -4   1 4590.60 171.934   7
   0   4  -1 4325.26 194.024   6
   0   4  -1 4893.74 191.995  10
   0   4  -1 5078.34 173.769   7
   0  -4   1 4576.89 150.540   1
   0   4  -1 4682.37 174.312  16
   0   4   0 22948.9 572.056  16
   0   4   0 22208.3 562.579   7
   0  -4   0 23156.0 549.209  10
   0  -4   0 23189.2 532.255  13
   0  -4   0 24595.4 519.729   1
   0  -4   0 22554.1 569.588   7
   0   4   0 23734.0 565.654  10
   0   4   0 22149.1 595.441   6
   0   4   1 103915. 2096.16   6
   0  -4  -1 97163.2 2062.03   7
   0  -4  -1 103775. 1976.42   1
   0   4   1 97914.7 2062.61   7
   0  -4  -1 99401.8 2013.03  10
   0  -4  -1 99646.6 1991.93  18
   0   4   1 97869.6 2066.59  16
   0   4   1 99502.4 2023.54  10
   0  -4  -1 99215.5 1960.72   8
   0  -4  -1 101952. 2010.07  13
   0  -4  -2 243.424 42.6584  10
   0   4   2 204.795 50.9072  16
   0   4   2 164.730 41.6956   7
   0  -4  -2 218.978 41.7627  13
   0  -4  -2 248.820 36.0306   8
   0   4   2 214.044 37.7925  21
   0   4   2 229.400 53.3766   6
   0  -4  -2 205.260 36.7952  18
   0  -4  -2 199.698 33.0552   1
   0  -4  -2 120.497 44.9423   7
   0   4   3 19530.3 562.797   6
   0  -4  -3 19433.1 451.076  15
   0  -4  -3 20167.0 448.650   1
   0  -4  -3 20876.5 507.440  18
   0  -4  -3 20483.2 521.554  13
   0   4   3 21016.2 580.811  16
   0   4   3 20972.3 579.403   7
   0  -4  -3 19864.9 502.766   8
   0  -4  -3 20342.1 510.526  10
   0   4   3 18298.3 481.137  21
   0  -4  -3 19947.9 572.445   7
   0  -4  -4 9415.57 273.226  15
   0  -4  -4 9883.82 331.455  13
   0  -4  -4 9664.14 320.302   8
   0  -4  -4 9786.83 244.482   1
   0   4   4 9935.71 358.938   6
   0   4   4 9660.30 398.087  11
   0  -4  -4 10089.0 321.900  18
   0   4   4 10365.6 381.589  16
   0  -4  -4 9694.36 315.159  10
   0  -4  -4 10501.4 385.634   7
   0   4   4 9487.10 299.746  21
   0   4   4 9865.72 372.355   7
   0   4   4 9855.39 326.983  12
   0  -4  -5 2616.08 134.751   5
   0   4   5 2356.92 153.498  12
   0  -4  -5 2268.91 178.497   7
   0  -4  -5 2430.95 157.891   8
   0   4   5 2433.06 140.979  21
   0  -4  -5 2670.31 154.790  18
   0   4   5 2168.46 165.276   6
   0   4   5 2662.05 187.429  16
   0  -4  -5 2538.48 129.368  29
   0  -4  -5 2355.61 156.325  13
   0  -4  -5 2513.41 128.867  15
   0   4   5 2364.05 188.228  11
   0  -4  -5 2536.84 149.350  10
   0   4   6 87497.5 1888.23   6
   0  -4  -6 89876.9 1903.55  18
   0  -4  -6 90065.7 1828.10  29
   0  -4  -6 94796.3 1850.27  30
   0   4   6 84323.7 1862.10  21
   0  -4  -6 89262.4 1845.92   5
   0  -4  -6 88866.7 1812.16  36
   0  -4  -6 83482.5 1872.68   8
   0  -4  -6 90748.2 1932.03  13
   0   4   6 83932.6 1907.16  12
   0  -4  -6 87856.5 1830.38  15
   0   4   7 21067.5 608.252  21
   0  -4  -7 22343.1 641.458  18
   0  -4  -7 21911.4 572.157  29
   0  -4  -7 21858.5 661.798  13
   0  -4  -7 22549.8 592.719  30
   0  -4  -7 21788.4 555.853  36
   0  -4  -7 21613.7 598.199   5
   0   4   7 21428.8 654.150  12
   0  -4  -7 22004.0 583.048  15
   0   4   8 2003.77 154.372  21
   0   4   8 1874.83 169.480  12
   0  -4  -8 1989.77 141.813  15
   0  -4  -8 2051.16 152.678   5
   0  -4  -8 1985.63 125.598  36
   0  -4  -8 2019.28 163.679  18
   0  -4  -8 1826.92 167.637  13
   0  -4  -8 2183.34 145.693  30
   0   4   9 1587.95 169.685  22
   0  -4  -9 1223.83 116.745  15
   0   4   9 1346.18 132.790  21
   0  -4  -9 1398.63 142.736  18
   0  -4  -9 1288.48 103.038  36
   0  -4  -9 1404.42 134.549   5
   0  -4  -9 1357.40 120.565  30
   0  -4  -9 1453.50 153.970  13
   0   4   9 1257.86 145.884  12
   0   4  10 4744.26 258.101  21
   0  -4 -10 5177.66 285.031  18
   0   4  10 4694.48 234.348  14
   0  -4 -10 4995.43 266.411   5
   0   4  10 4808.28 296.168  12
   0  -4 -10 4705.17 286.750  13
   0  -4 -10 4657.19 236.547  30
   0  -4 -10 4543.05 197.530  36
   0   4  10 4826.18 293.925  22
   0  -4 -10 4970.40 312.584   4
   0  -4 -10 5169.29 250.221  15
   0  -4 -11 33609.4 869.374  30
   0   4  11 32702.0 839.416  14
   0  -4 -11 34915.9 876.773  15
   0  -4 -11 36168.2 977.074  13
   0   4  11 33422.7 975.030  12
   0  -4 -11 36614.5 1039.74   4
   0  -4 -11 34894.6 928.410   5
   0   4  11 34235.7 906.288  21
   0   4  11 34793.6 983.077  22
   0  -4 -11 35186.4 940.919  18
   0  -4 -12 1541.89 125.252  30
   0   4  12 1597.35 138.148  21
   0  -4 -12 1674.71 158.208  13
   0  -4 -12 1988.94 191.828   4
   0   4  12 1635.41 162.653  22
   0  -4 -12 1641.18 129.737  15
   0  -4 -12 1656.40 149.732   5
   0   4  12 1690.46 166.098  12
   0   4  13 176.708 64.5948  12
   0  -4 -13 227.324 66.0229  13
   0   4  13 235.457 57.7984  21
   0  -4 -13 153.242 52.4883   5
   0  -4 -13 79.0557 44.4132  35
   0   4  13 238.240 67.5704  22
   0  -4 -13 133.588 61.9294   4
   0   4  14 958.232 99.6652  12
   0  -4 -14 883.157 105.955   4
   0  -4 -14 937.462 92.2275  13
   0   4  14 788.737 87.0634  22
   0  -4 -14 818.539 80.1445  35
   0  -4 -15 1021.58 89.6888   4
   0  -5  18 8625.99 278.687  28
   0  -5  17 3308.32 197.362  22
   0   5 -17 3653.42 190.473  15
   0  -5  17 3154.58 178.639  28
   0  -5  16 11028.8 357.722  24
   0  -5  16 11891.8 420.873  28
   0  -5  16 12304.3 467.696  22
   0   5 -16 12702.1 438.522  15
   0  -5  15 4024.55 233.529  28
   0   5 -15 4282.21 249.095  15
   0  -5  15 3673.14 259.878  22
   0  -5  15 3607.11 198.628  24
   0  -5  14 95.6553 70.8849  22
   0  -5  14-13.5884 34.7976  12
   0  -5  14 128.527 50.6161  24
   0   5 -14 84.8386 60.4208  15
   0  -5  13 692.755 89.5918   3
   0  -5  13 950.481 91.7296  25
   0  -5  13 804.615 102.774  12
   0  -5  13 718.835 126.975  22
   0  -5  13 699.205 95.9292  24
   0   5 -13 797.274 113.500  15
   0  -5  12 98.6988 45.6053  24
   0   5 -12 305.076 77.8524  15
   0  -5  12 188.480 43.5397  25
   0  -5  12 239.607 78.2296  22
   0  -5  12 244.173 63.2279   3
   0  -5  12 125.198 48.0544  12
   0   5 -12 230.076 52.5896  13
   0  -5  11 8954.70 316.028  25
   0  -5  11 8906.85 403.145  22
   0  -5  11 9037.05 340.733   3
   0   5 -11 10079.5 339.762  13
   0  -5  11 9111.76 385.476  21
   0  -5  11 9034.37 350.691  12
   0  -5  11 8834.79 346.638  24
   0  -5  10 1666.62 156.591  22
   0   5 -10 1586.36 120.223  13
   0  -5  10 1807.00 135.861  12
   0  -5  10 1671.26 117.205  25
   0  -5  10 1502.33 120.909   3
   0  -5  10 1532.19 123.969  34
   0  -5  10 1591.18 126.459  24
   0  -5  10 1582.70 144.131  21
   0  -5   9 38962.1 982.056  22
   0  -5   9 37476.3 881.251  25
   0  -5   9 38569.0 948.859  21
   0  -5   9 38170.0 909.088  24
   0  -5   9 39929.6 981.941  23
   0  -5   9 38018.4 902.475   3
   0   5  -9 38948.1 895.089  13
   0  -5   9 36571.9 908.964  12
   0  -5   9 39135.1 904.873  34
   0  -5   8 1797.29 119.650  24
   0  -5   8 1780.75 89.5515   1
   0   5  -8 1683.72 148.492  11
   0  -5   8 1720.50 140.705  22
   0  -5   8 1552.50 153.888  11
   0  -5   8 1763.25 114.276   3
   0  -5   8 1894.07 123.382  12
   0   5  -8 1559.29 120.235   8
   0  -5   8 1695.48 108.076  34
   0  -5   8 1767.42 111.517  25
   0  -5   8 1998.32 143.413  23
   0   5  -7 80907.0 1511.55   6
   0   5  -7 73552.7 1585.56   8
   0  -5   7 76759.8 1641.38  22
   0   5  -7 69509.2 1480.57   7
   0  -5   7 78423.0 1682.52  11
   0   5  -7 82068.4 1693.27  11
   0   5  -7 77737.9 1737.75  10
   0  -5   7 75234.8 1532.90   1
   0   5  -7 76490.2 1483.52   7
   0   5  -6 13239.2 312.280   7
   0   5  -6 13758.8 477.172  10
   0  -5   6 14398.3 365.578   1
   0   5  -6 14099.5 377.882   8
   0   5  -6 14349.7 315.476   7
   0  -5   6 14681.3 425.981  22
   0   5  -6 14998.8 382.708   6
   0  -5   5 15845.7 432.347  22
   0   5  -5 15093.8 367.457   8
   0   5  -5 16657.5 456.704  11
   0   5  -5 14469.7 334.570   7
   0  -5   5 15873.2 389.268   1
   0   5  -5 15091.4 484.631  10
   0   5  -5 15840.5 422.392   6
   0   5  -4 1602.33 110.434  11
   0   5  -4 1432.52 69.3882   9
   0   5  -4 1282.38 50.4869  16
   0   5  -4 1424.09 54.4164   8
   0   5  -4 1503.81 121.042  10
   0   5  -4 1456.93 67.2448   7
   0  -5   4 1625.23 89.4215   1
   0   5  -4 1591.77 110.661   6
   0   5  -3 15476.3 385.150   9
   0   5  -3 15278.5 462.303  10
   0   5  -3 15272.6 371.943  16
   0  -5   3 16672.2 399.421   1
   0   5  -3 14973.6 447.043   6
   0   5  -3 15847.6 377.156   7
   0   5  -3 16579.2 443.707  11
   0   5  -2 18.5097 25.6648  11
   0  -5   2 64.5137 27.1256   1
   0   5  -2 39.3134 18.0860   9
   0   5  -2 90.1257 34.6208   6
   0   5  -2 20.4426 17.7170  10
   0   5  -2 45.7698 19.5748   7
   0   5  -1 1925.26 138.443   6
   0  -5   1 1981.38 101.642   1
   0   5  -1 1781.73 107.584   7
   0   5  -1 2122.42 119.270  16
   0   5  -1 1820.89 112.413   9
   0   5  -1 2163.83 132.397  10
   0   5   0 1430.48 104.229   7
   0   5   0 1478.17 102.803  10
   0   5   0 1282.38 103.282  16
   0  -5   0 1290.30 105.160   7
   0  -5   0 1387.70 83.8744   1
   0  -5   0 1386.68 92.2010  13
   0   5   0 1615.21 128.128   6
   0  -5   0 1330.16 94.8109  10
   0   5   1 88434.8 1858.65  16
   0  -5  -1 87246.6 1807.39  13
   0   5   1 88207.1 1890.29   6
   0  -5  -1 90307.7 1765.35   1
   0   5   1 86795.6 1850.55   7
   0  -5  -1 84320.0 1708.32   8
   0  -5  -1 92609.6 1866.23   7
   0  -5  -1 89827.0 1795.74  10
   0   5   1 86213.1 1800.90  10
   0  -5  -2 11231.7 333.587  18
   0  -5  -2 10986.1 270.716  15
   0  -5  -2 11875.6 395.261   7
   0  -5  -2 10722.6 323.745  10
   0  -5  -2 10931.3 347.754  13
   0   5   2 10796.1 381.345   7
   0   5   2 10787.9 317.115  21
   0  -5  -2 11212.8 304.099   1
   0   5   2 11205.6 387.291  16
   0   5   2 11278.9 400.900   6
   0  -5  -2 10689.3 293.549   8
   0   5   3 879.567 108.337   7
   0  -5  -3 816.608 70.0969   8
   0  -5  -3 722.014 61.9762   1
   0  -5  -3 890.744 91.3409  13
   0  -5  -3 818.973 58.7840  15
   0  -5  -3 833.946 83.1024  18
   0  -5  -3 795.866 95.4970   7
   0   5   3 798.413 98.3919  16
   0   5   3 828.842 78.1476  21
   0  -5  -3 968.658 84.4153  10
   0   5   3 783.692 107.710   6
   0   5   4 84005.3 2066.95  11
   0   5   4 90825.9 1932.12  21
   0  -5  -4 94205.9 1993.62   4
   0  -5  -4 93972.8 1978.72  18
   0   5   4 93412.6 2029.07   6
   0  -5  -4 90865.3 1925.69   8
   0  -5  -4 96148.4 1923.18  36
   0  -5  -4 96620.9 2005.25  13
   0  -5  -4 91969.5 1915.23  10
   0  -5  -4 102206. 1938.93  30
   0   5   4 90200.1 1984.24  12
   0  -5  -4 96113.0 1915.34  29
   0  -5  -4 91081.5 1912.66   5
   0  -5  -4 91573.1 1879.33  15
   0  -5  -4 95512.3 1864.68   1
   0  -5  -5 207.391 41.2036  15
   0  -5  -5 120.529 37.2182  29
   0  -5  -5 148.997 38.5126  36
   0   5   5 63.2738 38.3875  12
   0  -5  -5 156.078 55.4982  13
   0  -5  -5 83.6221 57.6742   4
   0  -5  -5 171.855 46.9507   5
   0  -5  -5 113.811 39.9794  30
   0  -5  -5 318.652 65.9690  18
   0   5   5 263.287 53.8887  21
   0   5   6 3605.50 223.907  12
   0  -5  -6 3819.91 194.020  30
   0  -5  -6 3881.01 234.111  13
   0  -5  -6 3774.06 184.787  36
   0  -5  -6 3807.61 186.896  29
   0  -5  -6 4179.64 228.308  18
   0   5   6 3785.23 200.770  21
   0  -5  -6 3664.87 227.621   4
   0  -5  -6 3862.30 195.801   5
   0  -5  -6 3530.86 170.870  15
   0  -5  -7 1724.81 121.088  15
   0  -5  -7 1633.33 136.056   5
   0  -5  -7 1737.77 156.947  18
   0   5   7 1685.98 159.153  12
   0  -5  -7 1738.43 164.446  13
   0   5   7 1689.52 139.238  21
   0  -5  -7 1764.68 168.859   4
   0  -5  -7 1685.45 122.873  36
   0  -5  -7 1788.16 136.533  30
   0  -5  -8 300.387 59.5146  36
   0  -5  -8 366.462 96.9412   4
   0  -5  -8 398.246 72.1617  30
   0  -5  -8 535.611 99.1288  13
   0   5   8 386.292 74.8373  21
   0   5   8 287.946 78.6941  12
   0  -5  -8 304.061 57.4511  15
   0  -5  -8 272.455 63.9519   5
   0  -5  -8 302.016 75.4308  18
   0   5   9 11910.7 425.471  21
   0  -5  -9 11164.9 382.397  15
   0   5   9 11616.5 479.991  12
   0  -5  -9 10923.6 427.221   5
   0  -5  -9 11586.9 417.855  30
   0  -5  -9 11077.1 374.615  36
   0   5   9 11592.3 480.821  22
   0  -5  -9 11373.1 477.558  13
   0  -5  -9 11861.3 499.434   4
   0  -5  -9 11470.7 460.227  18
   0   5  10 6317.51 338.360  22
   0  -5 -10 6072.51 256.229  15
   0  -5 -10 6748.29 348.393  13
   0   5  10 6638.08 296.939  21
   0  -5 -10 6207.13 356.268   4
   0  -5 -10 6143.12 288.227  30
   0  -5 -10 5878.96 243.645  36
   0   5  10 6235.50 283.850  14
   0   5  10 6234.47 337.811  12
   0  -5 -10 5763.97 299.706   5
   0  -5 -11 437.507 91.8309  13
   0   5  11 491.732 76.4086  14
   0   5  11 438.198 95.5754  12
   0  -5 -11 462.815 89.4343   5
   0  -5 -11 476.655 109.936   4
   0  -5 -11 349.891 53.5564  36
   0   5  11 428.352 73.9860  21
   0  -5 -11 807.709 97.7924  30
   0   5  11 437.418 89.3818  22
   0  -5 -12 4612.67 221.643  30
   0  -5 -12 4673.98 280.191   4
   0   5  12 4826.85 216.213  21
   0   5  12 4705.01 265.572  12
   0  -5 -12 5043.83 261.668  13
   0   5  12 5108.53 265.202  22
   0  -5 -12 4562.36 247.418   5
   0   5  13 14201.2 454.198  22
   0   5  13 14951.8 474.700  12
   0  -5 -13 14800.2 453.687  35
   0  -5 -13 15119.2 501.946   4
   0  -5 -13 14683.9 452.024  13
   0  -5 -14 14391.8 414.917   4
   0  -5 -14 12646.8 361.114  35
   0  -6  18 29.4585 24.5539  28
   0   6 -17 21451.3 522.483  17
   0  -6  17 19909.5 498.931  24
   0  -6  17 20600.2 557.577  28
   0   6 -17 21669.1 570.738  15
   0  -6  16 7718.31 291.262  24
   0  -6  16 7969.39 316.480  28
   0   6 -16 8388.33 329.829  15
   0  -6  16 8144.93 358.706  22
   0  -6  15 29703.2 706.141  25
   0  -6  15 29866.2 881.036  22
   0   6 -15 31316.9 830.551  15
   0  -6  15 29348.9 785.732  24
   0  -6  15 29389.0 797.846  28
   0  -6  14 1476.87 116.593  25
   0  -6  14 1555.46 170.815  22
   0   6 -14 1457.90 148.358  15
   0  -6  14 1574.90 142.075  28
   0  -6  14 1634.89 143.530  24
   0  -6  14 1482.17 121.609   3
   0  -6  13 233.875 57.1204  25
   0  -6  13 168.185 72.9104  22
   0  -6  13 171.844 55.4178   3
   0  -6  13 221.485 63.5978  24
   0   6 -13 127.406 59.8514  15
   0  -6  12 1041.66 143.123  22
   0  -6  12 1448.62 132.253   3
   0  -6  12 1142.20 109.195  25
   0  -6  12 1105.14 122.594  24
   0  -6  11 91.2429 44.6605  25
   0  -6  11 54.5778 40.6443  24
   0  -6  11 57.6192 39.1883   3
   0  -6  11 50.5342 49.2951  22
   0   6 -11 22.7699 39.0237  13
   0   6 -10 45060.1 1019.90  13
   0  -6  10 43437.4 1053.28   3
   0  -6  10 43899.9 1042.28  34
   0  -6  10 43257.7 1138.18  22
   0  -6  10 43147.3 1061.26  24
   0  -6  10 47249.0 1165.66  23
   0  -6  10 43985.3 1033.68  25
   0  -6   9 4606.17 257.575  22
   0  -6   9 4248.09 212.096  24
   0  -6   9 4499.61 248.272  23
   0  -6   9 4001.74 195.885  25
   0  -6   9 4145.83 197.998  34
   0  -6   9 4090.25 207.145   3
   0  -6   9 3911.67 159.408   1
   0  -6   8 6364.33 288.804  22
   0  -6   8 5841.00 244.462  24
   0  -6   8 5900.94 250.345   3
   0  -6   8 6007.77 236.348  25
   0  -6   8 5531.04 214.293  34
   0  -6   8 5764.05 209.192   1
   0  -6   8 6347.58 284.020  23
   0  -6   7 50432.4 1100.70  25
   0  -6   7 49787.4 1121.05   3
   0  -6   7 48848.0 1078.18   1
   0  -6   7 48780.6 1111.01  24
   0  -6   7 50848.7 1159.30  23
   0   6  -7 52121.3 1161.27  11
   0  -6   7 49105.2 1169.51  22
   0   6  -6 97281.9 1967.92  11
   0  -6   6 92736.9 1934.50  23
   0   6  -6 91968.0 2039.39  10
   0  -6   6 91510.3 1886.45  25
   0   6  -6 95022.4 1913.39   6
   0  -6   6 90637.2 1898.02  24
   0  -6   6 92230.4 1882.69   1
   0  -6   6 92347.0 1909.76   3
   0   6  -6 90402.9 1821.48   8
   0   6  -5 43.6554 9.56189   7
   0   6  -5 172.979 49.9512  11
   0   6  -5 48.6928 39.5525   6
   0  -6   5 106.433 33.4018   1
   0   6  -5 128.249 54.6365  10
   0  -6   4 9176.31 282.335   1
   0   6  -4 8580.28 223.559  16
   0   6  -4 8557.34 234.186   9
   0   6  -4 8311.47 339.625  10
   0   6  -4 9320.30 316.902  11
   0   6  -4 9092.73 230.939   7
   0   6  -4 9263.71 330.697   6
   0   6  -3 1529.20 130.174   6
   0   6  -3 1525.38 125.050  10
   0   6  -3 1502.08 113.597  11
   0   6  -3 1456.44 87.6153   9
   0   6  -3 1425.35 86.1972  16
   0  -6   3 1665.53 104.914   1
   0   6  -3 1509.41 84.2613   7
   0   6  -2 5707.17 209.323   7
   0   6  -2 5616.59 262.704   6
   0   6  -2 5617.54 241.027  11
   0   6  -2 5930.55 217.431  16
   0   6  -2 5762.65 252.761  10
   0   6  -2 5572.37 215.353   9
   0   6  -1 45668.2 1076.84   9
   0   6  -1 47448.8 1111.89  11
   0  -6   1 50140.0 1047.78   1
   0   6  -1 47176.3 1142.25   6
   0   6  -1 46185.5 1062.57   7
   0   6  -1 48725.9 1079.86  16
   0   6  -1 50159.9 1112.70  10
   0   6   0 26195.6 646.168  10
   0   6   0 23927.1 641.150   7
   0  -6   0 25554.6 664.785   7
   0   6   0 24003.6 654.357  16
   0   6   0 23526.4 692.143   6
   0  -6   0 25686.6 605.405   1
   0   6   1 11283.5 416.016   6
   0   6   1 11459.2 342.616  10
   0   6   1 10445.1 381.362  16
   0  -6  -1 11270.3 392.071   7
   0  -6  -1 10848.7 361.205  13
   0  -6  -1 11035.0 325.712   1
   0   6   1 10336.3 375.146   7
   0  -6  -2 162905. 3022.23  29
   0  -6  -2 156266. 3044.11  36
   0   6   2 151305. 3144.00  16
   0  -6  -2 150575. 3112.55  13
   0  -6  -2 146543. 3024.93  10
   0   6   2 149175. 3131.56   7
   0  -6  -2 149430. 3151.76   7
   0  -6  -2 157820. 3030.49  30
   0  -6  -2 148632. 3029.81   1
   0  -6  -2 154355. 3111.70   4
   0   6   2 149794. 3049.48  21
   0  -6  -3 4291.27 177.471   1
   0  -6  -3 4455.86 192.565  30
   0  -6  -3 4531.48 193.708  36
   0  -6  -3 4158.32 181.692   5
   0  -6  -3 4525.91 186.528  29
   0  -6  -3 4146.71 223.709  13
   0  -6  -3 4074.06 220.895   4
   0   6   3 4227.46 193.313  21
   0  -6  -4 62018.0 1300.88   1
   0  -6  -4 65601.5 1361.92  36
   0  -6  -4 60331.6 1345.85   5
   0   6   4 61273.1 1362.73  21
   0  -6  -4 61023.5 1408.55  18
   0  -6  -4 63171.3 1450.79  13
   0  -6  -4 61721.6 1340.97  29
   0  -6  -4 62229.1 1356.84  30
   0  -6  -4 62011.6 1435.91   4
   0   6   4 61163.5 1433.95  12
   0  -6  -5 7264.83 325.707  18
   0  -6  -5 7709.66 286.428  29
   0  -6  -5 7450.40 342.704  13
   0   6   5 7475.92 339.032  12
   0  -6  -5 8079.07 295.240  36
   0   6   5 7077.73 290.882  21
   0  -6  -5 7524.89 292.820   5
   0  -6  -5 7247.89 334.346   4
   0  -6  -5 7472.83 292.740  30
   0   6   6 17.2987 52.2322  12
   0  -6  -6-3.47351 46.3623  18
   0  -6  -6 28.0543 36.6911  30
   0   6   6 92.9422 39.0743  21
   0  -6  -6 12.0218 32.1653   5
   0  -6  -6 3.97414 31.1253  36
   0  -6  -6 22.6676 51.5902  13
   0  -6  -6-115.327 60.8973   4
   0  -6  -6 31.5333 33.2273  29
   0  -6  -7 1499.11 134.544  30
   0  -6  -7 1671.58 172.086  13
   0  -6  -7 1690.48 146.655   5
   0  -6  -7 1590.99 167.398   4
   0   6   7 1388.06 130.799  21
   0  -6  -7 1461.14 126.190  36
   0   6   7 1540.27 161.673  12
   0  -6  -8-1.51754 52.0016   4
   0   6   8 25.8333 56.4980  12
   0  -6  -8 3.90491 36.5786  36
   0  -6  -8 68.4349 46.7200   5
   0  -6  -8 99.4620 47.7984  30
   0   6   8 10.0595 40.0904  21
   0  -6  -8-11.5446 58.3989  13
   0   6   9 281.981 80.5254  22
   0   6   9 321.239 72.4486  21
   0  -6  -9 463.838 98.0102  13
   0  -6  -9 266.493 70.5962   5
   0  -6  -9 402.160 83.9537  30
   0  -6  -9 389.075 101.154   4
   0  -6  -9 256.014 55.1253  36
   0   6   9 432.986 93.6690  12
   0   6  10 454.124 96.4235  12
   0  -6 -10 516.002 70.4601  36
   0   6  10 460.956 74.6632  21
   0  -6 -10 440.299 92.8708  13
   0   6  10 445.411 89.3639  22
   0   6  10 622.041 85.7630  14
   0  -6 -10 420.654 100.667   4
   0  -6 -10 483.420 88.5200   5
   0  -6 -10 458.303 79.8133  30
   0  -6 -11 21971.7 698.372   4
   0  -6 -11 20981.1 631.973   5
   0  -6 -11 21028.9 610.054  30
   0   6  11 22423.6 654.120  22
   0  -6 -11 20705.2 534.335  36
   0  -6 -11 22306.4 663.920  13
   0   6  11 21889.7 584.422  14
   0   6  11 21998.3 674.964  12
   0  -6 -12 15600.9 522.777   4
   0  -6 -12 16012.9 494.234  35
   0  -6 -12 15706.3 485.060  13
   0   6  12 15451.0 479.436  22
   0   6  12 16237.0 506.388  12
   0  -6 -13 22294.5 609.843   4
   0  -6 -13 22972.2 586.383  35
   0   6  13 24015.7 603.914  12
   0  -6 -14 66.2322 30.2223   4
   0   7 -17 155.293 34.4981  17
   0  -7  17 135.072 37.0961  24
   0   7 -17 84.9675 40.2107  15
   0  -7  17 122.783 37.6935  28
   0  -7  16 1422.49 117.246  24
   0   7 -16 1458.97 120.374  15
   0  -7  16 1336.00 109.521  28
   0   7 -15 2673.56 176.574  15
   0  -7  15 2488.24 147.947  25
   0  -7  15 2634.39 177.453  24
   0  -7  15 2344.81 158.267  28
   0  -7  14 53268.6 1306.53  24
   0   7 -14 58105.3 1315.85  15
   0  -7  14 54964.4 1260.01   3
   0  -7  14 54107.8 1264.03  28
   0  -7  14 53873.3 1388.29  22
   0  -7  14 53995.8 1254.02  25
   0  -7  13 412.037 75.4638  25
   0  -7  13 361.399 73.4069   3
   0  -7  13 407.317 70.2944  28
   0  -7  13 341.326 90.5306  22
   0   7 -13 405.515 77.1882  15
   0  -7  13 463.588 88.9934  24
   0  -7  12 19003.4 605.434  24
   0  -7  12 18957.2 573.593  25
   0  -7  12 18407.4 655.534  22
   0  -7  12 19441.0 590.761   3
   0  -7  12 17882.0 537.323  28
   0  -7  11 1278.88 125.208  25
   0  -7  11 1352.97 138.747  24
   0  -7  11 1647.82 177.690  23
   0  -7  11 1496.73 141.018   3
   0  -7  11 1434.62 114.646  28
   0  -7  11 1399.72 160.091  22
   0  -7  10 39745.0 1002.73   3
   0  -7  10 39965.7 1011.39  24
   0  -7  10 39884.0 982.655  25
   0  -7  10 38218.2 1066.69  22
   0  -7  10 42303.3 1093.83  23
   0   7 -10 41206.7 936.052  13
   0  -7  10 39532.3 912.633  28
   0  -7  10 39361.5 956.908  34
   0  -7   9 556.587 68.2700   1
   0  -7   9 448.932 76.7350   3
   0  -7   9 477.260 76.5546  25
   0  -7   9 520.344 70.1193  34
   0  -7   9 487.514 89.3148  23
   0  -7   9 547.310 58.4092  26
   0  -7   9 585.817 83.2378  24
   0  -7   8 18578.3 481.610  34
   0  -7   8 17978.7 474.163  26
   0  -7   8 18642.5 548.705   3
   0  -7   8 18587.5 527.572  25
   0  -7   8 18319.7 499.098   1
   0  -7   8 18916.1 584.327  23
   0  -7   8 18369.3 539.664  24
   0  -7   7 124.785 39.5203  24
   0  -7   7 112.886 34.1627  26
   0  -7   7 79.7858 42.7346   3
   0  -7   7 80.9540 35.4870   1
   0  -7   7 144.167 56.4229  23
   0  -7   7 121.341 36.4861  25
   0  -7   7 105.750 23.3030  34
   0  -7   6 23186.9 567.494  26
   0  -7   6 23633.9 620.580   3
   0  -7   6 22510.2 591.337  24
   0  -7   6 22059.0 575.589  25
   0   7  -6 21533.8 581.315   6
   0  -7   6 22082.8 586.068   1
   0  -7   6 22711.0 629.355  23
   0  -7   5 51429.2 1112.19  26
   0  -7   5 49214.0 1120.14  24
   0   7  -5 51729.7 1137.07  11
   0  -7   5 52273.7 1205.05   4
   0   7  -5 50616.3 1164.90   6
   0  -7   5 51391.5 1113.01   2
   0   7  -5 47954.8 1208.27  10
   0  -7   5 50359.9 1132.46   1
   0  -7   5 51401.7 1110.51  25
   0  -7   5 50891.3 1159.02   3
   0  -7   5 50373.1 1162.97  23
   0  -7   4 57631.5 1235.64  24
   0   7  -4 54874.8 1308.17   6
   0  -7   4 56989.1 1310.50   4
   0  -7   4 56598.4 1282.61   3
   0  -7   4 56916.8 1276.71  23
   0  -7   4 59365.9 1240.36  26
   0  -7   4 58116.8 1262.56   1
   0   7  -4 57560.1 1265.24  11
   0   7  -4 54449.1 1329.98  10
   0  -7   4 60246.7 1244.56   2
   0  -7   4 57006.3 1213.42  25
   0  -7   3 3684.72 180.117   1
   0   7  -3 3502.88 149.278  16
   0  -7   3 3819.69 184.013  23
   0   7  -3 3647.12 186.195  11
   0   7  -3 3148.03 201.328  10
   0   7  -3 3357.58 203.298   6
   0  -7   3 3748.94 197.344   4
   0  -7   3 3495.55 162.445   2
   0  -7   3 3402.26 184.811   3
   0   7  -3 3345.80 137.201   7
   0   7  -3 3389.09 144.645   9
   0  -7   3 3908.37 169.633  26
   0   7  -2 32176.8 822.246  10
   0   7  -2 31536.5 799.990  11
   0  -7   2 32985.5 760.126  26
   0  -7   2 32780.1 788.730  23
   0  -7   2 32785.1 822.582   4
   0   7  -2 31888.3 744.952   7
   0  -7   2 33026.0 762.875   2
   0   7  -2 31204.0 760.113   9
   0   7  -2 33300.5 767.460  16
   0  -7   2 33500.8 786.955   1
   0  -7   1 32173.8 738.918  26
   0  -7   1 31910.5 762.022   1
   0   7  -1 29593.6 759.298   9
   0  -7   1 33057.8 717.569  36
   0   7  -1 30686.4 764.715  16
   0  -7   1 30802.7 799.900   4
   0   7  -1 32387.6 782.840  10
   0  -7   1 32164.8 778.408  23
   0   7  -1 29588.9 782.681  11
   0  -7   1 32017.5 740.562   2
   0   7  -1 30209.1 744.350   7
   0   7   0 53248.3 1248.38  16
   0  -7   0 57290.5 1205.13   2
   0  -7   0 57644.2 1261.88  23
   0  -7   0 57341.6 1202.53  26
   0  -7   0 58711.5 1297.71   4
   0   7   0 50797.8 1243.25   9
   0  -7   0 55227.6 1162.66  30
   0  -7   0 58936.5 1208.35  36
   0   7   0 53423.0 1230.69   7
   0  -7   0 55438.1 1229.41   1
   0  -7  -1 1834.21 137.299  23
   0  -7  -1 1713.45 96.6750   5
   0  -7  -1 1742.51 115.952  36
   0  -7  -1 1794.73 107.974  30
   0  -7  -1 1648.13 117.395   1
   0  -7  -1 2024.51 153.035   7
   0  -7  -1 1718.36 109.822  26
   0   7   1 1831.00 123.209  21
   0  -7  -1 1643.29 140.238   4
   0  -7  -1 1667.52 100.038  29
   0   7   2 3428.51 177.994  21
   0  -7  -2 3285.82 150.887  26
   0  -7  -2 3491.69 174.157  36
   0  -7  -2 3295.42 204.773  13
   0  -7  -2 3214.16 157.672   5
   0  -7  -2 3412.05 171.797   1
   0  -7  -2 3476.92 209.723   4
   0  -7  -2 3424.17 166.739  30
   0  -7  -2 3150.09 156.628  29
   0  -7  -3 41794.7 988.688  36
   0  -7  -3 42327.8 1074.06  13
   0  -7  -3 42837.0 983.528  30
   0   7   3 43564.0 995.398  21
   0  -7  -3 41815.9 918.949  26
   0  -7  -3 41787.2 956.882   1
   0  -7  -3 41475.8 972.603   5
   0  -7  -3 41001.1 1065.19   4
   0  -7  -3 41643.4 962.916  29
   0   7   3 43205.8 1076.51  12
   0  -7  -4 23.6051 45.7597  13
   0  -7  -4 2.45107 31.6425  30
   0  -7  -4 5.57593 37.1437   5
   0   7   4 29.6405 37.2583  21
   0  -7  -4-0.26102 42.0028   4
   0   7   4 74.8642 55.6026  12
   0  -7  -4 43.1442 34.9065  29
   0  -7  -4 23.7653 31.0826  36
   0  -7  -5 27857.4 748.405  30
   0  -7  -5 26496.8 737.214   5
   0   7   5 27793.9 828.382  12
   0  -7  -5 26856.3 827.756   4
   0  -7  -5 27033.1 822.875  13
   0  -7  -5 29400.4 753.524  36
   0   7   5 29727.1 748.149  21
   0   7   6 17933.7 512.331  21
   0  -7  -6 15773.7 580.989  13
   0   7   6 16581.3 590.307  12
   0  -7  -6 15712.8 512.842   5
   0  -7  -6 16364.6 519.772  30
   0  -7  -6 16782.5 602.143   4
   0  -7  -7 1190.88 150.508  13
   0   7   7 1222.36 152.409  12
   0  -7  -7 1312.24 162.324   4
   0  -7  -7 1171.45 126.949   5
   0  -7  -7 960.011 109.260  36
   0  -7  -7 1168.88 126.328  30
   0   7   7 1443.33 125.879  21
   0  -7  -8 658.209 97.9939   5
   0  -7  -8 750.575 94.6230  36
   0  -7  -8 689.768 120.393   4
   0  -7  -8 819.406 125.356  13
   0  -7  -8 836.676 108.206  30
   0   7   8 827.966 92.9634  21
   0   7   8 770.487 123.282  12
   0  -7  -9 2624.75 182.201  30
   0  -7  -9 2627.55 218.979   4
   0  -7  -9 2460.48 162.709  36
   0  -7  -9 2602.72 187.908   5
   0  -7  -9 2015.24 186.135  13
   0   7   9 2824.33 208.458  22
   0  -7 -10 4710.90 214.809  36
   0   7  10 5312.74 282.360  12
   0   7  10 5278.59 265.799  22
   0  -7 -10 5077.41 273.023  13
   0  -7 -10 4725.87 243.113  30
   0  -7 -10 4866.94 283.442   4
   0   7  10 5380.55 244.939  14
   0  -7 -11 478.197 52.8083  36
   0  -7 -11 634.538 90.0344  35
   0  -7 -11 510.893 70.6676  30
   0  -7 -11 550.816 90.8644   4
   0   7  11 381.760 73.6047  12
   0   7  11 579.455 65.7675  14
   0   7  11 604.653 83.5538  22
   0  -7 -12 113.424 38.9003  23
   0   7  12 66.3606 39.0631  12
   0  -7 -12-3.54920 32.3976   4
   0  -7 -12 65.4947 35.5581  35
   0  -7 -13 10568.6 288.913   4
   0  -7 -13 10902.1 289.742  35
   0  -8  17 12279.2 349.174  24
   0  -8  16 273.719 57.0228  24
   0  -8  16 145.477 35.8999  25
   0   8 -16 230.842 48.0040  15
   0  -8  15 2631.62 158.415  25
   0  -8  15 2538.29 143.500  28
   0   8 -15 2855.94 166.569  15
   0  -8  15 2504.63 175.922  24
   0  -8  14 14040.7 430.137  28
   0  -8  14 14369.9 505.034  24
   0  -8  14 14530.2 472.821  25
   0   8 -14 15164.8 471.366  15
   0  -8  14 14598.1 467.383   3
   0  -8  13 8370.84 373.235  24
   0  -8  13 8318.65 305.100  28
   0   8 -13 9311.61 350.464  15
   0  -8  13 8771.17 355.638  25
   0  -8  13 8360.00 354.802   3
   0  -8  12 3090.50 204.509  25
   0   8 -12 3130.02 192.248  15
   0  -8  12 3229.66 215.453   3
   0  -8  12 3095.58 217.088  24
   0  -8  12 3005.03 164.169  28
   0  -8  11 2457.39 187.910   3
   0  -8  11 2506.97 192.694  24
   0  -8  11 2409.32 179.145  25
   0  -8  11 2492.10 215.763  23
   0  -8  10 133.361 63.8973  23
   0  -8  10 243.114 62.8314  25
   0  -8  10 290.344 73.1810   3
   0  -8  10 205.342 68.4291  24
   0  -8  10 184.886 43.3992  26
   0  -8  10 164.864 54.0059  34
   0  -8   9 10659.2 410.893  24
   0  -8   9 10347.5 388.869  25
   0  -8   9 11470.5 456.516  23
   0  -8   9 11262.8 422.642   3
   0  -8   9 10548.3 357.798   1
   0  -8   9 10954.1 344.128  34
   0  -8   9 10373.7 341.400  26
   0  -8   8 101518. 2135.65   1
   0  -8   8 100164. 2162.95  25
   0  -8   8 98828.0 2183.67  24
   0  -8   8 104102. 2247.57  23
   0  -8   8 104290. 2114.62  26
   0  -8   8 102242. 2210.51   3
   0  -8   7 98921.3 2152.21   3
   0  -8   7 97099.9 2120.28  24
   0  -8   7 101723. 2179.95  23
   0  -8   7 97986.5 2101.54   1
   0  -8   7 101442. 2105.55  25
   0  -8   7 101090. 2073.95  26
   0  -8   6 4416.73 209.170  25
   0  -8   6 4357.73 217.684   1
   0  -8   6 4510.67 209.117  26
   0  -8   6 4447.40 239.972  23
   0  -8   6 4631.61 268.402   4
   0  -8   6 4732.21 225.064  24
   0  -8   6 4821.42 246.746   3
   0  -8   5 80933.0 1738.42  25
   0  -8   5 82017.1 1860.50   4
   0  -8   5 79521.6 1761.63  24
   0  -8   5 82819.8 1811.79  23
   0  -8   5 83844.0 1819.02   3
   0  -8   5 81356.2 1782.82   1
   0  -8   4 284.320 55.5190  26
   0  -8   4 276.793 51.8855  24
   0  -8   4 171.625 50.7402   1
   0  -8   4 236.577 49.1252  25
   0  -8   4 155.596 58.0456   4
   0  -8   4 182.990 56.9931   3
   0  -8   4 292.769 61.5795  23
   0  -8   3 917.205 100.801   1
   0  -8   3 824.623 85.2987  26
   0  -8   3 914.365 80.0857  25
   0  -8   3 905.840 101.258  23
   0  -8   3 847.945 107.099   4
   0  -8   3 910.412 90.2478   2
   0  -8   3 809.307 62.3118  36
   0  -8   3 710.454 80.1385  24
   0  -8   2 48356.0 1048.34  36
   0  -8   2 49586.0 1092.31  26
   0  -8   2 50019.9 1126.89   1
   0  -8   2 45880.8 1011.80  25
   0  -8   2 50472.2 1182.47   4
   0  -8   2 46596.9 1062.85  24
   0  -8   2 48422.4 1136.42  23
   0  -8   1 7216.23 306.132  23
   0  -8   1 7748.56 298.988   1
   0  -8   1 6930.53 320.361   4
   0  -8   1 7533.09 254.974  24
   0  -8   1 7832.59 281.041  26
   0  -8   1 7010.27 225.486  30
   0  -8   1 7273.59 215.335  29
   0  -8   1 7437.08 264.976  36
   0  -8   0-65.6721 40.6985   1
   0  -8   0-25.5537 27.7013  29
   0  -8   0 5.01916 23.7826  36
   0  -8   0 54.9429 30.8709  26
   0  -8   0 10.6046 34.8840  23
   0  -8   0-13.9957 34.3444   4
   0  -8   0 19.1222 28.4238  30
   0  -8  -1 15923.0 545.961   4
   0  -8  -1 15086.0 427.669  29
   0  -8  -1 15676.5 514.034  23
   0  -8  -1 15602.1 473.704   1
   0  -8  -1 16168.7 471.152  36
   0  -8  -1 15542.5 450.363  26
   0  -8  -1 16059.5 449.197  30
   0   8   1 16227.3 467.750  21
   0  -8  -2 36274.9 884.357   1
   0  -8  -2 36845.6 899.480  36
   0   8   2 38148.9 887.744  21
   0  -8  -2 36620.5 992.222   4
   0  -8  -2 35108.5 850.330  29
   0  -8  -2 36400.2 861.085  26
   0  -8  -2 36754.8 879.983  30
   0  -8  -2 36752.8 954.898  23
   0  -8  -3 11624.0 403.544  36
   0   8   3 11669.1 381.025  21
   0   8   3 11799.6 456.182  12
   0  -8  -3 11407.9 388.467  30
   0  -8  -3 10952.9 363.706   1
   0  -8  -3 10655.2 342.819  26
   0  -8  -3 11348.0 463.387   4
   0  -8  -4 9786.43 374.563  30
   0  -8  -4 10050.7 382.499  36
   0  -8  -4 10196.7 449.252   4
   0  -8  -4 9872.04 367.550   5
   0   8   4 11093.2 366.521  21
   0   8   4 10804.4 447.599  12
   0  -8  -5 7636.00 379.817   4
   0  -8  -5 6581.04 301.734  30
   0   8   5 6873.25 272.426  21
   0   8   5 7205.68 364.169  12
   0  -8  -5 6379.53 294.821   5
   0  -8  -5 6545.31 302.050  36
   0  -8  -5 6876.01 358.930  13
   0  -8  -6 26959.9 759.227  36
   0  -8  -6 26368.1 755.538   5
   0  -8  -6 28371.3 852.352  13
   0  -8  -6 26728.3 763.887  30
   0  -8  -6 27205.7 855.599   4
   0   8   7 263.965 81.7269  12
   0  -8  -7 313.184 87.3186   4
   0  -8  -7 181.726 64.6826  30
   0  -8  -7 176.852 62.6625  36
   0  -8  -8 127.828 62.9651   4
   0   8   8 112.618 61.0458  22
   0  -8  -8 61.8243 41.6172  36
   0  -8  -8 30.0469 47.3713  30
   0   8   8 9.38146 53.6109  12
   0  -8  -9 1459.65 131.135  30
   0   8   9 1683.68 134.394  14
   0  -8  -9 1279.74 142.158   4
   0   8   9 1507.91 147.617  12
   0  -8  -9 1510.51 121.616  36
   0  -8  -9 1459.95 141.773  35
   0   8   9 1613.05 141.398  22
   0  -8 -10 897.862 108.683   4
   0  -8 -10 897.157 80.7997  36
   0   8  10 1041.21 109.130  12
   0  -8 -10 919.659 94.9939  30
   0   8  10 955.900 92.0199  14
   0  -8 -10 917.507 103.447  35
   0  -8 -10 883.249 96.1105  23
   0  -8 -11-0.13288 30.4996  35
   0  -8 -11 62.6751 38.1694   4
   0  -8 -11 59.9891 27.3973  23
   0  -8 -12 2956.36 126.001  35
   0  -9  17 25430.7 596.981  24
   0  -9  16 79.2526 39.9692  24
   0  -9  16 11.8795 29.3538  25
   0  -9  15 2843.21 164.948  25
   0  -9  15 2671.46 179.030  24
   0  -9  14 12476.0 423.989   3
   0   9 -14 13614.5 382.447  15
   0  -9  14 12577.3 435.898  25
   0  -9  14 12405.3 462.354  24
   0   9 -13 7995.50 285.767  15
   0  -9  13 7451.26 330.157  25
   0  -9  13 7404.87 331.920   3
   0  -9  13 7430.23 350.387  24
   0  -9  12 3135.65 217.208   3
   0  -9  12 3258.02 216.412  25
   0   9 -12 3503.50 180.428  15
   0  -9  12 3100.04 221.790  24
   0  -9  11 15866.1 560.950  24
   0  -9  11 15582.7 536.912  25
   0  -9  11 16742.4 612.457  23
   0  -9  11 15893.4 559.157   3
   0  -9  10 1910.90 163.388  25
   0  -9  10 2081.22 179.595   3
   0  -9  10 1951.12 132.117  26
   0  -9  10 2006.00 187.009  23
   0  -9  10 1915.52 170.721  24
   0  -9   9 1638.46 160.391   3
   0  -9   9 1698.10 128.064  26
   0  -9   9 1694.19 160.404  24
   0  -9   9 1649.50 169.952  23
   0  -9   9 1590.65 145.976  25
   0  -9   9 1545.81 130.306   1
   0  -9   8 24201.6 644.814  26
   0  -9   8 22723.9 667.898  25
   0  -9   8 23167.9 715.802   3
   0  -9   8 23289.6 694.335  24
   0  -9   8 23121.7 657.794   1
   0  -9   8 24450.9 744.847  23
   0  -9   7 13060.7 449.439   1
   0  -9   7 12768.0 487.346  23
   0  -9   7 13304.1 445.461  25
   0  -9   7 13215.8 493.592   3
   0  -9   7 13554.3 436.734  26
   0  -9   7 13068.5 463.644  24
   0  -9   6 46828.5 1139.23  24
   0  -9   6 47091.7 1108.27  25
   0  -9   6 47861.4 1195.87   3
   0  -9   6 46641.7 1183.69  23
   0  -9   6 47249.5 1142.75   1
   0  -9   6 47467.4 1120.57  26
   0  -9   6 49677.2 1268.59   4
   0  -9   5 313.578 64.9675  24
   0  -9   5 377.505 71.8417  26
   0  -9   5 418.512 90.4874   4
   0  -9   5 457.298 85.4127  23
   0  -9   5 359.188 62.6446  25
   0  -9   5 449.752 80.3852   1
   0  -9   4 54608.8 1240.20  24
   0  -9   4 53744.5 1292.65  23
   0  -9   4 54469.0 1279.14   1
   0  -9   4 52651.0 1196.62  25
   0  -9   4 53683.3 1349.44   4
   0  -9   4 55165.2 1250.97  26
   0  -9   3 2846.90 151.206  25
   0  -9   3 2905.21 147.857  36
   0  -9   3 3337.14 183.511  24
   0  -9   3 3124.41 201.832  23
   0  -9   3 2850.81 216.264   4
   0  -9   3 2979.26 194.168   1
   0  -9   3 2933.14 179.897  26
   0  -9   2 824.371 95.7040  26
   0  -9   2 730.165 110.981   4
   0  -9   2 767.863 101.456  23
   0  -9   2 949.357 93.0806  24
   0  -9   2 836.078 83.5542  36
   0  -9   2 874.838 105.639   1
   0  -9   1 6970.39 287.606  26
   0  -9   1 6592.37 232.647  30
   0  -9   1 6995.40 257.631  24
   0  -9   1 7039.72 306.404   1
   0  -9   1 6799.35 317.122  23
   0  -9   1 7242.21 274.961  36
   0  -9   1 6923.23 349.346   4
   0  -9   0 3231.00 172.096  35
   0  -9   0 3326.88 167.800  30
   0  -9   0 3452.16 203.088   1
   0  -9   0 3260.64 233.589   4
   0  -9   0 3341.88 185.934  36
   0  -9   0 3342.53 186.893  26
   0   9   0 3400.34 175.109  21
   0  -9   0 3358.72 217.936  23
   0  -9  -1-54.9674 37.1860  36
   0   9   1 151.929 47.5272  21
   0  -9  -1 18.4109 43.4587   4
   0  -9  -1 22.7768 26.1811  30
   0  -9  -1 10.5169 37.2793   1
   0  -9  -1-5.14279 37.9171  35
   0  -9  -1-5.98438 36.4572  26
   0  -9  -1-150.312 61.2125  23
   0   9   2 14887.1 526.612  12
   0  -9  -2 14510.9 477.707  36
   0  -9  -2 13655.0 544.039   4
   0  -9  -2 14347.1 455.715  30
   0  -9  -2 14404.6 439.745  26
   0  -9  -2 14171.0 454.421   1
   0  -9  -2 14750.5 526.311  23
   0  -9  -3 12120.9 416.828  30
   0  -9  -3 11489.2 497.154   4
   0   9   3 12001.9 475.519  12
   0  -9  -3 11717.4 371.009  26
   0  -9  -3 12064.9 432.172  36
   0  -9  -3 11675.0 464.797  23
   0  -9  -4 40169.8 1071.13  23
   0  -9  -4 39082.0 997.203  30
   0   9   4 41791.5 1091.27  12
   0  -9  -4 39418.4 1012.35  36
   0  -9  -4 40992.4 1128.69   4
   0  -9  -5 17600.9 564.118  30
   0   9   5 18540.4 625.195  12
   0  -9  -5 18519.1 660.106   4
   0  -9  -5 17634.4 569.262  36
   0  -9  -5 18615.8 619.543  23
   0  -9  -6 3620.17 219.057  30
   0   9   6 3959.46 251.747  12
   0  -9  -6 3816.07 238.377  35
   0  -9  -6 4105.73 229.945  36
   0  -9  -6 4008.02 272.566   4
   0  -9  -6 4060.40 250.597  23
   0  -9  -7 18801.1 573.756  36
   0  -9  -7 19687.0 661.397   4
   0  -9  -7 19080.9 604.986  35
   0  -9  -7 18320.1 575.982  30
   0   9   7 20959.5 634.346  12
   0  -9  -7 20324.9 621.882  23
   0   9   8 13037.8 423.999  14
   0  -9  -8 12040.6 431.712  35
   0  -9  -8 11671.6 409.157  30
   0  -9  -8 12589.5 405.462  36
   0   9   8 12633.2 417.397  22
   0   9   8 12878.5 440.525  12
   0  -9  -8 12414.0 466.598   4
   0  -9  -8 12337.7 425.189  23
   0  -9  -9 1706.92 113.697  36
   0  -9  -9 1608.31 119.005  23
   0  -9  -9 1725.18 133.616  35
   0   9   9 1943.54 137.298  12
   0   9   9 2057.76 128.843  14
   0  -9  -9 1657.21 138.503   4
   0  -9 -10 5003.00 206.571   4
   0  -9 -10 4727.52 200.837  35
   0  -9 -11 1305.88 76.3128  35
   0 -10  17 24.7567 28.2322  24
   0 -10  16 16847.2 459.804  24
   0 -10  16 16188.0 421.202  25
   0 -10  15 1569.69 127.500  24
   0 -10  15 1487.60 114.152  25
   0 -10  14 26009.6 702.337  25
   0 -10  14 25694.5 726.260  24
   0 -10  13 887.538 116.831  24
   0 -10  13 815.887 105.969  25
   0 -10  12 840.988 117.913  24
   0 -10  12 933.342 118.343   3
   0 -10  12 962.721 115.581  25
   0 -10  11 1799.34 121.896  26
   0 -10  11 1844.25 171.853  24
   0 -10  11 2056.84 180.877   3
   0 -10  11 1737.33 159.412  25
   0 -10  11 1535.99 170.207  23
   0 -10  10 13348.8 509.603  24
   0 -10  10 13607.3 494.715  25
   0 -10  10 13680.8 436.466  26
   0 -10  10 14603.0 538.421   3
   0 -10  10 14217.1 551.963  23
   0 -10   9 28584.0 747.189  26
   0 -10   9 27245.1 811.806  24
   0 -10   9 27354.4 786.873  25
   0 -10   9 28024.3 846.048   3
   0 -10   9 28433.0 855.081  23
   0 -10   8 1107.07 132.218  24
   0 -10   8 1176.34 127.078  25
   0 -10   8 1081.70 138.998   3
   0 -10   8 1033.42 113.609  26
   0 -10   8 1111.61 141.387  23
   0 -10   8 988.922 116.105   1
   0 -10   7 4039.47 261.047  23
   0 -10   7 4374.52 236.136  26
   0 -10   7 4488.44 249.618   1
   0 -10   7 4193.55 244.991  24
   0 -10   7 3915.18 227.538  25
   0 -10   6 555.979 90.5616  24
   0 -10   6 601.323 100.915  23
   0 -10   6 557.588 90.5853  26
   0 -10   6 552.038 91.8320   1
   0 -10   6 573.411 82.5599  25
   0 -10   5 25166.0 762.233  23
   0 -10   5 25542.8 745.625   1
   0 -10   5 25687.4 720.037  24
   0 -10   5 26453.4 731.912  26
   0 -10   5 25582.9 829.938   4
   0 -10   5 25043.9 680.580  25
   0 -10   4 15207.7 500.338  26
   0 -10   4 14430.1 475.655  24
   0 -10   4 14505.2 512.504   1
   0 -10   4 14403.0 442.950  25
   0 -10   4 14853.2 525.933  23
   0 -10   4 14406.6 571.041   4
   0 -10   3 4973.65 212.066  25
   0 -10   3 4841.09 274.968  23
   0 -10   3 5135.20 273.168   1
   0 -10   3 5080.23 218.963  36
   0 -10   3 4680.31 305.404   4
   0 -10   3 5168.50 244.859  24
   0 -10   3 5764.18 275.744  26
   0 -10   2 10.5237 49.4885  23
   0 -10   2 28.2190 50.3355   4
   0 -10   2-13.7624 43.5298  24
   0 -10   2 33.9700 29.6687  36
   0 -10   2-58.8685 46.4315  26
   0 -10   2 66.1886 51.1252   1
   0 -10   1 62.3713 37.1070  36
   0 -10   1 107.015 58.5176   1
   0 -10   1 45.1650 44.0184  23
   0 -10   1 16.3561 45.0094   4
   0 -10   1 17.9252 37.1629  26
   0 -10   0 0.37784 36.3626  36
   0 -10   0-1.15880 37.5535  26
   0 -10   0 91.7290 31.5378  35
   0 -10   0 25.6333 41.7029   1
   0 -10   0 94.0599 58.7600   4
   0 -10   0 8.22265 30.3787  30
   0 -10   0 20.7202 47.5400  23
   0 -10  -1 3285.52 201.408  36
   0 -10  -1 3180.40 190.334  26
   0  10   1 3249.53 216.336  12
   0 -10  -1 3207.85 179.133  30
   0 -10  -1 3408.21 191.382  35
   0 -10  -1 3133.82 223.727  23
   0 -10  -1 3180.69 247.644   4
   0  10   2 55.7154 43.3350  12
   0 -10  -2 60.4422 40.5044  26
   0 -10  -2 74.0818 43.0877  35
   0 -10  -2 127.857 50.7322  36
   0 -10  -2-13.0771 48.9746  23
   0 -10  -2 63.2877 44.5991  30
   0 -10  -2 120.579 69.5931   4
   0 -10  -3 22467.2 697.586  23
   0 -10  -3 22539.9 660.722  36
   0  10   3 22788.2 689.334  12
   0 -10  -3 22136.0 575.063  26
   0 -10  -3 21345.9 624.346  30
   0 -10  -3 21811.7 646.987  35
   0 -10  -3 22777.9 750.539   4
   0 -10  -4 8390.43 347.607  36
   0 -10  -4 8067.09 364.657  23
   0 -10  -4 8873.58 411.898   4
   0  10   4 8010.50 357.965  12
   0 -10  -4 7902.88 326.030  30
   0 -10  -4 8138.51 343.535  35
   0 -10  -5 1781.16 142.649  30
   0 -10  -5 1841.76 153.738  35
   0  10   5 2089.05 166.727  12
   0 -10  -5 1986.32 187.429   4
   0 -10  -5 1935.06 154.234  36
   0 -10  -5 1806.30 158.715  23
   0 -10  -6 5346.04 251.891  36
   0 -10  -6 5685.03 300.286   4
   0  10   6 5546.64 264.133  12
   0 -10  -6 5405.61 249.397  30
   0 -10  -6 5185.34 258.519  23
   0 -10  -6 5336.79 259.668  35
   0  10   7 8803.30 313.002  14
   0  10   7 7677.46 269.153  22
   0  10   7 8214.66 308.909  12
   0 -10  -7 7436.53 291.243  30
   0 -10  -7 7675.83 294.912  23
   0 -10  -7 7763.49 296.672  36
   0 -10  -7 8220.87 314.668  35
   0 -10  -7 7930.73 338.735   4
   0  10   8 25965.4 621.582  14
   0 -10  -8 24320.7 632.560  35
   0 -10  -8 24253.5 610.656  36
   0 -10  -8 24624.1 660.338   4
   0 -10  -9 5001.03 187.935  35
   0 -10  -9 5149.33 192.429   4
   0 -11  16 643.469 61.7424  24
   0 -11  16 599.698 54.7767  25
   0 -11  15 12022.7 378.130  24
   0 -11  15 12014.7 360.370  25
   0 -11  14 2550.59 159.010  25
   0 -11  14 2555.36 168.547  24
   0 -11  13 9401.50 372.888  24
   0 -11  13 9339.20 356.173  25
   0 -11  12 173.617 65.0546  24
   0 -11  12 199.376 59.1704  25
   0 -11  11 2429.26 144.049  26
   0 -11  11 2254.79 183.984  24
   0 -11  11 2398.70 200.749  23
   0 -11  11 2381.36 181.194  25
   0 -11  10 10020.8 400.041  25
   0 -11  10 9595.67 427.714  23
   0 -11  10 10070.5 358.399  26
   0 -11  10 9658.47 412.486  24
   0 -11   9 8542.69 397.835  23
   0 -11   9 8177.53 373.029  24
   0 -11   9 8524.94 362.983  25
   0 -11   9 8343.29 338.112  26
   0 -11   8 34430.8 951.112  24
   0 -11   8 35341.9 989.442  23
   0 -11   8 35654.8 921.385  26
   0 -11   8 34596.4 923.477  25
   0 -11   7 35162.1 922.316  26
   0 -11   7 34207.7 900.152  25
   0 -11   7 34245.4 971.023  23
   0 -11   7 34807.9 936.983  24
   0 -11   6 23014.0 693.666  26
   0 -11   6 23217.2 656.309  25
   0 -11   6 23279.1 690.141  24
   0 -11   6 23039.3 727.315  23
   0 -11   6 23229.0 706.255   1
   0 -11   5 6084.48 366.984   4
   0 -11   5 5823.05 259.067  25
   0 -11   5 5648.07 298.509   1
   0 -11   5 6057.03 286.496  24
   0 -11   5 5830.98 296.608  26
   0 -11   5 5794.76 313.534  23
   0 -11   4 4255.40 205.947  25
   0 -11   4 4548.64 311.706   4
   0 -11   4 4704.70 238.418  24
   0 -11   4 4421.16 268.857  23
   0 -11   4 4675.05 267.974   1
   0 -11   4 4532.53 255.951  26
   0 -11   3 17543.1 565.682  26
   0 -11   3 16841.9 511.099  24
   0 -11   3 17460.7 655.243   4
   0 -11   3 17846.0 596.787  23
   0 -11   3 17541.4 584.266   1
   0 -11   3 16701.2 483.521  36
   0 -11   2 988.181 143.343   4
   0 -11   2 909.613 94.3620  36
   0 -11   2 961.929 125.904  23
   0 -11   2 1055.72 124.073   1
   0 -11   2 1063.29 120.917  26
   0 -11   1 817.980 136.105   4
   0 -11   1 1072.82 108.590  36
   0 -11   1 1094.35 130.549  23
   0 -11   1 1018.09 115.706  26
   0 -11   0 2533.88 220.760   4
   0 -11   0 2463.30 169.738  26
   0  11   0 2587.45 179.047  12
   0 -11   0 2324.37 165.771  36
   0 -11   0 2331.64 137.751  30
   0 -11   0 2241.17 183.015  23
   0 -11  -1 995.137 104.352  26
   0 -11  -1 964.969 108.651  36
   0 -11  -1 942.809 91.4478  30
   0  11   1 882.202 109.649  12
   0 -11  -1 955.285 118.215  23
   0 -11  -1 1058.34 95.9300  35
   0 -11  -1 888.186 134.366   4
   0 -11  -2 193.127 61.3780  23
   0  11   2 167.338 55.6286  12
   0 -11  -2 266.443 52.3789  30
   0 -11  -2 251.204 62.1185  36
   0 -11  -2 165.156 47.1943  35
   0 -11  -2 276.486 57.2073  26
   0 -11  -2 174.099 72.9098   4
   0 -11  -3 628.788 82.4817  35
   0  11   3 832.202 100.191  12
   0 -11  -3 651.104 112.137   4
   0 -11  -3 680.492 81.3822  30
   0 -11  -3 725.641 99.1616  23
   0 -11  -3 506.144 83.4570  36
   0 -11  -4 44128.8 1066.15  23
   0 -11  -4 45465.5 1070.30  36
   0  11   4 44175.4 1054.90  12
   0 -11  -4 45091.8 1042.54  35
   0 -11  -4 46645.9 1155.73   4
   0 -11  -4 41524.4 1017.45  30
   0 -11  -5 982.202 94.0514  35
   0  11   5 774.597 86.9096  12
   0 -11  -5 848.715 93.3846  36
   0 -11  -5 725.926 84.3160  23
   0 -11  -5 990.737 117.842   4
   0 -11  -6 149.846 50.7866   4
   0  11   6 177.412 49.3261  14
   0 -11  -6 127.414 40.6855  36
   0 -11  -6 94.6825 37.5848  35
   0 -11  -7 38.4612 26.6061  35
   0 -11  -7 50.2331 31.2717  36
   0 -11  -7 36.6366 29.1196   4
   0 -12  15 894.127 67.7684  25
   0 -12  15 808.033 67.8065  24
   0 -12  14 10469.3 341.015  24
   0 -12  14 10949.5 336.041  25
   0 -12  13 3377.73 188.591  24
   0 -12  13 3668.92 186.663  25
   0 -12  12 4628.61 237.917  24
   0 -12  12 4932.40 233.149  25
   0 -12  11 2750.43 152.809  26
   0 -12  11 2998.74 194.039  24
   0 -12  11 2595.44 176.385  25
   0 -12  10 126.891 47.4383  26
   0 -12  10 101.002 47.9885  24
   0 -12  10 160.072 56.3453  25
   0 -12   9 85.4469 46.2628  26
   0 -12   9 20.6188 47.0759  23
   0 -12   9 1.74091 39.3253  25
   0 -12   9 44.4433 44.4359  24
   0 -12   8 16719.0 531.497  25
   0 -12   8 17500.5 560.217  24
   0 -12   8 16888.2 577.531  23
   0 -12   8 17814.6 553.154  26
   0 -12   7-2.01754 43.1268  23
   0 -12   7 117.505 58.7439  26
   0 -12   7 41.8409 41.4718  25
   0 -12   7 31.2525 43.5129  24
   0 -12   6 16315.4 494.838  25
   0 -12   6 16906.6 571.852  23
   0 -12   6 16548.9 550.850  26
   0 -12   6 16757.1 529.173  24
   0 -12   5 779.535 83.9435  25
   0 -12   5 1001.75 121.639  26
   0 -12   5 827.910 96.0852  24
   0 -12   5 821.319 113.739  23
   0 -12   4 38967.5 944.971  24
   0 -12   4 39936.6 1141.99   4
   0 -12   4 40774.6 1049.52  23
   0 -12   4 40123.3 1026.43  26
   0 -12   3 1463.40 146.910  23
   0 -12   3 1229.67 130.611  26
   0 -12   3 1279.33 98.9394  36
   0 -12   3 1427.26 175.021   4
   0  12  -2 3469.92 182.557  12
   0 -12   2 3446.81 181.575  36
   0 -12   2 3585.64 223.026  23
   0 -12   2 3728.08 265.839   4
   0 -12   2 3503.24 213.741  26
   0 -12   1 18943.9 658.006   4
   0  12  -1 18233.0 519.487  12
   0 -12   1 18132.7 577.540  23
   0 -12   1 18171.8 526.181  36
   0 -12   1 18472.9 555.659  26
   0 -12   0 2166.32 197.537   4
   0  12   0 2189.49 144.097  12
   0 -12   0 2067.00 160.503  23
   0 -12   0 2072.24 146.556  26
   0 -12   0 2322.37 153.401  36
   0  12   1 61.6526 45.8331  12
   0 -12  -1-9.07167 34.6871  23
   0 -12  -1 32.4588 34.2724  36
   0 -12  -1 32.4450 56.5778   4
   0 -12  -1 70.9124 41.4589  26
   0 -12  -2 251.868 68.3977   4
   0  12   2 204.180 49.8403  12
   0 -12  -2 292.786 58.3088  23
   0 -12  -2 296.766 87.4503  26
   0 -12  -2 245.823 56.1527  36
   0 -12  -3 22363.5 590.615  36
   0  12   3 21124.5 531.741  12
   0 -12  -3 23155.0 661.106   4
   0 -12  -3 21564.1 566.629  23
   0 -12  -4 4999.75 237.965   4
   0 -12  -4 4492.44 203.197  36
   0  12   4 4886.31 201.334  14
   0 -12  -5 301.051 48.3364  36
   0 -12  -5 278.871 53.0140   4
   0 -12  -6 21778.1 495.774  36
   0 -12  -6 20881.4 501.869   4
   0 -13  14 3417.02 129.506  25
   0 -13  14 2854.29 124.376  24
   0 -13  13 106.765 32.4628  25
   0 -13  13 126.820 36.4820  24
   0 -13  12 3974.80 181.544  24
   0 -13  12 3598.94 172.686  25
   0 -13  11 188.552 47.3305  25
   0 -13  11 128.567 38.0882  24
   0 -13  10 10840.9 374.461  23
   0 -13  10 10840.8 359.557  25
   0 -13  10 11483.8 375.988  24
   0 -13  10 10805.6 344.673  26
   0 -13   9 3688.39 187.827  25
   0 -13   9 3518.70 199.608  23
   0 -13   9 3527.56 190.601  24
   0 -13   9 3767.19 193.341  26
   0 -13   8 33207.2 805.100  25
   0 -13   8 33228.3 823.502  24
   0 -13   8 33734.5 846.098  26
   0 -13   8 32414.0 846.280  23
   0 -13   7 31296.5 763.423  25
   0 -13   7 32309.2 837.438  26
   0 -13   7 32853.1 793.830  24
   0 -13   7 32751.8 838.604  23
   0 -13   6 276.212 67.6780  26
   0 -13   6 317.178 68.5992  23
   0 -13   5 95.0140 49.8530  26
   0 -13   5 193.349 54.5461  23
   0 -13   4 33.0162 42.1278  23
   0 -13   4 58.0838 45.4252  26
   0 -13   3 16761.4 508.718  23
   0 -13   3 17013.2 518.630  26
   0 -13   2 7217.40 352.056   4
   0 -13   2 7006.34 280.048  23
   0 -13   2 6907.49 285.428  26
   0 -13   1 3483.77 161.450  36
   0 -13   1 3302.73 177.461  26
   0 -13   1 3858.26 238.255   4
   0 -13   1 3573.26 181.110  23
   0 -13   0 2491.03 181.708   4
   0 -13   0 2182.80 126.887  36
   0 -13   0 2227.46 140.490  26
   0 -13  -1 2632.16 176.247   4
   0 -13  -1 2502.84 135.303  36
   0 -13  -2 7433.20 287.928   4
   0 -13  -2 6934.51 238.934  36
   0 -13  -3 9094.14 291.030   4
   0 -13  -3 8132.09 252.634  36
   0 -14  11 6114.07 183.534  24
   0 -14   9 1449.47 131.130  26
   0 -14   8 31.0609 64.1620  26
   0 -14   7 7146.15 271.680  26
   0 -14   6 6335.18 254.923  26
   0 -14   5 3608.40 185.734  26
   0 -14   4 10704.7 349.225  26
   0 -14   3 16917.2 467.333  26
   0 -14   2 2652.99 157.481  26
   1 -15   3 691.436 60.7069  23
   1 -15   4 1527.45 92.9004  23
   1 -15   5 0.63836 22.3485  23
   1 -15   6 678.983 64.3561  23
   1 -15   7 364.831 45.9967  23
   1 -15   8 3959.74 153.978  23
   1 -14  -2 5061.53 199.341   4
   1 -14  -1 377.755 49.9769  23
   1 -14  -1 402.439 65.0428   4
   1 -14   0 3608.32 171.805  23
   1 -14   0 3651.90 201.213   4
   1 -14   1 98.6430 41.3152  23
   1 -14   2 22817.5 622.837  23
   1 -14   3 8677.43 332.467  23
   1 -14   4 2165.52 156.302  23
   1 -14   5 4434.19 264.337  26
   1 -14   5 3675.35 209.118  23
   1 -14   6 1807.50 145.766  23
   1 -14   7 7685.55 315.647  23
   1 -14   8 112.192 49.3176  23
   1 -14   9 878.345 95.6808  23
   1 -14  10 1978.21 133.514  23
   1 -14  10 1990.39 103.927  25
   1 -14  11 11307.0 303.024  25
   1 -14  12 55.0773 25.0540  25
   1 -13  -5 294.248 45.0949   4
   1 -13  -4 17.1852 26.0530  23
   1 -13  -4 28.9578 30.4565   4
   1 -13  -3 5886.68 235.512  23
   1 -13  -3 5427.41 254.283   4
  -1  13   2 3646.38 175.068  12
   1 -13  -2 3546.14 215.547   4
   1 -13  -2 3533.72 195.459  23
   1 -13  -1 3778.05 186.072  36
   1 -13  -1 3702.92 213.726  23
  -1  13   1 3737.57 191.160  12
   1 -13  -1 3500.10 229.222   4
   1 -13   0 38.3001 51.9145   4
   1 -13   0 72.7863 39.3311  36
  -1  13   0 23.1069 36.7272  12
   1 -13   0 32.9556 47.1178  23
   1 -13   1 27845.2 797.700  23
  -1  13  -1 27929.2 737.726  12
   1 -13   1 28666.4 760.666  26
   1 -13   1 28362.9 843.242   4
   1 -13   2-1.89290 132.697  26
   1 -13   2 22.4021 44.7371  23
   1 -13   2-35.2565 58.3665   4
   1 -13   2 9.24009 42.0335   1
   1 -13   3 14227.0 552.571   4
   1 -13   3 13288.1 450.307   1
   1 -13   3 13897.0 511.977  23
   1 -13   3 13868.7 485.885  26
   1 -13   4 1825.51 171.314  23
   1 -13   4 1636.98 168.006  26
   1 -13   4 1975.34 152.169   1
   1 -13   5 5765.37 270.343   1
   1 -13   5 5483.60 303.649  23
   1 -13   5 5920.41 302.152  26
   1 -13   6 7509.60 344.507  26
   1 -13   6 7206.83 351.859  23
   1 -13   6 7238.87 303.746   1
   1 -13   7 8237.91 317.090   1
   1 -13   7 7677.63 279.447  25
   1 -13   7 7964.32 372.328  23
   1 -13   7 8192.04 361.562  26
   1 -13   8 7598.32 282.792  25
   1 -13   8 7890.57 356.323  26
   1 -13   8 7649.26 355.926  23
   1 -13   9 8919.06 318.060  25
   1 -13   9 9040.63 308.105  24
   1 -13   9 9525.91 394.065  23
   1 -13  10 1721.80 119.039  24
   1 -13  10 1790.42 124.905  25
   1 -13  10 1761.72 155.105  23
   1 -13  11 21661.3 564.005  25
   1 -13  11 21201.5 622.973  23
   1 -13  11 20666.4 547.622  24
   1 -13  12 2540.59 134.343  24
   1 -13  12 2785.45 145.523  25
   1 -13  13 59.4751 23.2603  24
   1 -13  13 96.4879 31.3038  25
   1 -13  14 3435.05 129.870  25
   1 -12  -7 3919.49 158.324   4
   1 -12  -6 23.9139 30.8308   4
   1 -12  -6 29.5096 24.6790  35
   1 -12  -6-12.4868 29.3783  23
   1 -12  -5 1793.26 143.722   4
   1 -12  -5 1959.40 120.823  35
   1 -12  -5 2094.65 140.453  23
  -1  12   5 1900.75 126.332  12
   1 -12  -5 1885.98 126.997  36
   1 -12  -4-4.59878 27.1185  35
   1 -12  -4 83.0463 43.7579  23
   1 -12  -4 21.6093 31.0610  36
  -1  12   4-17.9621 39.1056  12
   1 -12  -4 23.1429 37.9867   4
  -1  12   3 90.7380 41.2667  12
   1 -12  -3 40.1624 29.1877  35
   1 -12  -3 45.8385 41.5124  23
   1 -12  -3 54.0942 57.2471   4
   1 -12  -3 116.452 47.5559  36
  -1  12   2 369.360 77.6949  12
   1 -12  -2 278.833 83.7012   4
   1 -12  -2 315.950 76.6333  23
   1 -12  -2 302.844 62.4439  36
   1 -12  -2 227.605 52.6580  35
   1 -12  -1 2874.11 224.520  26
   1 -12  -1 2945.01 165.876  35
   1 -12  -1 2530.56 202.869  23
   1 -12  -1 2598.26 175.174  36
  -1  12   1 2546.62 185.886  12
   1 -12  -1 2634.12 221.738   4
   1 -12   0 3438.96 245.143  23
   1 -12   0 3491.46 204.777  36
   1 -12   0 3699.37 272.010   4
   1 -12   0 3560.79 230.759  26
   1 -12   0 3564.40 199.251   1
  -1  12   0 3824.22 187.723  21
   1 -12   1 202.803 60.7686   1
   1 -12   1 313.718 66.7444  36
   1 -12   1 350.601 94.3138  26
   1 -12   1 410.612 101.641   4
   1 -12   1 306.263 88.1318  23
  -1  12  -1 369.365 69.6153  21
  -1  12  -2 19301.8 556.255  21
   1 -12   2 18050.6 572.039   1
   1 -12   2 17895.4 531.449  36
   1 -12   2 19117.3 687.548   4
   1 -12   2 18409.6 650.421  23
   1 -12   2 18182.8 596.069  26
   1 -12   3 4677.75 255.712   1
   1 -12   3 4631.59 209.383  36
   1 -12   3 4965.60 304.796  23
   1 -12   3 5322.25 331.258   4
   1 -12   3 4643.13 270.486  26
   1 -12   4 946.174 126.493  26
   1 -12   4 1062.11 121.552   1
   1 -12   4 999.557 148.626   4
   1 -12   4 1052.46 143.014  23
   1 -12   5 3828.29 246.140  26
   1 -12   5 4007.14 274.699  23
   1 -12   5 3786.51 186.747  25
   1 -12   5 4051.33 232.216   1
   1 -12   6 1565.86 124.773  25
   1 -12   6 1644.32 176.282  23
   1 -12   6 1660.61 146.681   1
   1 -12   6 1545.55 121.226  24
   1 -12   6 1620.17 161.153  26
   1 -12   7 19418.8 566.069  25
   1 -12   7 19846.2 627.074  26
   1 -12   7 20036.4 686.289  23
   1 -12   7 19537.6 567.239  24
   1 -12   7 19035.7 584.452   1
   1 -12   8 829.376 133.190  26
   1 -12   8 853.913 131.980  23
   1 -12   8 920.441 101.863  24
   1 -12   8 887.961 101.750  25
   1 -12   8 844.355 100.763   1
   1 -12   9 610.473 87.4973  25
   1 -12   9 529.772 81.7968  24
   1 -12   9 606.235 111.635  23
   1 -12   9 640.546 164.409  26
   1 -12   9 503.266 73.5725   1
   1 -12  10 2277.61 161.453  25
   1 -12  10 2308.42 164.477  24
   1 -12  10 2214.78 195.665  23
   1 -12  11 903.924 128.009  23
   1 -12  11 813.449 95.6684  25
   1 -12  11 803.148 95.4720  24
   1 -12  12 22289.4 610.826  25
   1 -12  12 22677.5 617.574  24
  -1  12 -12 21808.7 541.277  17
   1 -12  13 2453.09 150.995  24
   1 -12  13 2769.59 156.061  25
   1 -12  14 15247.9 414.700  25
   1 -12  14 14909.8 419.490  24
   1 -12  15 1745.55 95.9283  24
   1 -12  15 1871.75 93.5852  25
   1 -11  -8 18520.5 466.889  35
   1 -11  -8 17856.9 487.226   4
   1 -11  -8 18695.1 467.277  23
   1 -11  -7 1874.03 134.228  23
  -1  11   7 1977.02 132.205  12
   1 -11  -7 1870.48 131.067  35
   1 -11  -7 1817.35 114.242  31
  -1  11   7 1841.88 125.329  22
   1 -11  -7 1850.56 144.873   4
   1 -11  -6 2624.04 180.263  23
   1 -11  -6 2393.64 159.681  36
  -1  11   6 2683.47 171.544  12
   1 -11  -6 2250.26 177.867   4
   1 -11  -6 2328.37 144.311  31
   1 -11  -6 2460.87 162.827  35
   1 -11  -5 11348.6 391.822  31
   1 -11  -5 12402.8 430.537  35
   1 -11  -5 11448.8 469.021   4
   1 -11  -5 12475.1 429.051  36
  -1  11   5 13284.5 452.309  12
   1 -11  -5 11508.0 451.638  23
  -1  11   4 24518.0 712.475  12
   1 -11  -4 23383.9 731.068  23
   1 -11  -4 21213.4 626.172  31
   1 -11  -4 23547.1 682.221  36
   1 -11  -4 23883.0 755.572   4
   1 -11  -4 23328.5 677.099  35
  -1  11   3 16190.1 479.096  21
  -1  11   3 16631.8 569.427  12
   1 -11  -3 15442.6 494.088  31
   1 -11  -3 16051.3 537.717  36
   1 -11  -3 16643.2 536.498  35
   1 -11  -3 15909.2 589.954  23
   1 -11  -3 16212.8 607.932   4
   1 -11  -2 13.5946 53.4887   4
  -1  11   2-4.22617 38.6305  21
  -1  11   2-4.71713 48.2395  12
   1 -11  -2 6.98756 31.4030   1
   1 -11  -2 4.90799 41.0361  35
   1 -11  -2 37.2052 58.7336  23
   1 -11  -2 26.3923 121.077  26
   1 -11  -2 15.0125 40.5613  36
   1 -11  -2 14.3476 34.8060  31
  -1  11   1 879.850 104.622  21
   1 -11  -1 785.215 109.737  26
   1 -11  -1 773.183 97.7356  35
   1 -11  -1 683.660 97.5377  36
   1 -11  -1 764.267 129.028  23
   1 -11  -1 801.418 90.2689  31
   1 -11  -1 961.832 143.650   4
   1 -11  -1 794.109 97.1492   1
   1 -11   0 12148.7 409.729  35
   1 -11   0 11003.7 406.474   1
  -1  11   0 11636.7 419.539  21
   1 -11   0 11420.1 423.240  36
   1 -11   0 10942.5 425.226  26
   1 -11   0 11269.7 492.236  23
   1 -11   0 11687.2 511.326   4
   1 -11   1 32561.0 951.113  23
   1 -11   1 31884.9 849.135   1
   1 -11   1 31746.1 871.606  26
   1 -11   1 31195.5 827.681  36
   1 -11   1 30666.2 961.948   4
   1 -11   2 22047.8 691.101  26
   1 -11   2 22038.7 622.454  36
   1 -11   2 22500.9 665.274   1
   1 -11   2 22579.6 769.873   4
   1 -11   2 22467.9 745.937  23
   1 -11   3 273.420 73.6978   1
   1 -11   3 276.201 74.0124  26
   1 -11   3 300.942 86.1182  23
   1 -11   3 255.206 51.3904  36
   1 -11   3 251.849 89.8022   4
   1 -11   4 18130.1 510.163  25
   1 -11   4 19780.9 704.263   4
   1 -11   4 18618.2 621.070  26
   1 -11   4 18667.8 593.675   1
   1 -11   4 18804.3 669.958  23
   1 -11   5 19636.3 568.022  24
   1 -11   5 20099.6 566.660  25
   1 -11   5 21580.0 751.162   4
   1 -11   5 21229.7 634.427   1
   1 -11   5 20082.2 655.645  26
   1 -11   5 20378.9 704.976  23
   1 -11   6 2124.33 152.993  24
   1 -11   6 1741.95 138.177  25
   1 -11   6 1929.28 192.915  23
   1 -11   6 1892.27 160.080   1
   1 -11   6 2220.24 182.849  26
   1 -11   7 56309.2 1330.68   1
   1 -11   7 56340.3 1368.28  26
   1 -11   7 56787.9 1314.86  25
   1 -11   7 57180.2 1462.09  23
   1 -11   7 56606.9 1323.75  24
   1 -11   8 11057.6 404.563  25
   1 -11   8 10885.6 393.853   1
   1 -11   8 10728.4 415.926  26
   1 -11   8 10849.7 487.645  23
   1 -11   8 10744.8 408.678  24
   1 -11   9 57934.8 1283.10  34
   1 -11   9 60862.1 1521.00  23
   1 -11   9 60172.7 1401.32  24
   1 -11   9 58682.3 1366.62  26
   1 -11   9 57439.8 1372.85  25
   1 -11   9 59743.6 1334.22   1
   1 -11  10 5917.47 284.791  25
   1 -11  10 5928.10 293.385  24
   1 -11  10 5745.54 234.025  34
   1 -11  10 5819.67 242.591   1
   1 -11  10 6296.61 352.153  23
   1 -11  10 5821.51 290.183  26
   1 -11  11 23393.0 748.250  23
   1 -11  11 20717.2 560.956  34
   1 -11  11 22637.1 649.249  25
   1 -11  11 23014.4 668.440  24
   1 -11  12 1499.98 138.456  24
   1 -11  12 1604.35 137.557  25
   1 -11  13 5313.76 244.517  25
   1 -11  13 5079.28 249.377  24
   1 -11  14 836.537 86.4045  25
   1 -11  14 727.188 85.9957  24
  -1  11 -14 720.143 82.6166  17
   1 -11  15 19984.3 526.620  24
   1 -11  15 19887.5 499.883  25
   1 -11  16 2281.72 109.589  24
   1 -10 -10 5011.51 191.268   4
   1 -10 -10 5236.46 186.228  35
   1 -10 -10 5053.98 171.512  31
   1 -10 -10 5224.55 180.900  23
   1 -10  -9 5146.16 222.688  23
   1 -10  -9 5210.11 235.096   4
   1 -10  -9 4997.65 217.613  35
   1 -10  -9 4612.77 199.012  31
  -1  10   8 11806.2 393.361  12
   1 -10  -8 10526.2 361.707  36
   1 -10  -8 10712.1 411.046   4
  -1  10   8 11825.7 399.001  22
   1 -10  -8 10787.9 401.362  23
   1 -10  -8 10938.8 388.208  35
   1 -10  -7 35099.5 974.554   4
  -1  10   7 37402.2 943.800  12
   1 -10  -7 34613.9 898.729  36
   1 -10  -7 36219.3 961.362  23
   1 -10  -7 34864.9 923.592  35
  -1  10   6 1096.06 132.388  12
  -1  10   6 1288.21 108.572  21
   1 -10  -6 1181.03 130.618  35
   1 -10  -6 1268.17 131.546  36
   1 -10  -6 1148.38 140.816  23
   1 -10  -6 995.314 138.641   4
   1 -10  -5 287.363 76.8462  35
  -1  10   5 80.5608 49.8002  12
   1 -10  -5 254.773 90.1779   4
   1 -10  -5 232.134 80.3370  23
  -1  10   5 159.775 58.4089  21
   1 -10  -5 198.947 68.6000  36
   1 -10  -4 20081.5 640.634  36
  -1  10   4 20886.8 606.075  21
   1 -10  -4 19840.1 644.962  35
   1 -10  -4 19989.2 696.096  23
  -1  10   4 20548.3 683.339  12
   1 -10  -4 20319.0 716.144   4
  -1  10   3 2505.93 180.605  21
   1 -10  -3 2370.81 219.634   4
   1 -10  -3 2119.97 138.321   1
  -1  10   3 2361.10 204.458  12
   1 -10  -3 2578.59 192.358  35
   1 -10  -3 2499.23 219.101  23
   1 -10  -3 2164.31 175.867  26
   1 -10  -3 2877.71 202.646  36
  -1  10   2 5069.98 263.991  21
   1 -10  -2 4929.95 266.835  36
   1 -10  -2 4989.52 311.570  23
   1 -10  -2 4803.40 314.174   4
   1 -10  -2 4861.43 263.397  35
   1 -10  -2 5067.00 249.854  26
   1 -10  -2 4438.56 220.749   1
   1 -10  -1 3983.75 222.694  31
   1 -10  -1 4508.86 247.219  36
  -1  10   1 4573.35 251.845  21
   1 -10  -1 4520.56 228.926   1
   1 -10  -1 4430.04 240.340  26
   1 -10  -1 4497.63 243.330  35
   1 -10  -1 4121.42 287.193   4
   1 -10  -1 4605.92 294.333  23
   1 -10   0 8023.44 314.781  31
   1 -10   0 8426.71 333.018  35
   1 -10   0 7877.30 325.955   1
   1 -10   0 8483.01 414.778   4
   1 -10   0 8005.08 397.440  23
   1 -10   0 8134.52 338.304  36
   1 -10   0 8531.29 355.590  26
   1 -10   1 39377.2 1012.78  26
   1 -10   1 38460.9 956.785  36
   1 -10   1 37301.5 971.319   1
   1 -10   1 39040.6 1083.03  23
   1 -10   1 38753.9 938.723  35
   1 -10   2 5541.61 284.096  26
   1 -10   2 5033.38 235.472  36
   1 -10   2 5586.04 321.217   4
   1 -10   2 5317.50 313.220  23
   1 -10   2 5386.56 267.635   1
   1 -10   3 29854.3 895.657   4
   1 -10   3 30697.0 837.001  26
   1 -10   3 28854.7 704.886  25
   1 -10   3 29965.4 882.132  23
   1 -10   3 29243.9 737.902  36
   1 -10   3 30529.0 807.310   1
   1 -10   4 9192.69 323.587  24
   1 -10   4 9490.99 395.035  26
   1 -10   4 9833.11 326.052  25
   1 -10   4 9484.71 432.458  23
   1 -10   4 9701.42 445.357   4
   1 -10   4 9694.72 377.621   1
   1 -10   5 78224.5 1793.42  26
   1 -10   5 78168.4 1754.05   1
   1 -10   5 77642.6 1659.16  34
   1 -10   5 79064.4 1699.27  25
   1 -10   5 84260.8 1885.10  23
   1 -10   5 77317.2 1709.01  24
   1 -10   5 83962.0 1914.85   4
   1 -10   6 11572.1 397.716  25
   1 -10   6 11934.9 421.465   1
   1 -10   6 11622.9 492.043  23
   1 -10   6 12193.2 449.924  26
   1 -10   6 11544.1 370.262  34
   1 -10   6 11748.8 406.390  24
   1 -10   7 10833.5 395.658   1
   1 -10   7 10754.9 360.276  34
   1 -10   7 10881.6 400.568  24
   1 -10   7 10571.5 387.863  25
   1 -10   7 10566.8 409.592  26
   1 -10   7 11299.5 481.835  23
   1 -10   8 1192.62 124.586  24
   1 -10   8 1052.43 109.852   1
   1 -10   8 1113.15 116.349  25
   1 -10   8 1073.86 118.991  26
   1 -10   8 1161.94 108.405  34
   1 -10   8 1130.64 151.280  23
   1 -10   9 6002.50 345.855  23
   1 -10   9 5866.20 254.350   1
   1 -10   9 5432.09 273.552  25
   1 -10   9 5507.20 263.906  26
   1 -10   9 5107.48 275.030  24
   1 -10   9 5542.26 249.774  34
   1 -10  10 10855.1 411.581  25
   1 -10  10 10665.1 484.975  23
   1 -10  10 10308.7 416.598  24
   1 -10  10 10490.7 373.561  34
   1 -10  10 10756.3 384.596  26
   1 -10  10 10449.6 346.655   1
   1 -10  11 7450.39 343.899  24
   1 -10  11 7526.18 331.566  25
   1 -10  11 8252.22 413.397  23
   1 -10  11 7569.99 307.779  34
   1 -10  12 3383.42 218.595  24
   1 -10  12 3304.20 188.622  34
   1 -10  12 3699.01 217.120  25
   1 -10  13 28.1749 41.1189  24
   1 -10  13 23.2585 38.7175  25
   1 -10  14 26974.6 695.672  25
   1 -10  14 26138.4 721.702  24
   1 -10  15 2830.34 167.977  24
  -1  10 -15 3156.24 169.426  17
   1 -10  15 2867.39 151.395  25
   1 -10  16 6136.32 223.095  24
   1 -10  16 5598.54 181.493  25
   1  -9 -11 66.2694 29.6313  35
   1  -9 -11 83.1633 29.4590  23
   1  -9 -11 94.9337 35.1513   4
   1  -9 -10 956.273 99.2633  35
  -1   9  10 990.390 94.8141  22
  -1   9  10 842.231 85.2496  12
   1  -9 -10 895.322 97.4001  23
   1  -9 -10 718.963 92.4676   4
   1  -9  -9 12056.0 456.720   4
  -1   9   9 12445.7 431.347  12
  -1   9   9 13108.1 445.000  22
   1  -9  -9 11596.7 438.308  23
   1  -9  -9 11511.2 385.787  36
   1  -9  -9 11787.6 426.685  35
   1  -9  -8 1061.02 113.343  36
   1  -9  -8 933.029 126.891  23
  -1   9   8 1036.58 100.708  21
  -1   9   8 852.232 114.328  12
   1  -9  -8 1098.65 130.226  35
   1  -9  -8 987.903 133.351   4
   1  -9  -7 4582.49 272.215  35
  -1   9   7 4756.00 237.667  21
   1  -9  -7 4689.41 255.945  36
   1  -9  -7 4480.96 284.953  23
   1  -9  -7 4533.82 294.533   4
  -1   9   7 4651.60 283.078  12
   1  -9  -7 4739.72 270.586  13
   1  -9  -6 138.551 71.9767  23
   1  -9  -6 90.7557 52.7875  35
   1  -9  -6 109.507 75.5588   4
   1  -9  -6 58.7289 52.3135  13
   1  -9  -6 121.003 54.6009  36
  -1   9   6 110.395 69.7104  12
   1  -9  -6 81.7297 50.7193  30
  -1   9   6 168.825 57.5103  21
   1  -9  -5 38759.7 1016.83  36
   1  -9  -5 37597.2 1026.41  13
   1  -9  -5 37818.7 1086.36  23
   1  -9  -5 35975.4 990.639  30
   1  -9  -5 38603.6 1043.09  35
   1  -9  -5 39878.7 1117.28   4
  -1   9   5 39654.3 1007.16  21
  -1   9   5 41843.2 1102.61  12
   1  -9  -4 6822.88 252.241   1
   1  -9  -4 6951.86 278.441  26
   1  -9  -4 7578.62 352.585  35
   1  -9  -4 7161.78 379.050  23
  -1   9   4 7390.37 377.202  12
   1  -9  -4 7060.46 383.391   4
   1  -9  -4 6960.97 320.951  30
  -1   9   4 7680.02 343.044  21
   1  -9  -4 7152.94 342.491  13
   1  -9  -4 7236.69 333.535  36
   1  -9  -3 1750.93 147.670  30
   1  -9  -3 1975.00 194.121   4
   1  -9  -3 1929.84 130.961   1
   1  -9  -3 1782.94 140.966  26
   1  -9  -3 1993.15 190.998  23
   1  -9  -3 2068.11 168.639  36
  -1   9   3 1610.79 153.178  21
   1  -9  -3 2031.94 171.552  35
   1  -9  -2 7029.95 294.427  26
   1  -9  -2 7130.94 298.045  30
   1  -9  -2 7455.70 371.975  23
  -1   9   2 7294.02 334.541  21
   1  -9  -2 7275.44 323.031  35
   1  -9  -2 7101.55 319.126  36
   1  -9  -2 7371.53 373.576   4
   1  -9  -2 6765.05 275.974   1
   1  -9  -1 6241.85 263.951  30
   1  -9  -1 6811.33 290.881  26
   1  -9  -1 6950.80 349.261  23
   1  -9  -1 6817.59 295.367  35
   1  -9  -1 5966.52 264.066   1
   1  -9  -1 6240.06 336.740   4
   1  -9  -1 6476.64 291.198  36
   1  -9   0 1024.49 112.160  26
   1  -9   0 978.399 103.083  36
   1  -9   0 801.843 119.794  23
   1  -9   0 990.662 105.664  35
   1  -9   0 1020.23 106.968   1
   1  -9   0 1039.47 136.336   4
   1  -9   0 936.363 98.1219  31
   1  -9   1 444.924 91.5534   4
   1  -9   1 364.819 60.4347  36
   1  -9   1 378.545 72.4496  26
   1  -9   1 344.272 67.3542   1
   1  -9   1 270.411 49.5005  31
   1  -9   1 478.401 69.4335  35
   1  -9   1 485.942 89.8082  23
   1  -9   2 32847.4 744.336  25
   1  -9   2 36607.0 874.258   1
   1  -9   2 33837.1 814.427  36
   1  -9   2 31906.8 771.885  34
   1  -9   2 35727.8 891.864  26
   1  -9   2 34826.1 941.472   4
   1  -9   2 35257.9 942.656  23
   1  -9   3 99.0290 36.7425  24
   1  -9   3 49.2295 35.4400  36
   1  -9   3 90.6507 56.4754   4
   1  -9   3 57.2122 49.9997  23
   1  -9   3 5.44482 39.8465  34
   1  -9   3 87.6874 45.6181  26
   1  -9   3 81.3166 31.5413  25
   1  -9   3 179.748 53.4060   1
   1  -9   4 44137.2 1070.97  26
   1  -9   4 43776.7 1111.99  23
   1  -9   4 41459.1 976.660  24
   1  -9   4 42042.4 971.196  34
   1  -9   4 45785.1 1048.96   1
   1  -9   4 42774.8 975.046  25
   1  -9   4 43074.0 1123.54   4
   1  -9   5 9667.85 406.577  23
   1  -9   5 9142.05 316.295  34
   1  -9   5 9507.17 323.746  25
   1  -9   5 9635.85 333.357  24
   1  -9   5 9180.38 407.017   4
   1  -9   5 9110.42 362.307  26
   1  -9   5 9350.36 348.986   1
   1  -9   6 50663.9 1284.99  23
   1  -9   6 51280.9 1212.66  26
   1  -9   6 50030.4 1149.29  34
   1  -9   6 49510.1 1165.90  24
   1  -9   6 49006.0 1157.41  25
   1  -9   7 31272.1 788.752  34
   1  -9   7 31500.1 801.128   1
   1  -9   7 31716.5 825.106  26
   1  -9   7 31466.0 820.575  24
   1  -9   7 31743.5 810.496  25
   1  -9   7 32145.0 915.397  23
   1  -9   8 585.211 79.9298  34
   1  -9   8 716.133 91.9301  26
   1  -9   8 613.781 87.3553  25
   1  -9   8 638.181 113.653  23
   1  -9   8 509.296 82.8231  24
   1  -9   9 339.853 70.4355  25
   1  -9   9 284.818 55.6419   1
   1  -9   9 291.628 70.9206  26
   1  -9   9 381.163 71.0186  34
   1  -9   9 324.583 91.5215  23
   1  -9   9 353.810 75.9661  24
   1  -9  10 4698.94 264.856  24
   1  -9  10 4863.47 246.832  34
   1  -9  10 4955.43 243.386  26
   1  -9  10 4960.15 314.347  23
   1  -9  10 4949.64 256.773  25
   1  -9  10 4688.97 202.851   1
   1  -9  11 10252.5 426.534  24
   1  -9  11 11452.5 506.783  23
   1  -9  11 11111.5 414.907  25
   1  -9  11 11321.9 410.283  34
   1  -9  12 28887.6 777.483  25
   1  -9  12 27764.1 766.150  34
   1  -9  12 26993.2 795.719  24
   1  -9  13 378.274 70.2786  25
   1  -9  13 457.050 85.2754  24
   1  -9  14 7039.46 314.722  24
   1  -9  14 7264.28 291.460  25
   1  -9  15 9644.02 357.958  24
   1  -9  15 9835.39 322.870  25
  -1   9 -15 10265.3 366.853  17
   1  -9  16 1112.26 74.3307  25
  -1   9 -16 1217.97 97.5789  17
   1  -9  16 1224.17 101.635  24
   1  -9  17 11088.4 302.621  24
   1  -8 -12 38.4373 31.0400  23
   1  -8 -12 18.4529 28.5409  35
   1  -8 -12 38.3019 33.8706   4
  -1   8  11 100.518 45.5005  22
   1  -8 -11 83.9516 48.7358   4
   1  -8 -11 100.640 44.9037  23
  -1   8  11 115.617 41.0535  12
   1  -8 -11 109.112 46.6061  35
   1  -8 -10 2302.39 166.383  13
  -1   8  10 1980.97 129.366  21
  -1   8  10 1900.31 161.552  22
   1  -8 -10 1959.99 161.144  35
   1  -8 -10 1837.48 167.822   4
  -1   8  10 1948.70 158.209  12
  -1   8   9 1310.53 145.206  12
   1  -8  -9 959.813 134.621   4
   1  -8  -9 1135.55 132.775  35
   1  -8  -9 1276.40 136.602  13
  -1   8   9 1236.57 116.813  21
   1  -8  -9 1151.93 116.122  36
   1  -8  -8 16925.8 593.203  35
   1  -8  -8 16187.5 620.909   4
  -1   8   8 16799.0 604.337  12
   1  -8  -8 16759.4 547.764  36
   1  -8  -8 15674.6 552.487  30
   1  -8  -8 16754.4 589.800  13
  -1   8   7 4466.34 254.633  21
   1  -8  -7 4022.04 263.356  13
   1  -8  -7 3953.36 237.775  36
   1  -8  -7 3875.44 255.929  35
   1  -8  -7 4006.80 281.487   4
  -1   8   7 3727.83 264.623  12
   1  -8  -7 3588.72 235.312  30
   1  -8  -6 13480.1 519.046  13
  -1   8   6 12978.2 531.658  12
   1  -8  -6 13270.5 512.828  35
   1  -8  -6 13328.5 483.714  36
   1  -8  -6 13485.6 550.246   4
  -1   8   6 14198.9 507.057  21
   1  -8  -6 13263.9 486.494  30
   1  -8  -5 3140.15 243.003   4
  -1   8   5 3065.65 235.034  12
   1  -8  -5 2924.32 216.447  13
  -1   8   5 2781.82 203.041  21
   1  -8  -5 2686.56 193.612  30
   1  -8  -5 2794.96 210.412  35
   1  -8  -5 3157.95 209.930  36
   1  -8  -4 92774.2 2065.68  35
   1  -8  -4 93561.3 2069.23  13
  -1   8   4 97405.4 2083.73  21
   1  -8  -4 89681.4 2017.49  30
   1  -8  -4 92868.6 1919.76  26
   1  -8  -4 91427.5 2122.41   4
   1  -8  -4 95736.0 2049.71  36
   1  -8  -4 91907.9 1911.60   1
   1  -8  -3 61.1501 39.8262  26
   1  -8  -3 81.6754 52.7836  35
   1  -8  -3 47.0321 28.6506   1
   1  -8  -3 99.8223 50.9590   4
   1  -8  -3 3.02417 36.9817  36
   1  -8  -3 65.6368 45.9984  13
  -1   8   3 183.201 65.2611  21
   1  -8  -3 129.752 48.4748  30
   1  -8  -2 2638.62 199.804   4
   1  -8  -2 2384.18 145.778   1
  -1   8   2 2462.66 181.440  21
   1  -8  -2 2544.81 170.756  35
   1  -8  -2 2629.48 174.821  13
   1  -8  -2 2613.45 199.091  23
   1  -8  -2 2452.83 165.902  36
   1  -8  -2 2571.07 157.965  26
   1  -8  -2 2381.95 153.022  30
   1  -8  -1 2327.52 142.366  30
   1  -8  -1 2541.90 150.844   1
   1  -8  -1 2627.68 161.263  36
   1  -8  -1 2496.20 187.177   4
   1  -8  -1 2559.35 159.196  26
   1  -8  -1 2444.95 156.681  35
   1  -8  -1 2559.15 188.506  23
   1  -8   0 134.342 44.1432   1
   1  -8   0 139.080 46.6714  35
   1  -8   0 201.357 62.9420  23
   1  -8   0 187.197 54.3097  26
   1  -8   0 182.633 43.7728  30
   1  -8   0 183.178 58.3456   4
   1  -8   0 207.533 47.7322  36
   1  -8   1 18885.2 521.019   1
   1  -8   1 18490.3 528.338  26
   1  -8   1 18510.2 569.042   4
   1  -8   1 18563.7 572.113  23
   1  -8   1 17576.6 490.458  36
   1  -8   1 16983.9 471.504  31
   1  -8   1 17692.2 478.114  35
   1  -8   2 24986.9 573.062  31
   1  -8   2 23147.0 585.333  36
   1  -8   2 24528.7 567.763  35
   1  -8   2 22674.3 543.798  25
   1  -8   2 25042.0 693.611  23
   1  -8   2 24602.4 687.390   4
   1  -8   2 23878.1 634.499   1
   1  -8   2 23577.9 641.258  26
   1  -8   3 24393.0 656.739  26
   1  -8   3 24092.7 568.399  36
   1  -8   3 25225.3 697.619  23
   1  -8   3 25433.5 649.904   1
   1  -8   3 22917.1 586.469  34
   1  -8   3 23718.1 567.862  24
   1  -8   3 25555.4 698.752   4
   1  -8   3 24816.5 581.299  25
   1  -8   4 4083.79 207.617  26
   1  -8   4 3877.86 224.729   4
   1  -8   4 3621.45 169.270  34
   1  -8   4 4210.67 203.972   1
   1  -8   4 3865.03 223.266  23
   1  -8   4 3750.09 168.145  24
   1  -8   4 4113.44 176.541  25
   1  -8   5 26081.2 741.926  23
   1  -8   5 25703.5 656.819  34
   1  -8   5 26531.3 683.192   1
   1  -8   5 26245.2 660.179  24
   1  -8   5 26703.8 698.611  26
   1  -8   5 26977.6 754.392   4
   1  -8   5 27529.5 662.175  25
   1  -8   6 3346.48 217.085  23
   1  -8   6 4054.59 192.762  25
   1  -8   6 3799.88 189.079  34
   1  -8   6 4025.89 204.939  26
   1  -8   6 3946.05 194.018   1
   1  -8   6 3541.25 184.212  24
   1  -8   7 35789.5 869.609  25
   1  -8   7 36495.2 966.370  23
   1  -8   7 35799.6 873.955  26
   1  -8   7 34430.7 850.557   1
   1  -8   7 37644.8 916.243   3
   1  -8   7 35956.1 866.892  34
   1  -8   7 35149.6 877.187  24
   1  -8   8 19.4951 28.6353   1
   1  -8   8 49.4003 36.1978  34
   1  -8   8 92.3228 47.5686   3
   1  -8   8 35.2833 47.9389  23
   1  -8   8 11.6516 36.8471  24
   1  -8   8 100.144 44.0989  26
   1  -8   8 62.4911 30.4508  32
   1  -8   9 52.0336 42.7531  25
   1  -8   9-0.62112 44.2771  24
   1  -8   9 35.0230 64.0930  23
   1  -8   9 4.74703 40.3353   3
   1  -8   9 68.8086 47.9257  34
   1  -8   9 36.5122 58.3557  26
   1  -8   9 53.6879 37.9235   1
   1  -8  10 6172.52 291.942  24
   1  -8  10 6304.07 274.729   3
   1  -8  10 6010.22 278.269  34
   1  -8  10 3997.95 231.382  25
   1  -8  10 3730.94 282.003  23
   1  -8  11 9534.97 402.573  24
   1  -8  11 10236.7 386.461  25
  -1   8 -11 10522.4 346.441  15
   1  -8  11 10454.3 480.881  23
   1  -8  11 10418.9 402.877  34
   1  -8  11 10170.7 364.185   3
   1  -8  12 56.2874 42.8857  25
   1  -8  12 72.1310 45.6712  34
  -1   8 -12 47.2375 42.3644  15
   1  -8  12 59.0847 48.9033  24
   1  -8  13 44845.2 1066.71  25
   1  -8  13 41850.5 989.112  28
  -1   8 -13 46836.0 1034.14  15
   1  -8  13 41795.5 1104.61  24
   1  -8  14 331.550 62.6773  25
  -1   8 -14 481.622 72.9383  15
   1  -8  14 379.912 79.4499  24
   1  -8  14 326.575 55.1642  28
   1  -8  15 14966.7 427.263  25
   1  -8  15 15268.6 485.500  24
   1  -8  16 4121.03 199.067  24
   1  -8  16 3955.49 141.802  25
   1  -8  17 7254.36 236.406  24
   1  -7 -13 1318.43 89.1768  35
   1  -7 -13 1299.42 101.086  23
   1  -7 -13 1319.07 104.533   4
  -1   7  12 3306.01 190.014  22
  -1   7  12 3935.34 197.121  12
   1  -7 -12 3063.51 178.214  13
   1  -7 -12 3682.52 194.930  35
   1  -7 -12 3490.58 210.702   4
   1  -7 -11 151.727 56.8552  13
  -1   7  11 151.243 59.6028  22
   1  -7 -11 184.643 65.6203   4
  -1   7  11 205.041 43.9911  14
   1  -7 -11 186.664 58.6043  35
  -1   7  11 220.922 61.1255  21
  -1   7  11 198.508 60.2128  12
   1  -7 -10 246.937 74.1466  13
   1  -7 -10 264.121 80.6362   4
   1  -7 -10 201.265 53.5069  36
   1  -7 -10 339.087 79.6265  35
  -1   7  10 215.173 66.7084  12
  -1   7  10 129.831 61.2016  22
  -1   7  10 303.107 68.7883  21
  -1   7   9 828.003 109.896  21
   1  -7  -9 701.813 104.162  18
  -1   7   9 810.535 118.986  12
   1  -7  -9 712.581 94.0256  36
   1  -7  -9 667.770 110.153  35
   1  -7  -9 620.734 117.692   4
   1  -7  -9 767.246 120.397  13
   1  -7  -9 649.330 102.511  30
   1  -7  -8-6.19468 52.7174  30
   1  -7  -8 60.3377 65.3835   4
  -1   7   8 107.623 72.2429  12
   1  -7  -8 78.1156 59.1735  35
  -1   7   8-22.4280 44.9395  21
   1  -7  -8 38.7039 46.9050  36
   1  -7  -8 117.375 58.5004  18
   1  -7  -8 47.1497 60.2125  13
  -1   7   7 35786.2 1019.68  12
   1  -7  -7 36236.6 1014.48  13
   1  -7  -7 35698.6 964.892  30
   1  -7  -7 36030.6 1000.60  35
   1  -7  -7 35655.3 977.508  18
   1  -7  -7 38436.0 956.694  36
  -1   7   7 36209.4 978.486  21
   1  -7  -7 36141.5 1049.14   4
   1  -7  -6 15851.5 597.555   4
  -1   7   6 16967.0 597.359  12
  -1   7   6 16847.1 567.095  21
   1  -7  -6 16530.6 552.908  18
   1  -7  -6 16045.2 540.917  30
   1  -7  -6 17730.4 547.083  36
   1  -7  -6 16851.5 575.966  35
   1  -7  -6 16923.2 585.169  13
   1  -7  -5 34160.5 908.932  13
   1  -7  -5 33285.4 861.356  36
  -1   7   5 31839.9 915.173  12
   1  -7  -5 33414.3 868.003  30
   1  -7  -5 32664.8 867.354  18
   1  -7  -5 31898.1 924.708   4
  -1   7   5 32941.7 894.360  21
  -1   7   4 273.199 67.8142  21
   1  -7  -4 346.354 67.6599  36
   1  -7  -4 288.879 74.3460   4
   1  -7  -4 244.950 40.9250   1
   1  -7  -4 425.299 74.8649  18
   1  -7  -4 293.547 60.8642  30
   1  -7  -4 246.358 49.4129  26
   1  -7  -3 26428.8 683.423  30
   1  -7  -3 27080.9 714.741  35
  -1   7   3 27084.5 738.457  21
   1  -7  -3 26251.7 691.157  36
   1  -7  -3 26349.8 685.222  18
   1  -7  -3 25895.7 632.425   1
   1  -7  -3 25261.6 631.078  26
   1  -7  -3 25525.2 707.755  13
   1  -7  -3 27080.9 752.637   4
   1  -7  -2 723.499 96.6470   4
   1  -7  -2 665.277 73.5010  26
   1  -7  -2 603.989 81.8990  13
   1  -7  -2 720.196 79.0952  30
   1  -7  -2 401.905 63.6821   7
   1  -7  -2 636.770 70.7993   1
   1  -7  -2 637.436 78.2128  36
   1  -7  -2 627.765 73.2140  18
   1  -7  -2 687.913 84.8837  35
   1  -7  -1 2.70935 27.3674   1
   1  -7  -1 61.4357 41.6028  26
   1  -7  -1-5.34499 44.7643   7
   1  -7  -1-65.4069 29.3732  35
   1  -7  -1 30.2454 33.6900  13
   1  -7  -1 20.2063 26.0533  18
   1  -7  -1-35.4073 15.7595  30
   1  -7  -1 49.1593 42.5713   4
   1  -7  -1 19.7411 28.7081  27
   1  -7  -1 66.1491 34.0023  36
   1  -7   0 2211.43 129.946  27
   1  -7   0 1847.47 118.760   7
   1  -7   0 2090.34 122.734  36
   1  -7   0 2182.58 136.248  26
   1  -7   0 2098.00 126.262  13
   1  -7   0 2236.76 154.019  23
  -1   7   0 1994.24 156.457   9
   1  -7   0 2152.55 122.247  35
   1  -7   0 2491.78 162.049   4
  -1   7   0 2129.02 147.959  16
   1  -7   0 2298.29 134.184   1
   1  -7   1 3757.09 176.097  27
  -1   7  -1 3490.65 183.721  16
  -1   7  -1 3838.86 146.961  20
   1  -7   1 3754.97 199.720  23
   1  -7   1 4113.80 206.672   4
   1  -7   1 3724.46 152.373   7
   1  -7   1 3546.88 178.414  26
  -1   7  -1 3450.69 210.633   9
   1  -7   1 3778.05 178.505   1
   1  -7   2 5865.65 229.632   1
   1  -7   2 5782.68 244.177   4
   1  -7   2 5537.83 231.777  26
  -1   7  -2 5101.95 273.889   6
  -1   7  -2 5599.44 200.398  10
  -1   7  -2 5441.14 224.886  16
  -1   7  -2 5641.97 265.009   9
   1  -7   2 5989.68 228.725  27
   1  -7   2 5649.50 251.356  23
   1  -7   3 88417.2 1872.45  23
   1  -7   3 86049.2 1832.86  26
  -1   7  -3 88331.3 1789.81  16
  -1   7  -3 85420.3 1920.97   6
   1  -7   3 86607.9 1861.54   4
   1  -7   3 87191.9 1826.39   1
  -1   7  -3 84951.0 1874.38   9
  -1   7  -3 89763.3 1823.66  10
   1  -7   3 89353.1 1825.49  27
   1  -7   4 5981.82 231.982  27
   1  -7   4 6240.26 214.495  25
   1  -7   4 6632.99 272.470  23
  -1   7  -4 5865.76 274.000   6
   1  -7   4 5885.66 233.066   1
  -1   7  -4 5394.58 240.965  10
  -1   7  -4 6326.49 255.422   9
   1  -7   4 6277.12 264.381   4
   1  -7   4 5655.43 234.595  26
   1  -7   5 16534.7 471.165  26
  -1   7  -5 15415.6 492.681  10
   1  -7   5 17093.2 465.040  27
  -1   7  -5 16971.4 490.342   6
   1  -7   5 16862.1 466.694   1
   1  -7   5 16729.1 509.348  23
   1  -7   5 16581.9 451.210  34
   1  -7   5 16886.6 450.827  24
  -1   7  -5 16176.9 462.482   9
   1  -7   5 16762.9 521.327   4
   1  -7   5 17397.6 455.491  25
   1  -7   6 20271.5 548.046  34
   1  -7   6 20630.1 542.951   1
   1  -7   6 21163.3 558.160  26
   1  -7   6 20974.1 611.081  23
   1  -7   6 21542.5 550.191  25
   1  -7   6 21495.4 557.300  24
   1  -7   6 21255.5 571.076   3
   1  -7   7 46308.8 1161.74  23
   1  -7   7 49435.2 1077.78  26
   1  -7   7 47500.2 1078.50  25
   1  -7   7 47093.4 1027.94  32
   1  -7   7 47352.8 1092.59   3
   1  -7   7 47041.6 1052.94   1
   1  -7   7 49236.5 1092.79  34
   1  -7   7 48208.8 1094.31  24
   1  -7   8 13094.5 476.204  23
   1  -7   8 12908.5 374.482  26
   1  -7   8 12814.3 409.840  34
   1  -7   8 11388.5 351.665   1
   1  -7   8 12393.7 411.419  24
   1  -7   8 12193.0 397.671   3
   1  -7   8 12563.8 370.775  32
  -1   7  -8 12959.4 368.185  15
   1  -7   8 12637.0 399.497  25
  -1   7  -9 597.449 72.4759  15
   1  -7   9 573.115 83.5319  34
   1  -7   9 629.883 81.9456  25
   1  -7   9 597.651 78.1692   3
   1  -7   9 592.302 61.3315   1
   1  -7   9 488.950 80.1543  24
   1  -7   9 522.327 103.371  23
   1  -7   9 655.632 75.4908  32
  -1   7 -10 8966.38 325.715  15
   1  -7  10 8115.67 346.998  24
   1  -7  10 8153.31 303.240   3
   1  -7  10 8409.18 328.815  25
   1  -7  10 8694.29 350.682  34
   1  -7  10 8698.38 413.318  23
   1  -7  11 1160.75 156.026  23
  -1   7 -11 1065.97 111.010  15
   1  -7  11 995.744 117.684  34
   1  -7  11 975.744 117.999  24
   1  -7  11 1169.41 114.694  25
   1  -7  12 15542.4 535.953  24
   1  -7  12 15244.1 533.243  34
   1  -7  12 15697.5 493.051  25
  -1   7 -12 15816.5 507.056  15
  -1   7 -13 5137.90 256.581  15
   1  -7  13 4894.53 269.637  24
   1  -7  13 5072.45 241.023  25
  -1   7 -14 22861.7 640.600  15
   1  -7  14 22247.5 598.974  25
   1  -7  14 22010.6 664.590  24
   1  -7  15 118.074 45.5295  28
   1  -7  15 26.2518 30.5150  25
  -1   7 -15-21.0066 42.6494  15
   1  -7  15 22.2357 38.4274  24
  -1   7 -15 57.3957 47.5221  17
   1  -7  16 23529.8 628.720  24
  -1   7 -16 24657.7 640.713  17
  -1   7 -16 24084.1 592.305  15
   1  -7  16 23935.5 596.697  28
   1  -7  17 200.325 41.0545  24
   1  -6 -14 947.117 65.9284  35
   1  -6 -14 1110.17 95.4060   4
   1  -6 -13 4737.77 220.440  13
   1  -6 -13 4324.87 202.467  35
  -1   6  13 4558.95 223.266  22
   1  -6 -13 4255.41 234.577   4
  -1   6  13 4510.87 209.570  12
  -1   6  13 4510.25 184.425  21
  -1   6  12 1689.87 130.832  21
  -1   6  12 1487.44 135.049  12
  -1   6  12 1601.36 148.184  22
   1  -6 -12 1271.65 125.650  35
   1  -6 -12 1516.42 143.344  13
   1  -6 -12 1431.66 153.755   4
   1  -6 -11 345.955 76.2769  18
  -1   6  11 297.627 73.9471  12
  -1   6  11 311.690 76.0840  21
   1  -6 -11 300.751 75.8026  13
   1  -6 -11 384.129 81.0732  35
  -1   6  11 289.217 80.7766  22
   1  -6 -11 156.695 72.3163   4
   1  -6 -10-10.3404 70.0006   4
   1  -6 -10 7.28656 54.2591  18
  -1   6  10-92.5373 55.2484  21
   1  -6 -10 36.1685 35.8858  36
  -1   6  10 17.0809 58.2403  22
   1  -6 -10 16.1193 46.4160  35
  -1   6  10 3.73018 49.8470  12
   1  -6 -10 9.83063 41.2282  30
   1  -6 -10-7.97374 50.3254  13
  -1   6   9 10321.6 423.040  21
   1  -6  -9 10567.6 456.843  13
   1  -6  -9 10198.3 438.458  35
  -1   6   9 9976.70 441.748  12
   1  -6  -9 10062.7 375.274  36
   1  -6  -9 10163.0 412.478  30
   1  -6  -9 10017.1 429.267  18
   1  -6  -9 10591.5 479.699   4
  -1   6   8 5862.98 325.408  12
   1  -6  -8 6032.30 302.223  30
   1  -6  -8 6377.81 323.356  18
   1  -6  -8 6985.43 299.580  36
   1  -6  -8 6130.05 337.405  13
  -1   6   8 6020.00 313.675  21
   1  -6  -8 6340.69 353.389   4
   1  -6  -8 5928.71 301.341   5
  -1   6   7 28939.1 842.533  12
   1  -6  -7 29436.0 871.251   4
   1  -6  -7 27941.1 786.984  30
   1  -6  -7 29236.4 853.943  13
   1  -6  -7 28089.0 795.934   5
   1  -6  -7 29943.3 774.271  36
   1  -6  -7 29212.4 820.501  18
  -1   6   7 28515.6 818.627  21
   1  -6  -6 14610.4 491.656   5
  -1   6   6 15446.5 536.547  12
  -1   6   6 15779.3 525.547  21
   1  -6  -6 14922.4 530.263  13
   1  -6  -6 15961.1 487.549  36
   1  -6  -6 15645.2 552.959   4
   1  -6  -6 15054.5 508.525  18
   1  -6  -6 15743.5 501.127  30
   1  -6  -5 2530.05 164.329  30
   1  -6  -5 2325.15 153.687  36
   1  -6  -5 2445.15 159.809   5
  -1   6   5 2305.32 171.283  21
   1  -6  -5 2282.83 170.977  13
   1  -6  -5 2471.62 184.372   4
   1  -6  -5 2598.47 170.478  18
   1  -6  -4 4126.76 204.170  18
   1  -6  -4 3898.44 159.138   1
   1  -6  -4 4149.84 200.191  30
  -1   6   4 4235.00 223.166  21
   1  -6  -4 4225.55 219.804  13
   1  -6  -4 4185.08 203.143  36
   1  -6  -4 4041.77 224.056   4
   1  -6  -4 4226.87 202.705   5
  -1   6   3 4655.52 230.396  21
   1  -6  -3 5011.09 213.884  36
   1  -6  -3 4454.12 175.207   1
   1  -6  -3 4736.89 233.265   4
   1  -6  -3 4750.27 232.175   7
  -1   6   3 4216.12 224.738  11
   1  -6  -3 4653.45 204.214  18
   1  -6  -3 4841.12 206.999  30
   1  -6  -3 4472.92 216.714  13
  -1   6   2 9502.61 361.980  16
   1  -6  -2 9133.20 280.014  27
   1  -6  -2 9040.68 289.881  30
   1  -6  -2 9076.68 291.881  18
  -1   6   2 9474.72 245.853  20
   1  -6  -2 8890.05 300.902  36
   1  -6  -2 9792.97 317.890  13
   1  -6  -2 9060.63 281.674   1
   1  -6  -2 9645.00 338.526   7
   1  -6  -2 9392.05 331.614   4
  -1   6   2 8851.95 325.207  11
  -1   6   2 8803.39 376.740   9
  -1   6   2 9677.86 270.187   8
  -1   6   1 264.105 70.9615   6
  -1   6   1 232.612 72.6884   9
   1  -6  -1 255.718 60.3832   6
   1  -6  -1 207.614 36.2479  18
  -1   6   1 208.270 31.0454   8
   1  -6  -1 184.818 41.8893   7
   1  -6  -1 312.093 49.0346  13
  -1   6   1 93.3260 49.1096  16
   1  -6  -1 173.708 39.9451  27
  -1   6   1 233.929 37.7973  20
  -1   6   1 205.756 35.5606  11
   1  -6  -1 141.761 37.1874   1
  -1   6   0 13676.2 425.280  16
  -1   6   0 13348.6 310.708   8
   1  -6   0 13730.9 446.994   6
   1  -6   0 12476.8 370.429   7
   1  -6   0 13679.2 366.174  13
   1  -6   0 13245.5 335.315  18
   1  -6   0 13903.0 374.719   1
   1  -6   0 13457.4 367.646  27
  -1   6   0 13002.3 475.629   6
  -1   6   0 12854.8 456.487   9
  -1   6   0 12590.4 348.696  11
  -1   6   0 14058.2 343.200  20
   1  -6   1 52995.5 1112.25   1
  -1   6  -1 49460.3 1228.79   6
   1  -6   1 57532.6 1207.63   6
  -1   6  -1 53357.5 1152.80  16
  -1   6  -1 54969.1 1220.59   9
   1  -6   1 51556.9 1104.13  27
  -1   6  -1 48787.4 1014.38  11
   1  -6   1 53300.8 1077.96   7
  -1   6  -1 55929.3 1066.82  10
  -1   6  -1 47902.3 1017.53  11
  -1   6  -1 51628.1 1014.26   8
   1  -6   2 8998.16 278.722   1
  -1   6  -2 8969.58 274.451  10
  -1   6  -2 8482.61 347.244   6
  -1   6  -2 8462.04 284.144  16
  -1   6  -2 8625.13 208.284   8
   1  -6   2 9024.80 322.406   6
   1  -6   2 8972.26 275.398  27
  -1   6  -2 8334.06 325.863   9
  -1   6  -3 16397.9 383.901   8
  -1   6  -3 17530.6 475.088  10
  -1   6  -3 18008.6 516.109   9
   1  -6   3 17713.5 451.730   1
  -1   6  -3 16353.6 518.713   6
  -1   6  -3 17676.4 396.517   8
   1  -6   3 17610.2 448.300  27
  -1   6  -4 49760.6 1117.83   6
  -1   6  -4 45222.7 993.539  16
  -1   6  -4 49046.5 1106.84   9
  -1   6  -4 48753.1 1110.19  10
   1  -6   4 49739.6 1038.09  27
  -1   6  -4 46164.7 988.455   8
   1  -6   4 49447.7 1041.90   1
  -1   6  -5 1627.73 69.0799  16
  -1   6  -5 1843.30 120.393   6
  -1   6  -5 1589.97 91.9767   8
  -1   6  -5 1588.65 119.400   9
   1  -6   5 1784.80 104.974  27
  -1   6  -5 1683.73 72.3019  16
   1  -6   5 1773.23 107.166   1
   1  -6   6 151.594 53.0065  23
   1  -6   6 253.986 42.2681   1
  -1   6  -6 81.5219 28.0732   6
  -1   6  -6 206.574 33.2650  15
   1  -6   6 86.1709 28.6952  34
   1  -6   6 315.058 47.5553  27
  -1   6  -6 289.161 42.0755   8
   1  -6   6 181.201 38.6277  25
   1  -6   6 161.710 37.2275   9
   1  -6   7 4258.79 177.033  32
   1  -6   7 4444.74 202.459  24
   1  -6   7 4358.19 235.123  22
   1  -6   7 4506.18 203.609  34
   1  -6   7 4564.68 237.040  23
  -1   6  -7 7695.01 235.313   8
   1  -6   7 7978.97 246.069  25
   1  -6   7 3911.99 188.421   9
  -1   6  -7 4581.92 189.294  15
   1  -6   7 4105.46 172.293   1
   1  -6   8 42589.8 970.124   3
   1  -6   8 47566.4 1115.62  23
  -1   6  -8 42636.7 1003.49  15
   1  -6   8 45117.4 1031.07  24
   1  -6   8 45279.0 1008.76  25
   1  -6   8 42434.9 943.960   1
   1  -6   8 44325.3 995.553  32
   1  -6   8 46816.1 1037.16  34
   1  -6   8 44189.2 1101.53  22
   1  -6   9 14774.6 451.880  32
   1  -6   9 15449.0 546.568  22
   1  -6   9 16576.3 561.408  23
   1  -6   9 15728.2 461.031  25
  -1   6  -9 15811.0 477.090  15
   1  -6   9 16103.9 489.528  24
   1  -6   9 16259.3 494.139  34
   1  -6  10 3141.67 234.457  23
   1  -6  10 3072.70 228.076  22
   1  -6  10 3214.89 178.007  25
   1  -6  10 3203.22 200.367  24
   1  -6  10 3474.58 207.084  34
  -1   6 -10 3119.77 189.826  15
   1  -6  11 4134.67 242.984  24
   1  -6  11 4404.04 282.313  22
   1  -6  11 4166.24 242.813  34
  -1   6 -11 4559.06 244.747  15
   1  -6  11 4222.98 210.901  25
   1  -6  12 1177.44 108.766  25
   1  -6  12 1251.92 154.985  22
   1  -6  12 1149.82 131.424  34
   1  -6  12 1136.22 128.934  24
  -1   6 -12 1057.91 121.588  15
   1  -6  13 23617.3 705.992  24
   1  -6  13 23623.2 632.115  25
  -1   6 -13 25527.5 727.157  15
   1  -6  13 22816.4 772.433  22
   1  -6  14 627.968 73.3225  25
  -1   6 -14 678.894 101.145  15
   1  -6  14 513.123 101.199  22
   1  -6  14 526.445 87.2473  24
  -1   6 -15 7018.03 307.761  15
  -1   6 -15 7488.46 320.066  17
   1  -6  15 6895.22 298.456  24
   1  -6  15 7227.17 346.874  22
   1  -6  16 8180.96 301.975  28
  -1   6 -16 8627.03 310.404  17
   1  -6  16 7931.42 296.082  24
  -1   6 -16 8646.01 315.690  15
   1  -6  17 18902.7 470.384  28
   1  -6  17 17044.3 443.435  24
   1  -5 -15 952.228 82.7626   4
   1  -5 -14 28996.1 772.930   4
   1  -5 -14 29041.3 728.932  13
  -1   5  14 29299.7 702.256  12
  -1   5  14 29206.0 684.157  21
  -1   5  14 29622.2 743.579  22
   1  -5 -14 27741.8 673.720  35
  -1   5  13 30.7237 42.2397  22
   1  -5 -13 78.6586 56.6147   4
  -1   5  13 74.1326 40.0665  12
   1  -5 -13 30.0014 41.0077  13
  -1   5  13 189.981 56.4170  21
   1  -5 -13 75.5459 42.6891  35
  -1   5  12 60.3312 51.2601  12
   1  -5 -12 72.2018 60.8559   4
  -1   5  12 105.475 53.5903  21
  -1   5  12 61.9326 56.8157  22
   1  -5 -12 117.252 56.7506  35
   1  -5 -12 75.4312 54.6758  18
   1  -5 -12 115.505 63.6342  13
  -1   5  11 20324.1 639.447  21
   1  -5 -11 20171.8 710.002   4
   1  -5 -11 20217.2 676.215  13
   1  -5 -11 20328.2 647.484  18
  -1   5  11 18917.9 643.045  12
   1  -5 -11 19225.3 521.287  36
   1  -5 -11 19338.0 632.643  35
  -1   5  11 20342.0 693.353  22
   1  -5 -10 2949.45 210.246   5
   1  -5 -10 3285.79 243.808  13
   1  -5 -10 3050.99 201.765  30
  -1   5  10 3121.51 248.109  22
  -1   5  10 2860.14 220.676  12
  -1   5  10 2933.26 215.534  21
   1  -5 -10 3127.90 221.569  18
   1  -5 -10 3188.14 252.626   4
   1  -5 -10 2955.54 171.354  36
   1  -5 -10 3172.16 223.097  35
   1  -5  -9 5633.51 291.107   5
  -1   5   9 5302.99 301.752  12
   1  -5  -9 6014.75 255.764  36
   1  -5  -9 5137.09 268.890  30
  -1   5   9 5182.40 289.786  21
   1  -5  -9 5241.68 310.424  13
   1  -5  -9 5757.06 302.089  18
   1  -5  -9 5678.64 333.746   4
  -1   5   8 3109.29 214.759  21
   1  -5  -8 3114.61 232.720   4
   1  -5  -8 2783.70 194.782   5
   1  -5  -8 2777.50 168.627  36
  -1   5   8 3125.75 221.360  12
   1  -5  -8 2955.07 189.601  30
   1  -5  -8 3287.30 216.713  18
   1  -5  -8 3057.79 223.347  13
  -1   5   7-8.28326 40.4483  12
   1  -5  -7 1.13433 46.6915  13
  -1   5   7 13.2946 39.8969  21
   1  -5  -7-3.98092 32.7040  36
   1  -5  -7 66.0831 48.9610   5
   1  -5  -7 3.85482 36.7915  30
   1  -5  -7 54.9517 47.3755  18
   1  -5  -7 87.5350 59.4965   4
   1  -5  -6 70763.8 1626.27   4
   1  -5  -6 70765.2 1556.46  30
  -1   5   6 67690.8 1596.63  12
  -1   5   6 69744.8 1596.82  21
   1  -5  -6 68680.5 1555.99   5
   1  -5  -6 72812.2 1619.65  13
   1  -5  -6 71476.6 1532.35  36
  -1   5   6 72587.7 1449.18  20
   1  -5  -6 72619.5 1582.98  18
   1  -5  -5 30775.4 823.276   8
   1  -5  -5 31259.1 796.108   5
   1  -5  -5 32167.0 797.487  30
   1  -5  -5 33045.3 818.421  18
  -1   5   5 33950.4 798.214   8
  -1   5   5 32328.9 838.298  21
   1  -5  -5 32656.7 787.378  36
  -1   5   5 36174.3 730.213  20
   1  -5  -5 32392.8 697.386   1
  -1   5   5 32634.5 878.529  11
   1  -5  -5 34716.8 863.879   4
   1  -5  -5 33005.6 844.444  13
  -1   5   4 28236.1 823.161   6
   1  -5  -4 29940.7 720.367  30
  -1   5   4 29695.8 759.629  21
   1  -5  -4 29097.7 656.070  27
  -1   5   4 31099.1 658.248  20
   1  -5  -4 31789.3 738.562  18
   1  -5  -4 28698.5 782.563   6
   1  -5  -4 29017.2 722.286   5
   1  -5  -4 30142.8 793.751   7
   1  -5  -4 30205.4 755.654  13
   1  -5  -4 29331.2 659.718   1
   1  -5  -4 31362.7 720.470  36
  -1   5   4 30705.8 734.222   8
   1  -5  -4 30785.5 767.942   4
   1  -5  -4 29543.7 768.292   8
  -1   5   4 29921.2 814.740  11
   1  -5  -3 20057.2 481.354  27
   1  -5  -3 21233.6 514.860  19
   1  -5  -3 20796.6 581.691   7
   1  -5  -3 20285.3 485.433   1
   1  -5  -3 20919.2 600.795   6
  -1   5   3 20023.1 466.863  20
  -1   5   3 20036.1 630.086   6
  -1   5   3 20038.5 587.921  11
   1  -5  -3 20988.9 540.939  13
   1  -5  -3 20955.3 521.215  18
  -1   5   3 21217.3 608.513  16
  -1   5   3 20769.5 531.919   8
   1  -5  -2 3083.86 130.473   1
  -1   5   2 3222.56 184.111  16
   1  -5  -2 3327.45 168.915   7
   1  -5  -2 3287.25 151.147  13
  -1   5   2 3123.02 203.937   6
   1  -5  -2 3175.38 139.362  19
   1  -5  -2 3017.58 181.701   6
  -1   5   2 3204.18 120.421  20
  -1   5   2 3017.65 139.289   8
   1  -5  -2 2963.07 126.185  27
   1  -5  -2 3112.94 136.438  18
  -1   5   2 3192.01 168.610  11
  -1   5   2 3150.96 199.840   9
  -1   5   1 1667.40 105.472  11
  -1   5   1 1768.62 147.777   6
   1  -5  -1 1911.81 100.588  19
   1  -5  -1 1966.17 118.488   7
   1  -5  -1 1865.03 101.591  13
   1  -5  -1 1669.56 92.8368  27
  -1   5   1 1860.10 96.3301   8
  -1   5   1 1911.33 147.412   9
   1  -5  -1 1835.65 91.2794  18
   1  -5  -1 1912.92 133.465   6
   1  -5  -1 1772.18 96.4329   1
  -1   5   1 1806.97 88.1455  20
   1  -5   0 105790. 2121.11   1
   1  -5   0 109352. 2220.07   6
   1  -5   0 107262. 2117.22  27
  -1   5   0 103295. 2258.29   6
   1  -5   0 107481. 2102.79  13
  -1   5   0 102885. 2100.60  11
   1  -5   0 109427. 2138.25   7
   1  -5   0 105495. 2115.79  19
  -1   5   0 108300. 2101.63   8
  -1   5   0 107721. 2247.86   9
   1  -5   1 34399.8 761.609   1
  -1   5  -1 34029.7 858.094   9
   1  -5   1 35746.0 750.556  19
   1  -5   1 34376.8 739.587   7
  -1   5  -1 35856.2 747.668  10
   1  -5   1 35621.6 837.416   6
  -1   5  -1 34919.1 740.117   8
   1  -5   1 35011.7 758.969  27
  -1   5  -1 33169.1 863.722   6
   1  -5   2 96185.0 1941.45   6
  -1   5  -2 94349.4 1867.88   8
   1  -5   2 94862.6 1853.51  19
  -1   5  -2 95507.3 1899.44  10
   1  -5   2 91952.0 1868.53  27
  -1   5  -2 94912.9 1979.89   9
   1  -5   2 91510.8 1872.61   1
  -1   5  -2 88842.8 1971.63   6
   1  -5   3 111885. 2218.61   1
   1  -5   3 111885. 2265.65   6
   1  -5   3 111087. 2214.28  27
   1  -5   3 112035. 2186.20  19
  -1   5  -3 111758. 2302.81   6
  -1   5  -3 112027. 2317.02   9
  -1   5  -4 30872.7 710.733   8
  -1   5  -4 32086.3 780.993   9
  -1   5  -4 32593.4 754.382   6
   1  -5   4 31024.4 760.660   9
   1  -5   4 32240.6 700.119  27
   1  -5   4 31588.1 702.015   1
   1  -5   5 20547.1 475.874  27
  -1   5  -5 18115.8 448.362  15
   1  -5   5 20447.7 478.590   1
  -1   5  -5 18744.9 500.632   8
  -1   5  -5 20128.4 543.209   9
  -1   5  -5 20298.7 493.047   6
   1  -5   5 19295.4 532.389  22
   1  -5   5 20114.2 445.742  14
  -1   5  -5 20754.5 441.465  16
   1  -5   5 20214.8 540.503   9
   1  -5   6 2838.04 101.708  14
   1  -5   6 2847.34 122.271  27
  -1   5  -6 2647.84 131.830  15
   1  -5   6 2767.18 161.010   9
   1  -5   6 2853.99 124.865   1
   1  -5   6 2971.17 168.377  22
   1  -5   6 2698.56 154.687  12
   1  -5   6 2624.03 128.102  11
  -1   5  -6 2570.56 147.324   8
   1  -5   7 597.792 81.2106  23
   1  -5   7 609.578 73.3519   9
   1  -5   7 609.390 80.0816  12
   1  -5   7 579.289 51.6574   1
   1  -5   7 588.505 65.6334  25
   1  -5   7 761.428 58.9013  27
   1  -5   7 687.243 69.1057  11
  -1   5  -7 651.247 83.4687   8
   1  -5   7 773.682 75.4417  34
   1  -5   7 540.327 80.8844  22
  -1   5  -8 2221.59 143.241  15
   1  -5   8 2100.37 136.637  34
   1  -5   8 2091.74 126.930  32
   1  -5   8 2236.44 161.269  23
   1  -5   8 2194.23 163.048  22
  -1   5  -8 1968.82 131.820   8
   1  -5   8 1932.77 145.504  12
   1  -5   8 2080.66 124.806  25
   1  -5   8 1772.87 128.586   9
   1  -5   9 56414.6 1224.98  25
   1  -5   9 54278.6 1341.97  22
   1  -5   9 55171.7 1242.27  32
   1  -5   9 57521.7 1348.38  23
   1  -5   9 58358.1 1283.35  34
   1  -5   9 53420.9 1307.86  12
  -1   5  -9 55628.3 1282.25  15
   1  -5  10 3306.74 194.951  24
   1  -5  10 3341.40 217.430  12
   1  -5  10 3166.61 226.041  22
   1  -5  10 3218.66 168.282  25
   1  -5  10 3267.10 199.567  34
  -1   5 -10 3478.22 208.131  15
   1  -5  11 1849.13 126.273  25
   1  -5  11 1805.48 167.065  12
  -1   5 -11 1848.94 161.521  15
   1  -5  11 2029.89 167.760  34
   1  -5  11 1748.82 148.014  24
   1  -5  11 1996.61 185.351  22
   1  -5  12 772.107 105.425  24
   1  -5  12 771.756 122.245  22
   1  -5  12 835.441 115.662  34
   1  -5  12 682.261 78.4836  25
   1  -5  12 819.419 117.638  12
  -1   5 -12 871.813 118.525  15
   1  -5  13 24984.1 636.003  25
  -1   5 -13 25487.7 765.010  15
   1  -5  13 26409.1 826.097  22
   1  -5  13 24399.3 764.701  12
   1  -5  13 25760.2 735.296  24
  -1   5 -14 10805.4 432.301  15
   1  -5  14 10402.7 428.838  12
   1  -5  14 10905.5 404.130  24
   1  -5  14 10550.1 462.467  22
  -1   5 -15 4809.53 257.411  15
   1  -5  15 4282.96 264.532  22
  -1   5 -15 4696.60 240.038  17
   1  -5  15 4583.04 229.477  24
  -1   5 -16 246.560 64.6405  15
   1  -5  16 317.747 54.9264  24
   1  -5  16 334.576 69.6524  22
  -1   5 -16 357.447 61.8018  17
   1  -5  17 2707.54 145.493  28
   1  -5  17 2537.70 109.781  24
   1  -5  18 10856.1 288.765  28
   1  -4 -16 8958.89 272.535   4
  -1   4  15 662.314 79.9088  22
   1  -4 -15 505.343 78.7677   4
  -1   4  14 18611.7 539.194  12
  -1   4  14 18542.3 578.940  22
   1  -4 -14 18401.8 498.594  35
   1  -4 -14 19907.8 572.372  13
   1  -4 -14 19196.1 619.264   4
  -1   4  14 19216.9 545.173  21
  -1   4  13 17987.4 599.705  22
   1  -4 -13 17667.5 579.622  13
  -1   4  13 17564.0 554.838  12
  -1   4  13 17397.8 552.241  21
  -1   4  13 15418.3 467.001   3
   1  -4 -13 16948.2 536.427  18
   1  -4 -13 16988.3 516.086  35
   1  -4 -13 17395.6 621.029   4
   1  -4 -12 3776.12 276.490   4
  -1   4  12 3932.17 245.602  12
   1  -4 -12 4031.87 231.982  35
  -1   4  12 3899.17 243.625  21
   1  -4 -12 3793.43 237.394  18
   1  -4 -12 3948.77 262.052  13
  -1   4  12 3893.83 269.399  22
   1  -4 -11 8.35487 71.9883   4
  -1   4  11 17.2163 70.0354  22
   1  -4 -11-61.7881 61.5170  13
   1  -4 -11 42.7875 49.9126  35
  -1   4  11 22.2220 49.9193  21
   1  -4 -11 7.40677 50.1987  18
   1  -4 -11 21.0236 43.6555   5
  -1   4  11 45.8672 53.0694  12
   1  -4 -11-33.5643 37.2505  30
   1  -4 -10 13242.1 525.305  13
  -1   4  10 13308.4 539.088  22
  -1   4  10 13498.7 501.223  21
  -1   4  10 13388.7 505.233  12
   1  -4 -10 12378.4 386.412  36
   1  -4 -10 13100.7 487.241  18
   1  -4 -10 12624.6 398.128  15
   1  -4 -10 11972.4 460.882   5
   1  -4 -10 14083.9 459.455  30
   1  -4  -9 17936.4 489.976  15
   1  -4  -9 18749.1 622.667  13
   1  -4  -9 17300.4 532.105  30
   1  -4  -9 17179.2 556.846   5
  -1   4   9 17894.9 594.765  21
  -1   4   9 17988.6 595.746  12
   1  -4  -9 16503.4 489.595  36
   1  -4  -9 18379.5 584.966  18
   1  -4  -8 9721.79 362.068   5
   1  -4  -8 9346.68 396.499  13
  -1   4   8 8823.39 375.881  21
   1  -4  -8 8497.70 306.580  36
  -1   4   8 9922.79 303.440  20
   1  -4  -8 9545.64 373.203  18
   1  -4  -8 9047.59 336.855  30
  -1   4   8 9048.51 378.830  12
   1  -4  -8 9535.93 299.864  15
  -1   4   7 3529.15 157.106  20
   1  -4  -7 3819.80 220.867  13
  -1   4   7 3367.35 202.459  12
   1  -4  -7 3611.27 193.742   5
   1  -4  -7 3484.25 201.455  18
   1  -4  -7 3490.87 183.932  30
   1  -4  -7 3513.67 170.167  36
   1  -4  -7 3563.48 149.296  15
  -1   4   7 3647.20 213.729  21
   1  -4  -6 1264.70 126.300   8
  -1   4   6 1150.71 122.453   6
  -1   4   6 1326.22 109.983   8
  -1   4   6 1346.33 87.6506  20
   1  -4  -6 1399.94 107.050  30
   1  -4  -6 1282.93 105.645   5
  -1   4   6 1291.29 117.631  21
   1  -4  -6 1474.29 117.581  18
   1  -4  -6 1347.15 122.252  13
   1  -4  -6 1265.16 94.4393  36
   1  -4  -6 1044.30 104.638   6
   1  -4  -6 1295.52 75.9352  15
  -1   4   6 1182.02 112.686  12
   1  -4  -5 118833. 2403.98  13
   1  -4  -5 117881. 2460.23   7
  -1   4   5 116471. 2401.89  21
   1  -4  -5 115037. 2447.84   8
   1  -4  -5 114014. 2422.31   6
   1  -4  -5 112583. 2350.39   5
   1  -4  -5 119977. 2377.28  18
  -1   4   5 113647. 2302.14  20
  -1   4   5 115819. 2477.21   6
  -1   4   5 121315. 2479.37  16
  -1   4   5 111193. 2490.84  11
  -1   4   5 121070. 2421.17   8
  -1   4   4 1998.08 129.510  21
   1  -4  -4 2062.55 127.021  13
   1  -4  -4 1998.67 87.0662  27
  -1   4   4 2320.76 156.622  16
  -1   4   4 2129.18 100.124  20
  -1   4   4 2150.09 167.064   6
   1  -4  -4 1974.04 139.428   7
   1  -4  -4 2246.07 153.729   6
   1  -4  -4 1873.53 85.3132   1
   1  -4  -4 2181.73 121.541  18
  -1   4   4 2056.80 157.168  11
   1  -4  -4 2251.90 109.104  19
   1  -4  -4 2157.33 146.115   8
  -1   4   4 2247.42 137.630   8
   1  -4  -3 34393.6 763.708  27
   1  -4  -3 37557.1 809.372  18
   1  -4  -3 38942.1 893.346   6
  -1   4   3 36015.1 889.200  11
   1  -4  -3 37338.3 824.853  13
  -1   4   3 39557.1 936.269   6
  -1   4   3 35151.3 774.108  20
  -1   4   3 37994.3 846.490   8
   1  -4  -3 38926.9 880.645   7
   1  -4  -3 38245.7 878.920   8
   1  -4  -3 38053.6 796.094  19
   1  -4  -3 35975.3 769.371   1
   1  -4  -2 168.512 42.0748   7
  -1   4   2 189.769 47.4094   9
   1  -4  -2 115.966 32.7764  13
   1  -4  -2 169.136 31.0850   1
  -1   4   2 173.617 30.3446  20
  -1   4   2 136.537 31.7069   8
  -1   4   2 142.187 36.4875  11
   1  -4  -2 132.826 30.4946  18
   1  -4  -2 178.623 45.4372   6
   1  -4  -2 122.700 29.1319  19
   1  -4  -2 212.049 31.0085  27
  -1   4   2 154.560 49.5733   6
  -1   4   1 24493.9 556.246   8
   1  -4  -1 24820.4 616.467   6
   1  -4  -1 24665.5 574.682   7
   1  -4  -1 23674.4 530.471  19
   1  -4  -1 23361.4 526.456  27
   1  -4  -1 23926.6 531.191   1
  -1   4   1 24461.1 646.745   6
  -1   4   1 23027.5 556.034  11
  -1   4   1 24678.8 647.177   9
  -1   4   0 918.049 90.6926   9
  -1   4   0 937.744 66.3741   8
  -1   4   0 885.723 89.6479   6
   1  -4   0 960.349 85.1176   6
  -1   4   0 877.560 37.7934  10
   1  -4   0 919.533 57.8611  19
   1  -4   0 842.401 58.5060   1
   1  -4   0 960.687 60.1405  27
  -1   4   0 906.184 38.4941  10
   1  -4   0 949.243 65.6463   7
  -1   4   0 922.537 50.7711  11
  -1   4  -1 479.853 64.5454   6
   1  -4   1 390.362 40.6494   1
   1  -4   1 411.187 40.7391  27
   1  -4   1 377.586 37.1932  19
   1  -4   1 340.317 52.8140   6
   1  -4   1 329.553 31.8827   7
  -1   4  -1 306.246 54.2855   9
  -1   4  -1 392.003 45.8577   8
   1  -4   2 11231.6 276.699  27
  -1   4  -2 10804.9 337.299   6
   1  -4   2 10425.4 312.859   6
   1  -4   2 10192.4 329.667   9
   1  -4   2 10715.9 268.022  14
   1  -4   2 11358.3 279.483   1
  -1   4  -2 10942.1 352.587   9
   1  -4   3 25351.3 593.340   6
  -1   4  -3 25703.6 614.340   6
  -1   4  -3 25527.3 652.219   9
   1  -4   3 24931.3 631.810   9
   1  -4   3 25513.8 548.707  14
   1  -4   3 26188.4 562.650   1
   1  -4   3 25723.0 559.545  27
   1  -4   4 107797. 2120.13  14
   1  -4   4 110176. 2134.73  27
   1  -4   4 107239. 2150.72   6
  -1   4  -4 107844. 2170.65   6
  -1   4  -4 110389. 2156.93  16
   1  -4   4 112134. 2191.72  22
   1  -4   4 106584. 2179.82  12
   1  -4   4 109952. 2137.56   1
   1  -4   4 106607. 2125.39  11
   1  -4   4 111083. 2235.07   9
  -1   4  -4 109286. 2243.76   9
   1  -4   5 285596. 5558.80  14
   1  -4   5 289299. 5571.49  27
   1  -4   5 292905. 5692.32   9
   1  -4   5 297294. 5647.32  12
   1  -4   5 285213. 5573.91   1
   1  -4   5 293881. 5652.32  22
  -1   4  -5 297218. 5571.65   6
  -1   4  -5 291791. 5571.30  16
   1  -4   5 298875. 5616.06  11
  -1   4  -5 308219. 5700.88   9
  -1   4  -5 282155. 5659.46   8
  -1   4  -5 285655. 5589.07  15
  -1   4  -6 57546.7 1312.25   8
   1  -4   6 58672.3 1201.62   1
   1  -4   6 57876.5 1191.41  14
  -1   4  -6 57837.6 1258.68  15
   1  -4   6 61517.7 1202.65  27
   1  -4   6 58382.2 1300.56  22
   1  -4   6 60050.5 1329.07   9
  -1   4  -6 61352.3 1193.85  16
   1  -4   6 61307.0 1283.68  11
   1  -4   6 62200.3 1303.98  12
   1  -4   7 14471.8 448.324  22
   1  -4   7 14533.1 332.200  27
   1  -4   7 14250.3 335.161  14
   1  -4   7 15616.3 451.304  12
   1  -4   7 14395.0 333.130   1
  -1   4  -7 14864.1 418.230  15
   1  -4   7 14374.0 434.724  11
  -1   4  -7 13798.0 452.631   8
   1  -4   7 15765.5 470.811   9
   1  -4   8 6967.64 298.006  22
   1  -4   8 7023.51 293.203  12
  -1   4  -8 6848.81 273.319  15
   1  -4   8 7641.45 306.779  23
   1  -4   8 7058.26 259.695  32
   1  -4   8 6565.91 279.416  11
   1  -4   8 6774.46 285.966   9
   1  -4   8 7888.33 280.288  34
   1  -4   8 7394.26 240.085  25
   1  -4   9 19512.6 614.247  22
   1  -4   9 20780.8 613.248  12
  -1   4  -9 19607.7 479.148   5
   1  -4   9 20601.4 521.413  25
   1  -4   9 21342.5 583.444  34
  -1   4  -9 21478.4 597.421  15
   1  -4   9 20146.4 557.905  32
   1  -4  10 10160.4 415.625  22
   1  -4  10 9521.69 398.166  12
   1  -4  10 9946.31 316.690  25
  -1   4 -10 10318.7 393.304  15
   1  -4  10 10475.5 383.533  34
  -1   4 -10 9305.00 286.899   5
   1  -4  11 554.634 104.139  22
   1  -4  11 462.592 95.5951  12
  -1   4 -11 576.725 65.7966   5
   1  -4  11 442.945 84.8056  34
  -1   4 -11 534.192 94.1987  15
   1  -4  12 3368.73 159.846  25
  -1   4 -12 2918.72 150.024   5
   1  -4  12 3516.65 251.461  22
   1  -4  12 3748.82 218.393  24
   1  -4  12 3252.66 235.962  12
  -1   4 -12 3434.18 236.385  15
   1  -4  13 11967.8 498.832  22
  -1   4 -13 11954.7 476.218  15
   1  -4  13 11450.3 473.422  12
   1  -4  13 11164.1 421.287  24
   1  -4  14 11159.4 404.830  24
  -1   4 -14 11725.5 464.236  15
   1  -4  14 11132.4 471.834  22
  -1   4 -14 10777.5 410.454  17
   1  -4  14 11249.8 456.054  12
  -1   4 -15 2321.32 154.459  17
   1  -4  15 2315.49 151.216  24
   1  -4  15 2514.98 196.348  22
  -1   4 -15 2344.54 181.106  15
   1  -4  15 2234.33 174.703  12
  -1   4 -16 21498.3 471.261  15
   1  -4  16 20415.0 469.179  22
  -1   4 -17 393.538 61.5410  15
   1  -4  17 390.194 58.8288  28
   1  -4  18 4420.97 157.143  28
   1  -3 -16 4240.41 203.427   4
  -1   3  15 11938.2 365.836  12
   1  -3 -15 11656.9 390.560  13
  -1   3  15 12152.6 390.612  21
  -1   3  15 12243.9 418.148  22
   1  -3 -15 12203.7 448.774   4
  -1   3  14 386.705 74.9876  21
   1  -3 -14 484.917 89.3425  13
  -1   3  14 432.957 88.2886  22
  -1   3  14 410.521 59.5149  28
  -1   3  14 432.301 77.2152  12
   1  -3 -14 396.672 71.9418  18
   1  -3 -14 398.172 58.3881  35
   1  -3 -14 457.181 95.6461   4
  -1   3  13 22663.1 727.870  22
   1  -3 -13 20721.7 596.797  35
  -1   3  13 21344.2 582.598  28
  -1   3  13 21835.7 665.289  12
   1  -3 -13 23430.0 715.487  13
  -1   3  13 20805.3 601.343   3
   1  -3 -13 21053.5 578.534  15
  -1   3  13 23665.7 695.956  21
   1  -3 -13 22871.2 668.898  18
  -1   3  12 6563.13 274.073  28
  -1   3  12 6921.97 344.289  21
   1  -3 -12 6921.86 356.528  13
   1  -3 -12 6765.62 326.810  18
  -1   3  12 6709.31 367.327  22
   1  -3 -12 6770.03 314.140   5
   1  -3 -12 6410.58 293.921  35
  -1   3  12 7045.04 339.381  12
   1  -3 -12 6585.07 277.713  15
   1  -3 -11 1622.14 128.278  30
  -1   3  11 1813.59 188.935  22
   1  -3 -11 1588.73 148.967   5
  -1   3  11 1909.70 175.119  21
   1  -3 -11 1820.32 164.776  18
   1  -3 -11 1815.34 137.403  15
  -1   3  11 1957.55 173.355  12
   1  -3 -11 1854.33 181.625  13
   1  -3 -11 1934.80 154.952  35
   1  -3 -10 6920.55 285.802  15
   1  -3 -10 7374.35 321.283   5
   1  -3 -10 6918.60 285.511  30
   1  -3 -10 7706.27 368.543  13
  -1   3  10 7353.23 351.066  21
  -1   3  10 7677.56 351.922  12
   1  -3 -10 8067.68 346.761  18
  -1   3  10 7776.46 386.505  22
  -1   3   9 247.113 50.4214  20
   1  -3  -9 215.363 60.3374   5
  -1   3   9 136.303 61.1093  21
   1  -3  -9 180.554 71.2117  13
   1  -3  -9 168.764 35.8178  36
   1  -3  -9 215.896 46.2750  15
   1  -3  -9 242.051 68.9655  18
   1  -3  -9 87.5273 35.9547  30
  -1   3   9 152.880 59.4071  12
  -1   3   8 8320.24 276.220  20
  -1   3   8 8369.47 343.418  21
   1  -3  -8 8184.22 305.518   5
   1  -3  -8 8433.73 350.224  13
  -1   3   8 8141.46 330.701  12
   1  -3  -8 7580.40 248.297  36
   1  -3  -8 7664.60 284.005  30
   1  -3  -8 7888.16 322.929  18
   1  -3  -8 7901.54 272.702  15
   1  -3  -7 316.172 46.6776  15
   1  -3  -7 302.600 57.5330   6
   1  -3  -7 495.931 66.8180   5
  -1   3   7 487.348 72.4293  12
   1  -3  -7 415.757 72.2019  13
  -1   3   7 518.165 79.0665  21
  -1   3   7 395.781 51.3148  20
   1  -3  -7 420.761 66.1202  18
   1  -3  -7 308.597 45.0722  36
  -1   3   7 295.368 86.0773   6
   1  -3  -7 347.826 54.7804  30
   1  -3  -6 1530.88 85.7549  10
   1  -3  -6 1437.32 143.262   8
  -1   3   6 1444.03 151.831  11
   1  -3  -6 1433.76 130.594   7
  -1   3   6 1475.84 91.2149  20
   1  -3  -6 1385.48 116.456  13
  -1   3   6 1540.56 130.683   8
  -1   3   6 1349.86 112.243  21
  -1   3   6 1350.56 110.690  12
   1  -3  -6 1320.18 82.1407  10
   1  -3  -6 1465.65 121.860   6
   1  -3  -6 1471.11 85.9037  19
   1  -3  -6 1468.12 109.742  18
  -1   3   6 1432.91 137.189   6
   1  -3  -6 1355.72 82.2216  15
  -1   3   6 1626.64 137.264  16
   1  -3  -5 166799. 3384.93   6
   1  -3  -5 167097. 3261.71  10
  -1   3   5 173807. 3435.29  16
   1  -3  -5 163484. 3261.45  10
   1  -3  -5 174255. 3367.04  13
  -1   3   5 170048. 3366.20  21
  -1   3   5 167190. 3295.68  20
   1  -3  -5 178492. 3345.97  18
  -1   3   5 173448. 3410.59   8
   1  -3  -5 170864. 3425.14   7
   1  -3  -5 164518. 3281.53  19
   1  -3  -5 164985. 3435.40   8
  -1   3   5 162018. 3419.19   6
  -1   3   5 172752. 3475.69  11
   1  -3  -5 172433. 3261.18  15
   1  -3  -4 37238.1 801.663  10
  -1   3   4 47285.8 967.843   8
   1  -3  -4 47505.9 985.497   7
  -1   3   4 40594.9 863.062  20
  -1   3   4 43779.2 1003.68  11
   1  -3  -4 44581.8 912.704  13
   1  -3  -4 45041.4 896.175  18
  -1   3   4 43966.7 920.684  21
   1  -3  -4 43205.0 859.884  19
   1  -3  -4 43581.8 983.643   8
   1  -3  -4 38008.5 800.596  10
  -1   3   4 44632.6 999.840   6
   1  -3  -4 44294.9 957.099   6
  -1   3   3 132359. 2533.79   8
  -1   3   3 129761. 2590.58   6
  -1   3   3 122964. 2562.14  11
   1  -3  -3 122976. 2484.01  13
  -1   3   3 122737. 2451.89  20
   1  -3  -3 125922. 2544.48   7
   1  -3  -3 124345. 2453.51  19
   1  -3  -3 128447. 2549.14   6
   1  -3  -3 127974. 2474.31  18
   1  -3  -3 126624. 2558.59   8
  -1   3   2 88750.9 1888.13  11
   1  -3  -2 93057.9 1913.13   6
  -1   3   2 94395.0 1949.70   6
   1  -3  -2 94999.9 1826.76  19
   1  -3  -2 89537.7 1905.76   8
   1  -3  -2 91851.9 1893.61   7
  -1   3   2 95550.1 1882.60   8
   1  -3  -1 186340. 3755.41   6
  -1   3   1 182484. 3783.31   6
  -1   3   1 193768. 3800.46   9
  -1   3   1 195101. 3703.49  11
   1  -3  -1 191578. 3721.04   7
  -1   3   1 194459. 3728.20   8
   1  -3   0 14239.2 347.054   7
  -1   3   0 14677.0 410.074   6
   1  -3   0 14869.0 393.310   6
  -1   3   0 15942.8 311.678  11
  -1   3   0 14914.7 378.528   8
  -1   3   0 15139.2 422.742   9
  -1   3  -1 33872.9 774.110   6
   1  -3   1 34306.3 761.184   6
   1  -3   1 33598.7 784.438   9
  -1   3  -1 36019.2 812.372   9
   1  -3   2 6236.35 145.280   7
   1  -3   2 6100.23 226.883   9
  -1   3  -2 6618.38 241.965   9
   1  -3   2 6328.13 199.980   6
  -1   3  -2 6546.69 213.791   6
  -1   3  -3 11081.2 296.951   6
  -1   3  -3 10970.5 343.795   9
   1  -3   3 10974.3 283.088   6
   1  -3   3 11061.9 292.125  12
   1  -3   3 11097.6 261.023  11
  -1   3  -3 10829.6 302.208  16
   1  -3   3 11000.7 336.175   9
   1  -3   4 93214.0 1903.77  11
  -1   3  -4 92332.1 1976.69   9
   1  -3   4 95506.4 1916.68  22
   1  -3   4 98135.7 1870.99   6
   1  -3   4 95884.3 1917.79  12
   1  -3   4 95119.7 1979.99   9
  -1   3  -4 95865.8 1907.82  16
  -1   3  -5 781.690 59.6337  16
   1  -3   5 792.075 86.6141   9
   1  -3   5 969.610 79.3969  11
   1  -3   5 761.548 67.7476  22
   1  -3   5 858.856 73.0461  12
  -1   3  -5 780.646 64.8854  15
   1  -3   5 858.671 54.0024  14
  -1   3  -5 764.943 78.4366   8
   1  -3   6 105695. 2097.09  22
  -1   3  -6 100526. 2139.48   8
   1  -3   6 101906. 2085.94  21
   1  -3   6 102886. 2115.88  11
  -1   3  -6 98105.5 2028.73   7
   1  -3   6 104003. 2150.62   9
   1  -3   6 103575. 2099.33  12
   1  -3   6 101828. 2005.97  14
  -1   3  -6 102038. 2069.59  15
  -1   3  -6 104618. 2034.40  16
  -1   3  -7 13461.8 359.284  16
   1  -3   7 14282.6 341.718  14
   1  -3   7 15084.1 435.762  22
   1  -3   7 14764.8 428.514  21
   1  -3   7 14414.6 462.707   9
   1  -3   7 14990.7 438.451  12
   1  -3   7 14017.7 446.352  11
  -1   3  -7 14332.9 414.972  15
  -1   3  -7 13204.4 454.063   8
  -1   3  -7 13723.1 380.984   7
   1  -3   8 1123.79 64.8862  14
   1  -3   8 1210.56 110.187  21
   1  -3   8 1149.28 130.711  11
   1  -3   8 1128.23 97.6090  34
   1  -3   8 1364.09 119.636  12
   1  -3   8 1031.05 90.0974  32
   1  -3   8 1032.64 110.182   9
  -1   3  -8 1112.48 88.2227   7
  -1   3  -8 1182.93 105.964  15
   1  -3   8 1181.06 112.414  22
   1  -3   9 50336.8 1200.98  12
   1  -3   9 51028.1 1148.37  34
   1  -3   9 50513.9 1188.87  21
  -1   3  -9 49819.6 1068.42   5
  -1   3  -9 50388.5 1177.68  15
   1  -3   9 48771.8 1197.47  22
   1  -3   9 48780.6 1051.46  25
   1  -3  10 19157.4 567.404  34
   1  -3  10 18857.5 461.327  25
  -1   3 -10 18795.7 585.208  15
   1  -3  10 18382.7 589.628  21
   1  -3  10 18155.4 601.748  22
  -1   3 -10 17842.6 487.987   5
   1  -3  10 18050.9 600.674  12
  -1   3 -11 350.579 79.8876  15
   1  -3  11 286.161 69.2452  21
   1  -3  11 352.596 88.2431  12
   1  -3  11 318.325 82.5264  22
  -1   3 -11 329.766 54.8296   5
  -1   3 -12 1175.07 143.243  15
   1  -3  12 1624.49 166.538  12
   1  -3  12 1529.02 159.355  21
   1  -3  12 1476.78 167.028  22
  -1   3 -12 1513.56 114.382   5
  -1   3 -13 425.597 92.5352  15
   1  -3  13 375.684 73.0823  24
   1  -3  13 406.760 96.3193  22
   1  -3  13 393.599 93.9291  12
  -1   3 -13 350.280 57.8218   5
  -1   3 -13 337.389 69.6318  17
   1  -3  14 15131.3 545.562  12
  -1   3 -14 14706.4 540.105  15
   1  -3  14 14426.7 543.958  22
   1  -3  14 15198.5 467.369  24
  -1   3 -14 13609.5 452.280  17
  -1   3 -14 13469.6 402.160   5
   1  -3  15 3879.60 237.375  22
   1  -3  15 4116.31 240.190  12
  -1   3 -15 3819.05 237.403  15
   1  -3  15 3483.21 179.176  24
  -1   3 -15 3712.20 174.944  17
  -1   3 -16 502.139 81.9977  15
   1  -3  16 555.795 55.9150  24
   1  -3  16 467.081 72.4782  12
   1  -3  16 502.627 80.7417  22
   1  -3  17 14715.8 422.878  28
   1  -3  18 2238.76 101.529  28
   1  -2 -17 180.395 40.4201   4
   1  -2 -16 20218.8 515.805  13
  -1   2  16 20809.5 537.868  21
  -1   2  16 19958.8 556.512  22
  -1   2  16 18575.7 466.823  28
   1  -2 -16 20654.0 599.008   4
   1  -2 -15 610.251 104.219   4
  -1   2  15 430.940 75.0000  21
   1  -2 -15 515.606 80.2292  13
  -1   2  15 496.360 85.1709  22
  -1   2  15 642.859 82.5222  12
   1  -2 -15 550.828 74.4242  18
   1  -2 -15 458.322 58.8896  15
  -1   2  15 517.170 69.2230  28
  -1   2  14 3242.82 199.619  12
  -1   2  14 3277.70 218.424  21
   1  -2 -14 3034.29 213.746  13
  -1   2  14 2879.07 163.372   3
   1  -2 -14 3223.59 181.726  15
   1  -2 -14 3025.06 192.348  18
  -1   2  14 3304.46 235.198  22
  -1   2  14 3177.46 184.478  28
  -1   2  13 734.518 94.8214  28
  -1   2  13 670.540 90.5150   3
  -1   2  13 780.389 117.760  21
  -1   2  13 832.234 130.738  22
   1  -2 -13 785.853 108.828  18
   1  -2 -13 655.250 89.8211  15
   1  -2 -13 772.173 118.016  13
  -1   2  13 817.974 111.564  12
   1  -2 -13 832.822 90.3018  35
   1  -2 -13 668.897 93.6216   5
   1  -2 -12 48444.7 1174.37   5
  -1   2  12 49965.4 1176.63  28
  -1   2  12 50663.3 1320.83  22
   1  -2 -12 48410.0 1271.02  13
  -1   2  12 47185.3 1251.38  21
   1  -2 -12 49374.8 1170.44  15
  -1   2  12 48931.1 1231.75  12
   1  -2 -12 47918.4 1211.28  18
   1  -2 -12 49617.3 1142.05  35
   1  -2 -11 3367.18 197.648  15
  -1   2  11 3756.04 266.543  22
   1  -2 -11 3535.18 207.097   5
  -1   2  11 3520.11 228.738  12
   1  -2 -11 3675.71 249.858  13
  -1   2  11 3490.30 241.914  21
   1  -2 -11 3521.69 222.991  18
   1  -2 -10 14139.8 452.687   5
   1  -2 -10 13497.5 471.021  18
   1  -2 -10 14562.1 446.574  15
   1  -2 -10 13576.9 506.334  13
  -1   2  10 14355.2 487.538  12
  -1   2  10 13981.5 503.083  21
  -1   2  10 14144.6 537.760  22
   1  -2 -10 12231.1 396.262  30
  -1   2   9 9212.41 374.902  21
   1  -2  -9 8363.62 291.902  30
   1  -2  -9 9350.49 353.847  18
  -1   2   9 9516.10 401.650  22
   1  -2  -9 9146.64 378.460  13
   1  -2  -9 9408.57 331.027   5
  -1   2   9 9007.76 353.841  12
  -1   2   9 9553.70 318.557  20
   1  -2  -9 9420.00 324.529  15
   1  -2  -8 20364.1 595.395  13
   1  -2  -8 19016.3 526.863   5
  -1   2   8 19220.4 540.075   6
   1  -2  -8 19852.5 558.730  18
  -1   2   8 19651.7 584.833  21
  -1   2   8 20466.8 570.723  12
  -1   2   8 19989.9 518.475  20
   1  -2  -8 20790.9 527.354  15
   1  -2  -8 19320.4 496.732  30
   1  -2  -7 4078.24 246.467   8
   1  -2  -7 4229.12 139.658  19
  -1   2   7 4474.28 241.733   8
  -1   2   7 4308.08 217.324   6
  -1   2   7 4299.39 211.134  21
  -1   2   7 4466.81 230.372  16
  -1   2   7 4183.87 174.065  20
  -1   2   7 4509.49 202.778  12
   1  -2  -7 4142.03 192.841   6
   1  -2  -7 4308.87 188.902  10
   1  -2  -7 4167.74 193.804  18
  -1   2   7 3805.64 240.882  11
   1  -2  -7 4280.86 234.696   7
   1  -2  -7 4319.98 196.626  10
   1  -2  -7 4481.42 216.109  13
  -1   2   6 48184.4 1039.70  20
  -1   2   6 48915.7 1131.86   6
   1  -2  -6 47666.3 999.333  19
   1  -2  -6 50130.8 1094.82   6
   1  -2  -6 49179.7 1100.63  13
  -1   2   6 48744.1 1095.74  21
  -1   2   6 50709.4 1082.64  12
   1  -2  -6 48221.1 1073.77  18
  -1   2   6 48799.9 1209.01  11
   1  -2  -6 50239.6 1156.48   7
  -1   2   6 52017.1 1171.22   8
   1  -2  -6 47172.6 1074.54  10
  -1   2   6 53599.4 1163.20  16
   1  -2  -6 49112.0 1187.24   8
   1  -2  -5 33392.7 744.826  18
  -1   2   5 31620.4 718.572  20
   1  -2  -5 32001.8 738.193  10
  -1   2   5 33951.8 748.516  12
  -1   2   5 35927.7 833.894   8
   1  -2  -5 33930.9 778.943   6
  -1   2   5 35163.0 771.589  21
   1  -2  -5 32193.9 691.159  19
   1  -2  -5 32240.0 837.795   8
   1  -2  -5 33365.2 818.274   7
  -1   2   5 31753.0 847.251  11
  -1   2   5 33443.5 813.088   6
   1  -2  -5 34047.8 763.786  13
  -1   2   4 23958.7 634.214  11
  -1   2   4 25026.2 615.987   8
   1  -2  -4 23482.0 605.509   7
   1  -2  -4 23617.1 553.961  13
  -1   2   4 23954.9 561.821  21
  -1   2   4 23912.7 617.569   6
   1  -2  -4 23586.1 527.600  10
  -1   2   4 23370.1 528.840  20
   1  -2  -4 22892.1 506.282  19
   1  -2  -4 23064.2 624.178   8
   1  -2  -4 24518.6 545.089  18
   1  -2  -4 24805.9 591.581   6
  -1   2   3 299516. 5849.10   6
  -1   2   3 294774. 5769.81  21
  -1   2   3 299892. 5839.58  11
   1  -2  -3 300764. 5820.48   7
   1  -2  -3 301060. 5815.82   6
   1  -2  -3 293262. 5720.04  10
   1  -2  -3 302921. 5851.79   8
   1  -2  -2 931407. 18504.5   6
   1  -2  -2 988072. 18494.4  11
  -1   2   2 967165. 18497.7  11
  -1   2   2 999999. 18509.2   8
   1  -2  -2 982626. 18527.9   8
   1  -2  -1 958.030 59.4025  11
   1  -2  -1 993.034 75.6408   6
  -1   2   1 1014.92 61.0089  11
  -1   2   1 1054.24 76.2094   8
  -1   2   1 999.473 38.6427  10
   1  -2   0 88069.3 1797.88   6
  -1   2   0 88498.1 1749.58  10
  -1   2   0 90200.8 1814.30   6
   1  -2   0 89633.9 1726.32  11
   1  -2   0 91628.0 1820.00   9
  -1   2  -1 44900.9 934.456  10
  -1   2  -1 46897.6 952.614   6
   1  -2   1 43708.2 865.054  11
   1  -2   1 43827.9 966.500   9
   1  -2   1 45469.6 936.912   6
  -1   2  -2 286.064 37.7357   6
   1  -2   2 272.877 35.7697   6
   1  -2   2 332.168 31.5626  11
  -1   2  -2 245.788 44.9589   9
  -1   2  -2 276.087 41.2914  16
   1  -2   2 292.747 29.8000   7
   1  -2   2 282.784 46.6927   9
   1  -2   3 13727.9 325.833   6
   1  -2   3 14258.4 352.028  11
   1  -2   3 13640.6 393.209   9
  -1   2  -3 14380.5 398.971   9
   1  -2   3 13784.9 326.909   7
  -1   2  -3 14499.9 363.933  16
   1  -2   4 5450.48 144.352   6
  -1   2  -4 5204.36 179.297   7
   1  -2   4 5583.17 174.153   7
   1  -2   4 5567.01 178.621  21
  -1   2  -4 5861.30 193.258  16
   1  -2   4 5359.64 183.339  12
   1  -2   4 5675.81 203.636  11
   1  -2   4 5620.54 226.265   9
   1  -2   5 72122.5 1539.29  11
   1  -2   5 70644.5 1471.77   7
  -1   2  -5 71128.5 1476.33  15
   1  -2   5 71796.0 1485.38  22
  -1   2  -5 69089.7 1489.40   7
   1  -2   5 72106.2 1565.29   9
   1  -2   5 71348.0 1490.78  12
   1  -2   5 74160.7 1442.74  14
   1  -2   5 72408.3 1481.99  21
  -1   2  -5 73521.8 1489.11  16
  -1   2  -5 76710.4 1564.75   8
  -1   2  -6 75028.5 1668.49   8
   1  -2   6 77483.7 1601.47  22
  -1   2  -6 77520.4 1592.92  15
   1  -2   6 76305.5 1672.52   9
   1  -2   6 78847.4 1613.97  12
   1  -2   6 78445.0 1664.28  11
   1  -2   6 75782.1 1539.53  14
   1  -2   6 74254.5 1591.77  21
  -1   2  -6 76884.9 1612.77   7
  -1   2  -6 77649.5 1587.75  16
   1  -2   7 54633.1 1288.17  11
  -1   2  -7 54683.8 1288.25   8
  -1   2  -7 57428.4 1242.88   7
   1  -2   7 53809.9 1227.72  22
   1  -2   7 56546.3 1221.77  21
   1  -2   7 57007.0 1242.04  12
   1  -2   7 56412.5 1298.70   9
   1  -2   7 54772.7 1143.91  14
  -1   2  -7 55800.0 1219.36  15
  -1   2  -7 52358.8 1184.64  16
   1  -2   8 24213.1 655.860  22
   1  -2   8 23970.7 660.477  12
   1  -2   8 24444.0 646.460  21
  -1   2  -8 23919.4 642.132  15
   1  -2   8 22629.5 678.818   9
   1  -2   8 23288.2 686.958  11
  -1   2  -8 25349.6 573.250   5
   1  -2   8 24786.2 616.897  34
   1  -2   8 24533.5 562.573  14
   1  -2   8 24345.7 614.161  32
  -1   2  -8 23165.0 550.022  13
  -1   2  -8 23352.5 634.804   7
  -1   2  -9 36415.0 924.145  15
   1  -2   9 36240.9 936.162  22
   1  -2   9 37448.9 801.644  14
   1  -2   9 36447.7 924.753  21
   1  -2   9 36808.1 950.248  12
  -1   2  -9 36480.9 840.401   5
   1  -2   9 36060.9 882.319  34
  -1   2  -9 35817.3 812.709  13
   1  -2  10 1411.01 137.770  21
   1  -2  10 1397.66 145.131  12
   1  -2  10 1641.21 156.243  22
  -1   2 -10 1329.38 135.949  15
  -1   2 -10 1540.54 112.754   5
   1  -2  10 1481.84 129.833  34
   1  -2  11 7095.99 352.366  22
  -1   2 -11 7339.08 283.366   5
   1  -2  11 7218.20 342.428  21
   1  -2  11 7474.87 366.540  12
  -1   2 -11 7423.69 350.152  15
   1  -2  12 3280.72 230.987  21
  -1   2 -12 3582.05 243.433  15
   1  -2  12 3870.02 260.460  22
  -1   2 -12 3626.88 195.195   5
   1  -2  12 3855.46 262.733  12
  -1   2 -12 3752.23 209.999  17
  -1   2 -13 36317.5 899.236   5
   1  -2  13 37530.8 1037.31  22
   1  -2  13 39578.4 934.158  24
  -1   2 -13 35028.8 906.041  17
   1  -2  13 38826.3 1062.31  12
   1  -2  13 37095.9 1008.11  21
  -1   2 -13 37442.8 1030.22  15
   1  -2  14 2824.33 164.869  24
  -1   2 -14 2683.35 152.343  17
   1  -2  14 2586.31 206.528  22
  -1   2 -14 2791.25 158.619   5
   1  -2  14 2830.21 219.329  12
  -1   2 -14 2679.98 212.580  15
   1  -2  15 14695.6 408.585  24
  -1   2 -15 14435.0 411.892   5
  -1   2 -15 15603.3 527.438  15
   1  -2  15 15888.1 528.261  12
   1  -2  15 15656.9 518.080  22
   1  -2  16 4959.14 229.296  22
   1  -2  16 4347.41 220.720  12
  -1   2 -16 5085.97 241.138  15
   1  -2  17 1080.70 88.9051  28
  -1   1  17 27.6235 20.1270  28
   1  -1 -17-3.26813 37.1854   4
  -1   1  16 14623.0 448.146  21
  -1   1  16 14038.7 421.181  28
   1  -1 -16 14037.9 430.276  13
   1  -1 -16 13787.6 370.925  18
   1  -1 -16 14008.5 383.378  15
  -1   1  16 14585.3 467.375  22
  -1   1  15 5744.68 254.204  12
  -1   1  15 5810.39 266.694  28
   1  -1 -15 5899.53 252.940  15
   1  -1 -15 5964.76 281.544  13
  -1   1  15 5384.91 294.064  22
  -1   1  15 5688.03 286.078  21
   1  -1 -15 5538.59 246.324  18
  -1   1  14 5606.21 276.632  28
   1  -1 -14 5251.43 260.530  15
   1  -1 -14 5533.41 297.876  13
  -1   1  14 5267.37 296.650  21
  -1   1  14 5667.52 323.275  22
   1  -1 -14 6017.32 278.904  18
  -1   1  14 5466.32 246.893   3
  -1   1  14 5518.32 271.190  12
  -1   1  13 10302.3 439.662  21
  -1   1  13 10022.5 384.290   3
   1  -1 -13 9694.29 428.324  13
   1  -1 -13 9643.58 351.748   5
  -1   1  13 10473.7 406.116  28
   1  -1 -13 10280.0 393.701  15
  -1   1  13 10569.6 410.092  12
   1  -1 -13 10086.4 397.701  18
  -1   1  13 9666.46 454.621  22
   1  -1 -12 24612.3 704.744  15
  -1   1  12 24835.3 711.878   3
   1  -1 -12 25637.3 777.397  13
   1  -1 -12 24058.5 668.223   5
  -1   1  12 24793.3 771.053  21
   1  -1 -12 24624.4 717.258  18
  -1   1  12 25112.8 732.264  12
  -1   1  12 25514.1 805.798  22
   1  -1 -11 2263.58 154.948   5
   1  -1 -11 2558.01 202.885  13
  -1   1  11 2610.04 212.725  22
  -1   1  11 2725.06 207.995  21
  -1   1  11 2522.46 183.296  12
   1  -1 -11 2584.51 144.780  35
   1  -1 -11 2509.11 181.202  18
   1  -1 -11 2616.99 175.087  15
   1  -1 -10 3926.94 237.874  13
   1  -1 -10 4360.92 216.286  15
  -1   1  10 3899.11 216.876  12
   1  -1 -10 3460.99 184.222   5
  -1   1  10 3815.48 231.780  21
   1  -1 -10 3608.10 207.532  18
  -1   1  10 3981.90 252.111  22
  -1   1  10 3805.25 196.447  20
   1  -1 -10 3238.08 146.826  30
  -1   1   9 5256.18 260.823  21
   1  -1  -9 5407.82 266.013  13
   1  -1  -9 4907.96 207.490   5
  -1   1   9 5216.39 239.294  12
  -1   1   9 5193.45 220.688  20
   1  -1  -9 5216.15 239.227  18
  -1   1   9 5246.59 273.767  22
   1  -1  -9 4711.38 173.285  30
  -1   1   8 696.387 88.6752  21
  -1   1   8 773.958 97.1395  22
   1  -1  -8 676.964 67.9728   6
   1  -1  -8 821.951 93.9365  13
  -1   1   8 695.292 79.4863  12
   1  -1  -8 787.579 84.1478  18
  -1   1   8 718.060 73.5161  20
   1  -1  -8 683.677 99.2278  10
  -1   1   8 859.399 88.7702  16
   1  -1  -7 1402.97 127.662   7
   1  -1  -7 1573.93 117.881  13
   1  -1  -7 1326.28 96.6293   6
  -1   1   7 1531.50 104.471  12
  -1   1   7 1639.37 100.565  20
  -1   1   7 1576.54 118.277  21
  -1   1   7 1343.46 148.440  11
   1  -1  -7 1338.46 139.689   8
   1  -1  -7 1495.83 105.143  18
  -1   1   7 1425.16 113.629  16
  -1   1   7 1450.22 132.954   8
   1  -1  -7 1355.04 113.004  10
   1  -1  -6 4613.24 248.045   8
  -1   1   6 5374.68 268.653  11
   1  -1  -6 5150.54 233.943   7
   1  -1  -6 4930.42 216.958  10
   1  -1  -6 5363.49 196.510  18
   1  -1  -6 5120.02 198.475   6
  -1   1   6 5292.30 209.707  21
  -1   1   6 5239.21 191.367  12
  -1   1   6 4925.26 181.057  20
   1  -1  -6 5419.50 211.166  13
  -1   1   6 5260.73 218.136   6
  -1   1   6 5819.79 235.540  16
  -1   1   6 5602.41 250.060   8
  -1   1   5 57060.8 1206.63  20
   1  -1  -5 56094.5 1329.06   8
  -1   1   5 58992.3 1207.86  12
  -1   1   5 61733.2 1241.07  21
  -1   1   5 59063.2 1280.63   6
   1  -1  -5 59719.4 1223.24  18
   1  -1  -5 58317.8 1330.56  11
   1  -1  -5 60655.7 1252.49   6
   1  -1  -5 57787.5 1261.53  10
   1  -1  -5 59312.8 1238.27  13
  -1   1   5 57599.3 1334.76  11
  -1   1   5 61750.0 1310.67   8
   1  -1  -5 57430.2 1286.72   7
   1  -1  -4 275340. 5251.02   6
  -1   1   4 270830. 5212.21  21
   1  -1  -4 262886. 5311.93   8
  -1   1   4 259777. 5189.88  20
   1  -1  -4 269116. 5297.30  11
  -1   1   4 265089. 5307.75  11
   1  -1  -4 271352. 5212.27  13
   1  -1  -4 277601. 5200.59  18
   1  -1  -4 267078. 5228.60  10
  -1   1   4 266752. 5271.42   6
   1  -1  -3 462445. 8744.90  10
   1  -1  -3 456632. 8785.42   6
   1  -1  -3 459942. 8803.13  11
  -1   1   3 438741. 8797.06  11
  -1   1   3 444042. 8798.12   6
  -1   1   2 2847.53 131.163   8
   1  -1  -2 3162.96 132.741  11
  -1   1   2 3100.76 134.643  11
   1  -1  -2 3083.89 111.712  10
   1  -1  -2 3403.48 143.225   6
  -1   1   2 3242.64 143.919   9
   1  -1  -1 91978.7 1912.71   6
   1  -1  -1 96836.7 1916.15   9
  -1   1   1 97049.5 1898.33  11
   1  -1  -1 94525.8 1886.17  11
   1  -1  -1 97449.3 1878.77  10
  -1   1   1 96142.0 1871.93  10
  -1   1   1 93341.9 1919.51   8
  -1   1   1 95724.0 1921.91   9
  -1   1   0 1466.78 78.5653  10
   1  -1   0 1381.88 77.2832  10
   1  -1   0 1582.76 88.3494   6
   1  -1   0 1555.10 73.5026  11
   1  -1   0 1624.24 92.4126   9
   1  -1   1 5195.16 171.418   6
   1  -1   1 5052.41 184.432   9
  -1   1  -1 5274.80 182.666  10
  -1   1  -1 5301.11 179.992  16
   1  -1   2 113231. 2179.59   7
  -1   1  -2 106937. 2194.49  16
   1  -1   2 112369. 2170.85   6
  -1   1  -2 109988. 2224.98  10
   1  -1   2 107508. 2219.18   9
  -1   1  -3 22655.6 522.059   7
  -1   1  -3 21854.6 514.721  16
   1  -1   3 20418.8 499.729   7
  -1   1  -3 21434.9 558.697  10
   1  -1   3 21208.5 546.195   9
   1  -1   3 20434.1 514.091  16
   1  -1   3 21766.5 478.495   6
  -1   1  -4 57946.7 1237.78   7
   1  -1   4 55794.7 1221.95  16
   1  -1   4 57321.5 1152.36   6
  -1   1  -4 57675.9 1289.16  10
  -1   1  -4 56901.3 1181.28  15
   1  -1   4 57341.4 1188.13  12
   1  -1   4 58478.4 1212.09   7
   1  -1   4 54801.2 1254.22  11
  -1   1  -4 60257.4 1222.26  16
   1  -1   4 59588.5 1273.78   9
   1  -1   5 137291. 2628.35  14
   1  -1   5 130985. 2576.30   6
   1  -1   5 136500. 2750.93  11
   1  -1   5 129217. 2647.77  22
   1  -1   5 128356. 2570.48   6
  -1   1  -5 137426. 2658.24  15
   1  -1   5 137034. 2671.19  12
  -1   1  -5 142065. 2729.76   7
  -1   1  -5 140519. 2750.07   8
  -1   1  -5 140266. 2792.51  10
   1  -1   5 134849. 2697.07  16
  -1   1  -5 139839. 2694.48  16
   1  -1   5 138250. 2758.55   9
   1  -1   5 130109. 2644.19  21
   1  -1   5 143367. 2693.01   7
   1  -1   6 50700.2 1064.30  14
   1  -1   6 49757.1 1101.56  22
  -1   1  -6 49504.4 1035.76  13
   1  -1   6 51956.0 1196.78  11
  -1   1  -6 51554.9 1183.01   8
  -1   1  -6 48223.2 1029.31  18
   1  -1   6 49635.3 1091.58  21
   1  -1   6 53384.5 1135.15  16
  -1   1  -6 52938.2 1227.51  10
   1  -1   6 52279.8 1194.41   9
  -1   1  -6 51376.9 1165.40   7
  -1   1  -6 51193.6 1105.67  15
  -1   1  -6 53155.4 1132.66  16
   1  -1   6 49855.1 1120.02   7
   1  -1   6 50399.6 1118.41  12
  -1   1  -7 25554.8 637.593  15
   1  -1   7 23907.0 620.079  21
   1  -1   7 24558.6 580.074  14
   1  -1   7 25032.7 636.299  22
  -1   1  -7 24073.7 566.017  13
  -1   1  -7 23300.6 555.305  18
   1  -1   7 24667.1 648.339  12
  -1   1  -7 23641.2 676.983   7
   1  -1   7 24548.3 707.019   9
   1  -1   7 25564.3 718.324  11
  -1   1  -7 26160.4 744.501  10
   1  -1   7 24369.2 641.337  16
  -1   1  -7 23616.7 631.127  16
  -1   1  -7 24778.9 697.042   8
   1  -1   8 3419.34 183.231  16
   1  -1   8 3898.34 166.181  14
   1  -1   8 3855.94 205.408  22
  -1   1  -8 3597.68 164.019  13
  -1   1  -8 3580.68 156.740  18
   1  -1   8 3795.93 198.914  21
   1  -1   8 3905.64 214.200  12
  -1   1  -8 4021.52 170.632   5
   1  -1   8 3702.35 178.230  34
  -1   1  -8 3905.93 216.977   7
  -1   1  -8 3634.09 197.623  15
   1  -1   9 12331.2 358.706  14
  -1   1  -9 12410.8 356.665  18
  -1   1  -9 11824.8 368.120  13
   1  -1   9 12211.9 436.331  22
  -1   1  -9 12141.8 371.989   5
   1  -1   9 12121.4 446.721  12
   1  -1   9 11563.3 415.111  21
  -1   1  -9 12266.1 433.785  15
  -1   1 -10 38999.4 881.003  18
  -1   1 -10 37149.1 919.656  17
   1  -1  10 38533.1 991.681  21
   1  -1  10 39861.9 1023.48  22
  -1   1 -10 37737.1 905.901  13
  -1   1 -10 38044.5 914.779   5
   1  -1  10 38679.3 872.109  14
  -1   1 -10 38589.3 1006.71  15
   1  -1  10 39523.4 1037.99  12
   1  -1  11 5853.98 300.924  21
  -1   1 -11 5483.61 251.013  17
   1  -1  11 6496.77 328.364  22
  -1   1 -11 5585.84 301.731  15
  -1   1 -11 5791.50 259.218   5
   1  -1  11 6314.21 335.096  12
  -1   1 -11 6102.77 249.630  13
  -1   1 -12 1110.59 115.276   5
   1  -1  12 1060.72 138.234  22
   1  -1  12 1481.01 149.143  21
   1  -1  12 1194.21 152.491  12
  -1   1 -12 1156.47 106.305  17
  -1   1 -12 1333.68 151.682  15
   1  -1  13 18808.8 660.184  12
   1  -1  13 18918.8 638.725  22
   1  -1  13 18927.6 532.315  24
  -1   1 -13 18672.4 557.103   5
   1  -1  13 18440.6 608.180  21
  -1   1 -13 19004.3 646.306  15
  -1   1 -14 36013.4 903.667   5
   1  -1  14 36910.8 859.324  24
   1  -1  14 38463.9 1006.75  22
   1  -1  14 38272.9 1032.70  12
  -1   1 -14 38554.0 1017.78  15
  -1   1 -15 170.849 61.6020  15
   1  -1  15 72.7994 48.1714  22
   1  -1  15 202.525 61.3429  12
  -1   1 -15 132.151 38.2054   5
  -1   1 -16 7594.30 286.604  15
   1  -1  16 7353.81 281.521  12
   1  -1  16 6957.70 253.253  22
   1  -1  17 2911.49 132.847  28
   1   0 -18 1623.86 102.442   4
  -1   0  17 698.595 78.3360  21
  -1   0  17 930.424 89.7628  22
  -1   0  17 808.498 81.2912  28
  -1   0  16 75.8758 44.6180  28
   1   0 -16-41.4889 46.3863  15
  -1   0  16 49.4570 48.6942  22
   1   0 -16 8.38808 39.9878  13
  -1   0  16-23.6852 41.4290  21
  -1   0  15 18897.4 639.718  22
   1   0 -15 19468.6 549.165  18
  -1   0  15 19249.2 620.623  21
   1   0 -15 19664.1 602.693  13
  -1   0  15 18835.9 549.047  12
  -1   0  15 19153.4 595.658  28
   1   0 -15 19717.4 581.482  15
  -1   0  15 18809.5 520.992   3
  -1   0  14 397.358 84.3691  28
   1   0 -14 361.423 74.2104  15
  -1   0  14 549.232 107.671  22
   1   0 -14 364.624 87.3372  13
  -1   0  14 450.747 74.2587   3
  -1   0  14 486.596 80.8448  12
  -1   0  14 453.970 93.6174  21
   1   0 -14 369.746 73.7008  18
   1   0 -13 3827.16 252.623  13
  -1   0  13 4347.81 238.891   3
   1   0 -13 3906.04 189.182   5
  -1   0  13 4042.66 266.636  21
  -1   0  13 4593.88 261.194  28
  -1   0  13 4275.10 240.709  12
   1   0 -13 4570.87 252.574  15
  -1   0  13 3916.81 273.981  22
   1   0 -13 4295.88 237.139  18
   1   0 -12 10517.5 438.276  13
  -1   0  12 10982.9 449.077  21
   1   0 -12 10572.4 397.913  18
   1   0 -12 9586.94 336.767   5
  -1   0  12 10716.2 401.965   3
  -1   0  12 10264.7 397.983  12
  -1   0  12 10834.3 466.579  22
   1   0 -12 10675.6 408.066  15
   1   0 -11 50232.8 1202.08  18
   1   0 -11 50193.3 1258.56  13
  -1   0  11 52262.1 1302.30  22
  -1   0  11 52089.5 1211.71  12
  -1   0  11 53799.2 1225.54   3
  -1   0  11 51992.5 1271.86  21
   1   0 -11 52975.5 1217.63  15
   1   0 -10 15261.7 510.560  13
   1   0 -10 14387.8 404.140   5
  -1   0  10 14887.9 522.833  22
  -1   0  10 15079.8 469.346  12
  -1   0  10 15754.9 463.350  20
   1   0 -10 14590.3 465.396  18
  -1   0  10 15095.0 509.370  21
   1   0  -9 23004.4 635.975  13
   1   0  -9 19825.1 506.761   5
  -1   0   9 22215.8 582.917  12
  -1   0   9 21788.2 552.795  16
   1   0  -9 21900.5 587.319  18
   1   0  -9 20485.0 622.252  10
  -1   0   9 22348.8 577.007  20
  -1   0   9 23326.0 647.984  22
  -1   0   9 22417.0 626.309  21
   1   0  -8 1935.89 144.865   7
  -1   0   8 1666.72 109.758  12
   1   0  -8 1641.74 154.339   8
   1   0  -8 1833.85 135.344  13
   1   0  -8 1677.49 98.9338   6
  -1   0   8 1831.75 136.707  22
  -1   0   8 1762.16 129.317  21
  -1   0   8 1438.11 148.604  11
  -1   0   8 1757.55 113.733  20
   1   0  -8 1655.27 114.475  18
   1   0  -8 1469.49 144.750  10
  -1   0   8 1843.38 121.630  16
  -1   0   8 1694.78 149.130   8
   1   0  -7 5609.35 278.525  11
   1   0  -7 4901.17 195.995  18
   1   0  -7 4878.55 212.331  13
   1   0  -7 5085.36 238.036   7
  -1   0   7 5524.83 225.990  22
  -1   0   7 5428.94 217.169  21
  -1   0   7 5274.36 191.823  12
  -1   0   7 5113.24 192.227  20
   1   0  -7 4965.89 187.808   6
  -1   0   7 5398.50 252.194   8
  -1   0   7 5029.89 273.613  11
   1   0  -7 5103.05 242.898  10
   1   0  -7 4532.11 255.182   8
  -1   0   7 4928.91 207.611  16
  -1   0   6 18988.7 446.069  12
   1   0  -6 19651.3 470.622  18
  -1   0   6 19523.2 543.232   8
  -1   0   6 18756.4 480.893  21
   1   0  -6 17532.4 556.516   8
   1   0  -6 19388.7 476.751   6
  -1   0   6 19976.1 493.765  22
   1   0  -6 20265.5 580.294  11
   1   0  -6 17188.4 521.615  10
   1   0  -6 19085.6 489.291  13
  -1   0   6 18431.1 458.513  20
  -1   0   6 18958.0 579.716  11
   1   0  -6 19070.3 524.838   7
   1   0  -5 37248.2 818.922   6
  -1   0   5 35957.6 782.713  20
   1   0  -5 36551.6 804.598  13
   1   0  -5 35861.8 896.133   8
  -1   0   5 36053.4 900.317  11
   1   0  -5 37437.0 895.662  11
   1   0  -5 36883.4 861.115  10
  -1   0   5 36729.1 797.438  21
   1   0  -5 36132.9 785.761  18
  -1   0   5 39611.0 872.202   8
  -1   0   4 33739.4 766.482   8
   1   0  -4 31696.8 793.894   8
  -1   0   4 30676.4 788.434  11
   1   0  -4 33749.7 793.901  11
   1   0  -4 34661.6 770.814  10
   1   0  -4 33471.9 747.105   6
  -1   0   3 94116.4 1886.70   8
   1   0  -3 95189.2 1885.46  10
   1   0  -3 90496.0 1899.22  11
   1   0  -3 94332.6 1887.59   6
  -1   0   3 93618.1 1866.60   9
  -1   0   3 90499.2 1912.06  11
  -1   0   2 29973.3 645.724  10
   1   0  -2 29973.7 665.021   6
  -1   0   2 27933.7 636.163   9
   1   0  -2 28674.7 650.858  10
   1   0  -2 30764.6 671.484  11
  -1   0   2 28371.9 655.686   8
  -1   0   2 29130.8 674.630  11
  -1   0   1 235.191 36.9371  10
  -1   0   1 218.942 39.4390   8
   1   0  -1 260.308 40.9940  10
  -1   0   1 185.710 32.5485   9
   1   0  -1 309.326 44.1948  11
   1   0  -1 221.101 34.3076   9
  -1   0   0 147650. 2838.77  10
   1   0   0 144942. 2818.77   9
   1   0   0 140423. 2835.41  10
  -1   0   0 143001. 2815.38   9
   1   0   1 123630. 2457.39   9
  -1   0  -1 120130. 2443.59   9
   1   0   1 116405. 2450.26  16
  -1   0  -1 127948. 2479.81  10
   1   0   1 133769. 2468.33   7
   1   0   2 491.130 59.3911   9
  -1   0  -2 471.298 54.0774  16
  -1   0  -2 332.064 52.6559   7
  -1   0  -2 526.768 64.8610  10
   1   0   2 471.453 56.1659  16
   1   0   2 451.115 53.8370   7
   1   0   3 3671.41 168.536  16
   1   0   3 3834.35 165.298   7
   1   0   3 3817.87 180.724   9
  -1   0  -3 3693.88 183.974  10
  -1   0  -3 4395.62 187.566   7
  -1   0  -3 3735.76 162.155  16
  -1   0  -4 11763.5 387.554  10
   1   0   4 11066.5 295.883  14
  -1   0  -4 11873.3 349.274  16
  -1   0  -4 11370.3 369.627   7
   1   0   4 11221.7 345.210   7
   1   0   4 11080.1 309.543  12
   1   0   4 11642.0 376.976   9
  -1   0  -4 11028.5 291.315  17
  -1   0  -4 11412.4 308.452  15
   1   0   4 11320.0 354.834  16
  -1   0  -5 29300.7 717.842   8
   1   0   5 27914.6 617.651  14
   1   0   5 28146.9 685.380   7
   1   0   5 26792.9 642.411  12
  -1   0  -5 25943.7 598.363  18
   1   0   5 26935.9 627.275  22
  -1   0  -5 25205.5 593.205  13
  -1   0  -5 27854.5 686.004  16
   1   0   5 27021.6 614.323  21
   1   0   5 26656.6 685.413  16
   1   0   5 26918.5 590.278   6
   1   0   5 26611.4 729.216  11
  -1   0  -5 27971.2 718.437   7
  -1   0  -5 27917.3 738.062  10
  -1   0  -5 27391.2 614.009  17
  -1   0  -5 26369.9 635.061  15
   1   0   5 27080.4 722.021   9
   1   0   6 79428.9 1775.16   9
  -1   0  -6 77182.3 1759.96   7
  -1   0  -6 82131.6 1756.32   8
  -1   0  -6 83641.8 1680.85  15
   1   0   6 77969.5 1576.12   6
   1   0   6 79756.3 1666.28  22
  -1   0  -6 79770.7 1633.04  13
   1   0   6 82640.0 1695.30  12
  -1   0  -6 82758.7 1795.18  10
  -1   0  -6 82081.7 1636.27  17
   1   0   6 81729.2 1730.32  16
   1   0   6 81274.0 1719.64   7
   1   0   6 77717.4 1648.07  21
  -1   0  -6 78247.5 1715.25  16
   1   0   6 82581.0 1641.71  14
  -1   0  -6 74355.3 1624.99  18
   1   0   6 80487.2 1790.07  11
  -1   0  -7 5386.88 277.038   7
   1   0   7 5713.83 294.402  11
   1   0   7 5929.45 213.340  14
  -1   0  -7 5461.80 211.744  13
   1   0   7 4467.76 130.636   6
   1   0   7 4535.20 128.447   6
  -1   0  -7 5493.44 236.396  15
  -1   0  -7 5379.02 284.264  10
   1   0   7 5689.86 225.809  21
   1   0   7 5998.72 254.798  12
  -1   0  -7 6227.39 208.818   5
   1   0   7 5577.21 235.750  22
   1   0   7 6027.20 293.051   9
   1   0   7 5526.55 254.605   7
  -1   0  -7 5700.89 275.408   8
  -1   0  -7 5706.37 206.650  17
   1   0   7 6183.24 263.770  16
  -1   0  -7 6079.16 216.541  18
  -1   0  -8 11249.0 387.000  15
   1   0   8 10617.2 331.189  14
   1   0   8 10482.1 378.109  22
  -1   0  -8 10263.4 338.946  13
  -1   0  -8 10576.5 335.492  18
  -1   0  -8 10468.8 330.326   5
   1   0   8 9894.89 366.223  16
  -1   0  -8 10187.9 326.546  17
   1   0   8 10555.2 394.250  12
   1   0   8 10259.7 358.779  21
   1   0   9 2199.81 136.890  14
   1   0   9 2229.91 169.594  22
  -1   0  -9 2264.68 148.961  13
  -1   0  -9 1900.28 95.7852  29
   1   0   9 2316.85 164.045  21
  -1   0  -9 2137.95 139.786   5
   1   0   9 2233.36 179.474  12
  -1   0  -9 2352.02 144.474  18
  -1   0  -9 2018.49 130.221  17
  -1   0  -9 2066.13 163.208  15
  -1   0 -10 8723.56 332.263   5
   1   0  10 9684.23 380.326  21
  -1   0 -10 9747.44 346.511  13
   1   0  10 9335.34 318.843  14
   1   0  10 9113.93 389.551  22
  -1   0 -10 8588.53 311.666  17
  -1   0 -10 8992.39 327.661  18
   1   0  10 9526.06 414.140  12
  -1   0 -10 9561.75 395.736  15
   1   0  11 94211.1 1961.25  14
  -1   0 -11 93546.6 2125.98  15
   1   0  11 95835.6 2170.08  12
  -1   0 -11 96518.0 2041.89   5
   1   0  11 92473.3 2124.45  22
  -1   0 -11 97651.4 2025.23  13
   1   0  11 96046.1 2092.47  21
  -1   0 -11 91294.5 1967.16  17
  -1   0 -12 353.400 68.6446  13
  -1   0 -12 231.395 76.0145  15
   1   0  12 417.048 90.3902  22
  -1   0 -12 305.480 67.9923   5
   1   0  12 252.993 66.5764  21
   1   0  12 302.789 90.1460  12
  -1   0 -13 4058.37 255.040  15
   1   0  13 3627.07 173.241  24
   1   0  13 3708.92 241.107  22
  -1   0 -13 3930.09 219.186   5
   1   0  13 3872.38 226.247  21
   1   0  13 3556.16 252.750  12
   1   0  14 16215.1 561.667  12
  -1   0 -14 16147.7 543.682  15
   1   0  14 15081.8 515.252  22
  -1   0 -14 15676.0 485.450   5
   1   0  15 10717.2 372.946  22
  -1   0 -15 10462.2 343.853   5
   1   0  15 11326.5 406.777  12
  -1   0 -15 11532.4 396.221  15
  -1   0 -16-54.5086 31.0365  15
  -1   0 -16 6.13530 35.4814   4
   1   0  16 28.1581 22.4327  12
  -1   0 -16 5.18137 24.0186   5
   1   1 -18 6736.40 255.968   4
  -1  -1  18 6646.57 221.565  28
  -1  -1  17 548.842 75.3172  28
   1   1 -17 441.920 54.8423  15
  -1  -1  17 550.304 77.3182  22
  -1  -1  17 600.012 75.9600  21
   1   1 -16 1207.40 113.615  15
  -1  -1  16 1100.84 117.698  28
  -1  -1  16 1209.37 129.566  22
  -1  -1  16 1164.35 123.237  21
   1   1 -16 1079.31 109.315  13
   1   1 -15 348.380 76.8869  15
  -1  -1  15 353.029 86.4802  22
   1   1 -15 326.263 72.9008  13
  -1  -1  15 425.368 86.8631  21
  -1  -1  15 357.649 79.4521  28
   1   1 -15 250.402 55.8328  18
  -1  -1  15 473.971 68.8310  12
  -1  -1  15 357.590 68.2901   3
  -1  -1  14 24894.7 762.657  21
   1   1 -14 23408.6 723.384  13
  -1  -1  14 24252.8 778.661  22
  -1  -1  14 23484.6 674.444   3
  -1  -1  14 23185.9 661.334  12
   1   1 -14 24448.7 665.433  18
  -1  -1  14 22693.4 718.500  28
   1   1 -14 24481.0 722.770  15
  -1  -1  13 321.731 91.3232  22
   1   1 -13 283.739 80.8239  13
  -1  -1  13 302.303 86.9734  21
  -1  -1  13 212.028 56.9918  12
   1   1 -13 231.478 69.5429  15
  -1  -1  13 257.030 65.5640   3
  -1  -1  12 16668.6 539.074   3
  -1  -1  12 17114.9 588.614  21
  -1  -1  12 16157.9 515.276  12
   1   1 -12 16123.5 516.849  18
  -1  -1  12 16781.5 604.851  22
   1   1 -12 16067.9 565.654  13
   1   1 -12 17926.1 567.203  15
  -1  -1  11 10178.1 428.591  22
   1   1 -11 10522.3 416.314  13
  -1  -1  11 10523.8 371.946  12
  -1  -1  11 11080.8 427.129  21
  -1  -1  11 10313.2 385.405   3
   1   1 -11 10059.8 369.482  18
  -1  -1  10 94310.5 2040.61  22
   1   1 -10 90418.0 2014.51  13
  -1  -1  10 92098.0 2014.24  21
  -1  -1  10 91761.3 1942.89  12
  -1  -1  10 96436.1 1983.17   3
   1   1 -10 89098.9 1950.76  18
   1   1  -9 1234.95 117.242  13
  -1  -1   9 1221.63 120.352  22
  -1  -1   9 1317.51 116.186  21
  -1  -1   9 1232.49 96.7524  12
  -1  -1   9 1203.74 103.550   3
  -1  -1   9 1304.20 107.340  20
   1   1  -9 1350.21 106.791  18
   1   1  -9 1348.15 132.857  10
   1   1  -8 3532.81 162.996  18
  -1  -1   8 3144.93 192.753   8
   1   1  -8 2923.72 127.124   6
   1   1  -8 2975.21 168.693  13
  -1  -1   8 2971.57 165.254  21
  -1  -1   8 3066.35 143.731  12
   1   1  -8 3040.27 185.053   7
  -1  -1   8 2923.17 213.269  11
   1   1  -8 2847.81 209.950  11
   1   1  -8 2978.59 209.138  10
  -1  -1   8 3013.85 170.658  22
  -1  -1   8 2984.33 152.458  20
  -1  -1   8 3052.28 143.833  16
   1   1  -8 2556.10 188.278   8
   1   1  -7 9.63473 42.2506  11
   1   1  -7 88.3057 51.7045  10
  -1  -1   7 40.6283 54.4866  11
   1   1  -7 32.6521 26.1496  18
  -1  -1   7 50.1458 23.6081  12
   1   1  -7 39.1647 48.7620   8
   1   1  -7 95.5430 31.3001   6
   1   1  -7 26.0887 36.4126   7
   1   1  -7 39.0864 32.1674  13
  -1  -1   7 11.8974 26.8122  21
  -1  -1   7 60.6224 28.5795  20
  -1  -1   7 17.7215 24.0813  16
  -1  -1   7 51.3772 21.6284   8
  -1  -1   7 47.9181 29.9352  22
  -1  -1   6 767.524 64.2983  20
   1   1  -6 832.497 65.0921  18
  -1  -1   6 864.965 72.7246  22
  -1  -1   6 845.551 86.8120   8
   1   1  -6 733.493 86.5529   8
   1   1  -6 1012.53 77.7090   6
  -1  -1   6 1030.00 109.308  11
   1   1  -6 800.004 91.0045  10
   1   1  -6 759.377 95.6346  11
  -1  -1   6 828.405 69.4750  21
   1   1  -5 13102.3 409.469   8
  -1  -1   5 13307.2 332.846  22
   1   1  -5 13217.9 407.703  10
   1   1  -5 13380.3 362.578   6
  -1  -1   5 12755.6 327.506  21
  -1  -1   5 13501.1 330.890  20
  -1  -1   5 13252.6 430.348  11
   1   1  -5 13452.8 421.564  11
  -1  -1   5 13627.9 385.476   8
   1   1  -5 12219.5 326.297  18
  -1  -1   4 66224.1 1454.24  11
  -1  -1   4 66174.4 1396.14   8
   1   1  -4 67761.5 1397.05   6
   1   1  -4 68574.4 1448.66  11
   1   1  -4 67686.1 1437.57   8
   1   1  -4 67437.8 1440.66  10
  -1  -1   4 65770.9 1346.13   9
  -1  -1   3 26996.1 614.261   8
   1   1  -3 28195.5 658.169  10
   1   1  -3 26745.7 654.638  11
  -1  -1   3 25904.0 568.732   9
   1   1  -3 27487.4 648.638   8
  -1  -1   2 47307.6 1022.61  16
   1   1  -2 49622.8 1079.32  11
  -1  -1   2 51667.7 1061.11  10
   1   1  -2 50292.5 1067.46  10
  -1  -1   2 47130.1 1031.75   8
   1   1  -2 50022.7 991.906   9
  -1  -1   2 49096.4 991.744   9
   1   1  -1 176672. 3397.28  11
  -1  -1   1 164240. 3374.42  10
  -1  -1   1 168185. 3347.42  16
  -1  -1   1 172216. 3318.24   9
   1   1  -1 177023. 3327.92   9
  -1  -1   0 34990.3 834.166  10
   1   1   0 36877.7 799.353   9
  -1  -1  -1 1452.98 108.665  10
   1   1   1 1520.78 99.2983  16
   1   1   1 1349.96 91.4684   9
   1   1   2 34510.2 843.355  10
   1   1   2 37412.7 830.509   7
  -1  -1  -2 36825.8 849.046   7
  -1  -1  -2 33862.9 839.984  10
   1   1   2 35424.2 831.854  16
   1   1   2 36056.6 830.839   9
  -1  -1  -2 36500.5 814.442  16
   1   1   3 59310.1 1250.54  12
   1   1   3 61411.2 1331.84   7
  -1  -1  -3 62884.3 1361.91   7
  -1  -1  -3 61520.4 1260.50  15
   1   1   3 61440.6 1348.71   9
   1   1   3 61980.6 1344.82  16
  -1  -1  -3 63617.7 1363.43  10
  -1  -1  -3 60777.4 1319.22  16
  -1  -1  -4 57502.9 1175.92  15
   1   1   4 55204.5 1238.17   7
   1   1   4 56005.5 1256.84  16
   1   1   4 54366.5 1143.84  22
   1   1   4 55055.9 1271.61   9
  -1  -1  -4 53053.4 1151.30  13
   1   1   4 56327.8 1176.09   6
   1   1   4 55594.9 1174.50  12
  -1  -1  -4 55978.3 1280.99   7
  -1  -1  -4 55961.9 1238.25  16
  -1  -1  -4 57889.7 1279.40  10
  -1  -1  -4 55602.6 1135.07  17
  -1  -1  -4 60191.3 1250.74   8
  -1  -1  -4 53667.1 1155.98  18
  -1  -1  -5 59018.7 1252.73  15
   1   1   5 58019.8 1313.76   7
   1   1   5 60356.7 1235.52  14
   1   1   5 61918.2 1230.16   6
   1   1   5 57561.9 1236.21  22
  -1  -1  -5 57333.6 1232.07  13
   1   1   5 55520.8 1205.15  21
   1   1   5 59523.8 1260.53  12
  -1  -1  -5 58419.8 1354.05   7
  -1  -1  -5 62229.7 1331.46   8
  -1  -1  -5 58605.8 1352.34  10
  -1  -1  -5 56730.9 1198.63  17
   1   1   5 56772.2 1348.40   9
  -1  -1  -5 55506.8 1224.79  18
  -1  -1  -5 59705.1 1319.12  16
   1   1   5 56952.1 1322.50  16
   1   1   6 1997.37 121.968  14
  -1  -1  -6 1912.89 122.990  13
  -1  -1  -6 2070.99 154.149  16
   1   1   6 2136.37 121.457  21
   1   1   6 2047.91 138.099  12
  -1  -1  -6 1954.80 122.161  18
  -1  -1  -6 1867.61 154.491   8
   1   1   6 2063.96 179.126  11
   1   1   6 2052.81 107.255   6
  -1  -1  -6 1928.14 106.233  17
  -1  -1  -6 2411.28 176.070  10
  -1  -1  -6 1827.59 162.997   7
  -1  -1  -6 1960.94 130.303  15
   1   1   6 2124.22 169.762   9
   1   1   6 1985.20 128.554  22
   1   1   6 1921.58 150.490   7
   1   1   6 1700.10 141.564  16
  -1  -1  -7 95436.0 2025.97  15
  -1  -1  -7 98057.6 1942.30  17
   1   1   7 93988.8 2015.46  22
  -1  -1  -7 92301.3 1989.33  13
   1   1   7 102917. 1994.54  14
   1   1   7 97448.4 2051.84  12
  -1  -1  -7 95715.0 1959.95   5
   1   1   7 93692.5 1981.72  21
  -1  -1  -7 93196.0 1987.02  18
  -1  -1  -7 94313.5 1904.89  29
   1   1   7 92901.8 2062.34  16
  -1  -1  -8 9274.36 361.665  15
  -1  -1  -8 9118.06 293.191  17
   1   1   8 9599.06 329.386  14
  -1  -1  -8 8977.94 332.619  13
   1   1   8 9398.99 375.841  12
   1   1   8 9454.39 361.898  22
   1   1   8 9333.50 338.866  21
  -1  -1  -8 8594.03 271.432  29
  -1  -1  -8 9542.00 335.570  18
  -1  -1  -8 9776.88 322.334   5
  -1  -1  -9 18491.4 546.155  18
  -1  -1  -9 18761.2 592.444  15
   1   1   9 18322.6 587.176  22
  -1  -1  -9 18639.4 554.142  13
   1   1   9 18910.9 562.527  21
  -1  -1  -9 19283.4 540.154   5
   1   1   9 18430.9 614.020  12
  -1  -1  -9 17767.6 472.018  29
  -1  -1  -9 18674.8 486.596  17
   1   1   9 19060.5 536.293  14
   1   1  10 22036.4 609.609  14
   1   1  10 22267.2 717.598  12
   1   1  10 22509.3 652.557  21
   1   1  10 21544.9 679.087  22
  -1  -1 -10 22472.9 638.908  13
  -1  -1 -10 21654.1 628.521   5
  -1  -1 -10 21887.4 687.659  15
  -1  -1 -11 5437.68 269.274   5
   1   1  11 5110.28 232.035  14
  -1  -1 -11 5352.82 258.579  13
  -1  -1 -11 5190.45 296.414  15
   1   1  11 5171.23 290.144  22
   1   1  11 5735.75 280.513  21
   1   1  11 5455.85 319.398  12
  -1  -1 -11 5251.36 217.270  30
   1   1  12 1396.87 147.386  22
  -1  -1 -12 1435.28 128.204  13
  -1  -1 -12 1388.39 135.725   5
   1   1  12 1267.45 154.365  12
   1   1  12 1178.09 124.017  21
  -1  -1 -12 1208.10 140.996  15
  -1  -1 -12 1186.55 90.2314  30
  -1  -1 -13 10537.5 432.988  15
   1   1  13 11892.4 440.566  22
  -1  -1 -13 11516.4 416.300   5
   1   1  13 11155.2 398.974  21
   1   1  13 12008.1 479.860  12
   1   1  14 8363.20 361.760  12
   1   1  14 8084.39 326.237  22
  -1  -1 -14 8064.31 318.277   5
  -1  -1 -14 8131.53 337.886  15
  -1  -1 -14 8574.74 355.507   4
  -1  -1 -15 16151.1 475.089   4
   1   1  15 15580.4 430.423  22
  -1  -1 -15 15745.6 452.283   5
   1   1  15 17262.1 501.446  12
  -1  -1 -15 16842.2 478.142  15
   1   1  16 1326.43 77.9610  28
  -1  -1 -16 1102.91 70.3042   5
  -1  -2  18 27.2114 24.3013  28
  -1  -2  17 76.0289 43.4387  22
   1   2 -17 60.4869 44.9898  15
  -1  -2  17 36.7572 39.9583  28
   1   2 -16 5528.25 266.869  15
  -1  -2  16 5459.94 275.325  21
  -1  -2  16 5803.71 293.243  22
   1   2 -16 5285.16 248.037  13
  -1  -2  16 5677.97 280.032  28
  -1  -2  15 19367.2 640.106  28
   1   2 -15 20466.3 638.381  15
   1   2 -15 20782.8 628.490  13
  -1  -2  15 20996.2 682.530  22
  -1  -2  15 19312.4 575.846   3
  -1  -2  15 20761.0 660.289  21
   1   2 -15 20389.4 538.054  18
  -1  -2  14 927.061 123.921  28
   1   2 -14 921.455 122.177  15
  -1  -2  14 799.086 127.793  22
  -1  -2  14 939.286 112.278   3
   1   2 -14 933.741 119.485  13
  -1  -2  14 909.281 124.905  21
  -1  -2  14 1123.24 109.267  12
   1   2 -14 1017.59 103.376  18
  -1  -2  13 9970.97 413.912  28
  -1  -2  13 9613.46 436.740  22
   1   2 -13 10376.9 418.593  15
   1   2 -13 9123.70 399.981  13
  -1  -2  13 9379.36 380.972   3
  -1  -2  13 9269.33 419.407  21
   1   2 -13 9710.93 354.381  18
  -1  -2  13 9315.44 351.611  12
   1   2 -12 56677.2 1383.08  13
  -1  -2  12 56074.6 1411.66  22
  -1  -2  12 56099.5 1386.58  21
  -1  -2  12 59147.9 1351.37   3
  -1  -2  12 55561.0 1289.59  12
   1   2 -12 57180.1 1301.86  18
  -1  -2  11 50047.3 1141.34  12
  -1  -2  11 49535.4 1248.27  22
  -1  -2  11 49743.5 1189.82   3
   1   2 -11 50279.8 1159.17  18
   1   2 -11 49815.1 1224.07  13
  -1  -2  11 49840.3 1228.34  21
   1   2 -10 14996.9 500.886  13
  -1  -2  10 15728.2 516.006  22
  -1  -2  10 14994.5 492.644  21
  -1  -2  10 16018.5 483.952   3
  -1  -2  10 15050.6 439.469  12
   1   2 -10 15480.1 457.387  18
   1   2  -9 23045.6 623.314  13
  -1  -2   9 21737.4 617.066  22
  -1  -2   9 22058.9 549.497  12
   1   2  -9 21296.5 567.651  18
  -1  -2   9 22319.1 607.213  21
  -1  -2   9 21365.6 588.861   3
  -1  -2   9 22828.2 587.107  20
   1   2  -9 20974.6 600.630   7
   1   2  -8 374.039 73.2108   7
  -1  -2   8 319.511 42.3918  12
   1   2  -8 351.316 43.4983   6
  -1  -2   8 448.578 66.9240  22
   1   2  -8 418.717 64.8223  13
  -1  -2   8 411.367 59.7147  21
  -1  -2   8 396.570 39.9113  16
   1   2  -8 267.122 62.2496  11
  -1  -2   8 429.187 82.9945  11
  -1  -2   8 400.162 67.2367   8
  -1  -2   8 475.334 62.2747  20
   1   2  -8 374.321 92.2674  10
   1   2  -8 358.239 53.3164  18
   1   2  -8 356.221 73.7056   8
   1   2  -7 33086.3 889.434   8
  -1  -2   7 36158.3 809.544  21
   1   2  -7 36030.9 937.192  11
  -1  -2   7 35758.7 944.878  11
  -1  -2   7 35440.6 823.086  22
   1   2  -7 34093.6 915.910  10
  -1  -2   7 34819.6 750.352  12
  -1  -2   7 34450.9 866.267   8
   1   2  -7 34805.8 794.417  18
   1   2  -7 35842.2 794.493   6
  -1  -2   7 36219.4 757.581  16
   1   2  -6 1138.21 104.551   8
  -1  -2   6 1149.76 98.4662   8
  -1  -2   6 1071.16 78.9214  22
  -1  -2   6 1035.75 113.298  11
  -1  -2   6 1117.93 76.5320  21
  -1  -2   6 1209.46 76.9261  20
   1   2  -6 1045.98 113.338  11
   1   2  -6 1197.53 116.961  10
   1   2  -6 1053.26 82.5904   6
  -1  -2   5 77.7162 22.5602  16
   1   2  -5 81.1354 35.8630   8
  -1  -2   5 99.9544 29.0447  22
   1   2  -5 118.357 38.1946   6
  -1  -2   5 96.7092 26.3765  20
   1   2  -5 95.7528 43.4792  11
  -1  -2   5 195.114 39.7447   8
   1   2  -5 108.370 39.5325  10
  -1  -2   5 218.658 51.8695  11
  -1  -2   5 204.803 24.1355   9
   1   2  -4 1238.30 93.8586   8
  -1  -2   4 1104.74 66.9212  16
  -1  -2   4 1162.69 82.8523   8
  -1  -2   4 1117.07 104.690  11
  -1  -2   4 1104.85 40.7640   9
   1   2  -4 1128.93 104.465  11
   1   2  -4 1208.43 108.235  10
  -1  -2   4 1179.73 65.3149  17
   1   2  -3 2498.96 149.375  11
  -1  -2   3 2342.84 110.582   8
  -1  -2   3 2551.53 140.197  10
  -1  -2   3 2318.15 102.554  16
   1   2  -3 2293.62 144.863  10
  -1  -2   2 75185.8 1525.87   8
   1   2  -2 75678.9 1474.77   9
   1   2  -2 79997.2 1614.99  11
  -1  -2   2 75859.7 1583.48  10
  -1  -2   2 73254.5 1521.80  16
  -1  -2   1 740406. 13944.3  16
   1   2  -1 742389. 13960.8  16
   1   2  -1 744739. 13912.8   9
   1   2  -1 741587. 14000.8   7
  -1  -2   0 520187. 9959.89  10
   1   2   0 505898. 9964.15  10
   1   2   0 524384. 9896.53   9
  -1  -2   0 515021. 9908.56  16
   1   2   0 521500. 9934.43  16
  -1  -2  -1 58915.7 1298.69  10
   1   2   1 60406.8 1287.97  16
   1   2   1 56766.9 1298.64  10
   1   2   1 60060.8 1292.72   7
  -1  -2  -1 58910.3 1259.18  16
   1   2   1 59277.8 1265.04   9
  -1  -2  -2 182455. 3679.59   7
   1   2   2 185143. 3655.64   7
  -1  -2  -2 179221. 3559.91  13
   1   2   2 183167. 3669.41  10
  -1  -2  -2 179290. 3561.02  15
  -1  -2  -2 190842. 3637.74  16
  -1  -2  -2 179196. 3664.93  10
   1   2   2 193560. 3672.88  16
   1   2   3 2069.61 140.675   7
  -1  -2  -3 2097.76 127.580   8
   1   2   3 2040.55 146.000  16
  -1  -2  -3 2004.73 109.842  13
   1   2   3 2124.02 126.512   6
   1   2   3 2255.49 114.640  12
  -1  -2  -3 2131.98 111.924  15
  -1  -2  -3 1958.84 145.124  10
  -1  -2  -3 1989.75 135.141  16
  -1  -2  -3 2018.49 152.154   7
   1   2   4 77167.3 1788.20  16
  -1  -2  -4 82005.5 1693.80  15
   1   2   4 85392.6 1783.01   7
  -1  -2  -4 78828.0 1686.90  13
  -1  -2  -4 81598.1 1817.03   7
   1   2   4 83589.7 1717.20   6
  -1  -2  -4 84538.3 1752.52   8
   1   2   4 82280.5 1696.69  12
  -1  -2  -4 83287.4 1800.40  10
  -1  -2  -4 84242.0 1779.01  16
  -1  -2  -4 80696.7 1626.53  17
  -1  -2  -5 51337.0 1127.10  15
   1   2   5 53945.2 1211.97   7
  -1  -2  -5 51435.2 1249.21   7
  -1  -2  -5 50404.0 1174.81   8
   1   2   5 51576.0 1230.88  16
   1   2   5 49470.8 1112.11   6
  -1  -2  -5 50270.1 1045.40  17
  -1  -2  -5 49451.1 1118.40  13
  -1  -2  -5 49368.5 1190.29  16
   1   2   5 49250.8 1065.76  21
   1   2   5 50961.8 1135.92  12
  -1  -2  -5 52475.7 1227.15  10
  -1  -2  -5 49637.2 1115.82  18
  -1  -2  -6 630.617 87.8328   8
   1   2   6 570.690 65.6290  21
  -1  -2  -6 847.744 109.955  10
   1   2   6 647.769 70.1013   6
  -1  -2  -6 774.435 86.0369  13
   1   2   6 640.051 78.6521  22
   1   2   6 650.924 84.1990  12
  -1  -2  -6 659.480 65.6833   5
  -1  -2  -6 639.488 55.5671  17
  -1  -2  -6 692.839 81.2836  15
  -1  -2  -6 701.869 79.9939  18
  -1  -2  -6 679.427 63.2658  29
   1   2   7 6702.59 269.471  14
  -1  -2  -7 6192.56 275.700  15
  -1  -2  -7 6065.14 240.600   5
   1   2   7 6297.91 273.610  22
  -1  -2  -7 6169.81 270.371  13
   1   2   7 6128.86 245.778  21
   1   2   7 6611.18 296.440  12
  -1  -2  -7 6077.33 201.084  36
  -1  -2  -7 6080.16 263.111  18
  -1  -2  -7 6568.29 232.130  29
  -1  -2  -8 84353.5 1792.51   5
  -1  -2  -8 83564.5 1855.18  15
   1   2   8 86462.3 1817.67  14
   1   2   8 83209.8 1844.85  22
  -1  -2  -8 85430.4 1841.36  13
   1   2   8 84652.9 1803.33  21
   1   2   8 81818.2 1881.29  12
  -1  -2  -8 83650.7 1738.79  29
  -1  -2  -8 82071.2 1688.45  36
  -1  -2  -9 15126.2 525.222  15
  -1  -2  -9 15301.5 505.053  13
   1   2   9 15158.6 519.303  22
   1   2   9 15717.8 489.147  21
  -1  -2  -9 14876.5 479.841   5
   1   2   9 15265.7 547.900  12
  -1  -2  -9 14637.8 428.635  29
   1   2   9 15006.1 482.538  14
  -1  -2 -10 29248.6 827.716  15
   1   2  10 28112.2 805.785  22
  -1  -2 -10 28861.7 785.211  13
   1   2  10 28706.2 767.917  21
   1   2  10 28301.6 749.706  14
   1   2  10 29199.5 855.748  12
  -1  -2 -10 28083.9 714.295  30
  -1  -2 -11 4565.93 269.478  15
   1   2  11 4730.51 241.998  21
   1   2  11 4394.33 259.001  22
  -1  -2 -11 4451.29 243.283  13
  -1  -2 -11 4231.64 243.706   5
   1   2  11 4175.91 215.754  14
   1   2  11 4760.84 295.855  12
  -1  -2 -11 4135.75 202.487  30
  -1  -2 -12 18386.4 631.845   4
   1   2  12 20520.3 577.536  21
   1   2  12 18472.5 600.715  22
  -1  -2 -12 19294.2 570.006  13
  -1  -2 -12 18555.5 591.804   5
   1   2  12 18640.1 650.047  12
  -1  -2 -12 19436.8 623.553  15
  -1  -2 -12 18698.8 513.173  30
  -1  -2 -13 678.766 96.9771  15
  -1  -2 -13 772.762 102.715   5
  -1  -2 -13 691.434 101.684   4
   1   2  13 687.125 93.7355  22
   1   2  13 699.799 83.0979  21
   1   2  13 816.344 116.708  12
  -1  -2 -13 721.903 68.7719  30
  -1  -2 -14 10659.4 381.877   4
  -1  -2 -14 11181.8 375.876  15
   1   2  14 10894.3 349.058  22
  -1  -2 -14 10960.4 376.008   5
   1   2  14 11394.6 408.797  12
  -1  -2 -15 963.498 82.5995   5
   1   2  15 958.599 90.5534  12
   1   2  15 867.919 67.9579  28
  -1  -3  18 118.064 43.2444  28
  -1  -3  17 537.468 82.2347  28
   1   3 -17 550.060 74.8430  15
  -1  -3  17 477.675 76.3498  22
  -1  -3  16 3566.36 222.591  28
   1   3 -16 3533.34 192.824  13
  -1  -3  16 3748.49 231.981  22
  -1  -3  16 3572.90 217.393  21
  -1  -3  16 3412.95 174.886   3
   1   3 -16 3431.16 210.937  15
  -1  -3  15 24286.4 737.088  21
  -1  -3  15 23369.5 725.893  28
   1   3 -15 24713.2 733.390  15
  -1  -3  15 22847.4 667.281   3
  -1  -3  15 23967.3 753.166  22
   1   3 -15 25449.9 707.446  13
  -1  -3  14 21494.5 689.958  28
   1   3 -14 21592.8 688.479  15
   1   3 -14 21304.2 666.246  13
  -1  -3  14 20391.1 704.488  22
  -1  -3  14 21790.0 696.570  21
  -1  -3  14 21608.3 652.105   3
   1   3 -14 22807.7 586.584  18
  -1  -3  13 1227.89 139.106  28
   1   3 -13 1196.16 136.487  13
  -1  -3  13 1081.99 138.792  22
  -1  -3  13 1246.83 145.628  21
  -1  -3  13 1071.42 100.114  12
  -1  -3  13 1262.11 130.981   3
   1   3 -13 1183.47 109.508  18
  -1  -3  12 13076.5 468.767  28
  -1  -3  12 11922.2 480.832  22
  -1  -3  12 13334.7 461.057   3
  -1  -3  12 12286.6 470.153  21
   1   3 -12 12781.4 408.835  18
  -1  -3  12 11967.7 389.964  12
   1   3 -12 12669.7 470.163  13
  -1  -3  12 12138.9 382.474  24
  -1  -3  11 36115.1 876.002  24
  -1  -3  11 38296.6 979.664  21
   1   3 -11 37663.1 983.911  13
  -1  -3  11 37632.6 997.277  22
  -1  -3  11 38736.2 958.430   3
  -1  -3  11 36955.8 881.873  12
  -1  -3  11 37657.3 847.454  25
   1   3 -11 39964.5 917.385  18
   1   3 -10 36468.1 931.037  13
  -1  -3  10 36789.8 940.292  22
  -1  -3  10 36966.2 906.921   3
  -1  -3  10 36372.0 918.013  21
   1   3 -10 36897.4 868.278  18
  -1  -3  10 36443.7 836.949  12
  -1  -3  10 34476.1 832.594  24
  -1  -3  10 36886.8 823.198  25
  -1  -3   9 17074.1 449.654  25
   1   3  -9 17885.5 483.242  18
   1   3  -9 19122.4 540.674  13
  -1  -3   9 17754.5 529.781  22
  -1  -3   9 17241.1 509.946  21
  -1  -3   9 17774.8 510.468   3
  -1  -3   9 18127.8 450.679  12
   1   3  -9 17138.5 498.097   7
  -1  -3   9 17144.8 455.814  24
  -1  -3   8 14132.2 395.142  20
   1   3  -8 12129.9 442.935   8
  -1  -3   8 14250.7 441.515   8
   1   3  -8 13726.7 353.040   6
   1   3  -8 12969.3 375.409  18
  -1  -3   8 13438.2 394.769  21
  -1  -3   8 13684.6 400.517   3
  -1  -3   8 12473.8 304.352   9
  -1  -3   8 13794.1 337.790  12
  -1  -3   8 13931.2 413.150  22
  -1  -3   8 12802.4 493.818  11
   1   3  -8 14168.1 502.255  11
  -1  -3   8 12465.5 303.224   9
   1   3  -8 13184.4 488.561  10
   1   3  -7 17445.4 451.174   6
  -1  -3   7 16576.5 454.316  22
   1   3  -7 15744.3 540.234  10
  -1  -3   7 16701.9 437.507  20
  -1  -3   7 16939.4 561.550  11
   1   3  -7 17289.1 561.847  11
  -1  -3   7 17385.4 491.082   8
   1   3  -7 15408.1 497.709   8
  -1  -3   7 16697.4 439.032  21
  -1  -3   6 24305.0 605.810   8
  -1  -3   6 22902.1 484.051  16
  -1  -3   6 23567.0 549.458  21
  -1  -3   6 23981.6 568.717  22
   1   3  -6 22428.2 616.365   8
  -1  -3   6 25311.4 554.025  20
  -1  -3   6 23095.8 680.913  11
   1   3  -6 22759.3 672.921  10
   1   3  -6 25707.2 691.831  11
  -1  -3   5 8126.90 330.276  11
   1   3  -5 7960.88 323.936  10
  -1  -3   5 7689.01 231.715  22
  -1  -3   5 8006.11 216.739  21
   1   3  -5 7838.61 277.096   8
  -1  -3   5 7856.50 202.895  16
  -1  -3   5 8188.27 225.922  20
  -1  -3   5 8314.98 264.154   8
   1   3  -5 8697.31 331.097  11
  -1  -3   4 2095.81 90.5586  16
   1   3  -4 2287.98 157.737  10
  -1  -3   4 2142.00 108.803   8
   1   3  -4 2191.15 150.662  11
  -1  -3   4 2376.21 100.246  17
  -1  -3   3 2370.82 107.315   8
  -1  -3   3 2444.77 107.003  16
  -1  -3   3 2648.85 102.683  17
   1   3  -3 2578.90 161.044  11
  -1  -3   3 2299.25 146.443  10
   1   3  -3 2460.50 164.440  10
   1   3  -2 10063.1 294.236  16
  -1  -3   2 9707.81 262.889   8
  -1  -3   2 9462.34 247.714  17
  -1  -3   2 10382.5 284.014  16
   1   3  -2 10333.7 329.418   7
   1   3  -2 9942.95 347.678  11
  -1  -3   2 10221.6 334.821  10
   1   3  -2 9953.90 354.407  10
   1   3  -2 9812.25 233.486   9
   1   3  -1 60413.5 1287.21  16
   1   3  -1 58275.2 1305.97   7
  -1  -3   1 61739.1 1269.03  16
   1   3  -1 58891.9 1340.49  10
   1   3  -1 62786.0 1234.35   9
  -1  -3   1 59210.2 1320.41  10
  -1  -3   1 58618.9 1220.72  15
   1   3   0 66211.8 1483.21   7
  -1  -3   0 72035.4 1504.87  10
   1   3   0 67476.7 1508.26  10
   1   3   0 71448.5 1483.06  16
  -1  -3   0 68046.0 1396.03  15
  -1  -3   0 68299.9 1453.37  16
   1   3   0 69605.4 1439.75   9
  -1  -3  -1 51167.7 1093.28  13
   1   3   1 50949.0 1167.43   7
  -1  -3  -1 50116.4 1076.01  15
   1   3   1 51802.4 1186.02  10
  -1  -3  -1 51997.7 1181.03  10
  -1  -3  -1 52411.5 1149.67  16
   1   3   1 53074.3 1177.11  16
  -1  -3  -2 130.149 32.3459  15
   1   3   2 38.9926 40.9721  16
   1   3   2 111.844 36.3160  10
  -1  -3  -2 102.724 31.0490   8
   1   3   2 91.9233 40.8680   6
  -1  -3  -2 53.0107 31.4884  13
  -1  -3  -2 83.3004 34.4476   7
   1   3   2 87.8866 35.2702  12
  -1  -3  -2 79.7051 44.0130  10
   1   3   2 79.4345 39.0119   7
  -1  -3  -3 8991.06 296.938   8
  -1  -3  -3 8697.73 289.505  13
  -1  -3  -3 8438.97 222.644  17
   1   3   3 8299.23 275.273  12
   1   3   3 8576.86 352.042  16
  -1  -3  -3 9007.90 341.142  10
   1   3   3 9013.91 318.310   6
   1   3   3 9006.29 341.025   7
  -1  -3  -3 8332.63 351.640   7
  -1  -3  -3 8714.03 331.659  16
  -1  -3  -3 8785.89 278.440  15
  -1  -3  -4 4059.20 181.922  15
  -1  -3  -4 3838.45 194.169   8
   1   3   4 3993.37 202.286   6
  -1  -3  -4 3766.53 184.410  13
  -1  -3  -4 3921.27 240.955   7
   1   3   4 3433.80 133.018  21
   1   3   4 3779.54 182.097  12
  -1  -3  -4 3455.85 123.284  17
  -1  -3  -4 3542.85 210.057  10
   1   3   4 3659.92 215.876   7
   1   3   4 3558.50 224.108  16
  -1  -3  -4 3689.96 211.853  16
  -1  -3  -5 720.341 81.4089  15
   1   3   5 873.407 104.746   6
  -1  -3  -5 829.801 91.9439  13
   1   3   5 777.126 66.4174  21
   1   3   5 825.160 91.1437  12
  -1  -3  -5 810.607 69.4931   5
  -1  -3  -5 763.020 70.5764  29
  -1  -3  -5 707.799 94.5829  10
  -1  -3  -5 648.936 93.9447   8
  -1  -3  -6 4592.67 225.558  15
  -1  -3  -6 4214.16 224.247  13
   1   3   6 4558.73 193.547  21
   1   3   6 4385.26 232.575  12
  -1  -3  -6 4734.16 201.469   5
  -1  -3  -6 4670.52 196.311  29
   1   3   6 4233.02 206.570   6
  -1  -3  -7 885.254 79.3808  36
  -1  -3  -7 850.698 104.187  15
   1   3   7 915.170 105.099  14
   1   3   7 966.458 105.182  22
  -1  -3  -7 934.795 109.514  13
   1   3   7 948.244 91.0488  21
  -1  -3  -7 1096.30 99.6815   5
   1   3   7 795.667 106.552  12
  -1  -3  -7 771.486 81.7429  29
  -1  -3  -8 39540.3 1014.46  15
   1   3   8 40115.6 1012.21  22
  -1  -3  -8 40299.4 1024.70  13
   1   3   8 41206.6 959.524  21
  -1  -3  -8 39153.0 969.489   5
   1   3   8 39038.4 1045.66  12
   1   3   8 40985.9 1004.40  14
  -1  -3  -8 39154.1 899.540  36
  -1  -3  -8 38047.0 924.035  29
  -1  -3  -9 907.592 117.307  15
   1   3   9 746.893 107.066  22
   1   3   9 830.864 124.114  12
  -1  -3  -9 776.266 75.7512  36
   1   3   9 803.326 96.3428  21
  -1  -3  -9 690.031 95.5570   5
  -1  -3  -9 806.572 109.437  13
   1   3   9 641.952 92.9861  14
  -1  -3  -9 702.041 83.1304  29
  -1  -3 -10 4142.64 268.131   4
  -1  -3 -10 4551.54 264.205  15
   1   3  10 4233.37 251.806  22
  -1  -3 -10 4471.60 259.002  13
  -1  -3 -10 4459.57 250.498   5
   1   3  10 5059.31 240.549  21
   1   3  10 4425.53 283.795  12
   1   3  10 4609.31 241.303  14
  -1  -3 -10 4449.78 225.001  30
  -1  -3 -11 26234.1 772.125  15
  -1  -3 -11 25615.1 745.674  13
   1   3  11 27165.7 827.789  12
   1   3  11 27238.1 768.661  22
  -1  -3 -11 26532.8 702.829  30
   1   3  11 25336.4 706.117  14
  -1  -3 -11 27074.6 807.725   4
  -1  -3 -11 26542.5 762.048   5
  -1  -3 -12 3062.19 213.369   4
  -1  -3 -12 3158.68 199.410  15
   1   3  12 3043.72 158.337  14
   1   3  12 3004.05 219.421  12
   1   3  12 3092.43 194.488  22
  -1  -3 -12 3047.70 186.389  13
  -1  -3 -12 3140.95 202.953   5
  -1  -3 -12 3156.29 169.210  30
  -1  -3 -13 7037.28 283.149  15
   1   3  13 7261.23 273.962  22
  -1  -3 -13 6977.82 303.299   4
   1   3  13 7054.22 317.744  12
  -1  -3 -13 6765.75 236.504  30
  -1  -3 -13 7092.11 299.853   5
   1   3  14 3059.09 173.219  12
  -1  -3 -14 2641.03 131.985  15
   1   3  14 2896.78 114.246  28
  -1  -3 -14 3247.68 169.312   5
  -1  -3 -14 2865.51 152.350   4
  -1  -4  18 7716.47 275.834  28
  -1  -4  17 9541.29 354.703  28
  -1  -4  17 9478.17 351.393  22
   1   4 -17 9627.12 344.907  15
  -1  -4  16 656.800 99.9760  28
   1   4 -16 617.174 89.2559  15
  -1  -4  16 702.345 102.727  22
   1   4 -16 621.316 81.5433  13
  -1  -4  16 605.130 76.8381   3
   1   4 -15 2050.69 173.372  15
  -1  -4  15 1917.55 170.188  28
  -1  -4  15 1727.26 168.915  22
  -1  -4  15 1936.31 169.526  21
   1   4 -15 2321.76 165.871  13
  -1  -4  15 1805.79 149.044   3
  -1  -4  14 679.070 107.637  28
  -1  -4  14 750.319 112.111  21
  -1  -4  14 605.302 110.675  22
  -1  -4  14 963.946 118.435   3
   1   4 -14 813.389 107.080  13
   1   4 -14 628.226 104.295  15
  -1  -4  14 768.936 86.9030  24
  -1  -4  13 849.141 115.373  28
  -1  -4  13 894.004 99.2777  24
   1   4 -13 1025.55 124.885  13
  -1  -4  13 909.255 123.247  21
  -1  -4  13 799.984 111.363   3
   1   4 -13 973.975 90.8649  18
  -1  -4  13 1042.89 133.875  22
  -1  -4  12 47711.2 1192.36  21
  -1  -4  12 45689.8 1110.31  24
  -1  -4  12 48021.2 1179.94  28
  -1  -4  12 47785.6 1094.49  25
   1   4 -12 49369.9 1203.06  13
  -1  -4  12 47127.3 1223.52  22
  -1  -4  12 47389.9 1181.96   3
   1   4 -12 48624.0 1091.63  18
  -1  -4  11 6819.08 300.677  28
  -1  -4  11 6534.53 274.224  24
  -1  -4  11 6752.58 270.045  25
   1   4 -11 7161.56 323.121  13
  -1  -4  11 6608.04 325.546  22
  -1  -4  11 6785.49 308.902   3
  -1  -4  11 6976.92 311.419  21
   1   4 -11 7092.94 268.572  18
  -1  -4  10 32392.5 791.159  28
   1   4 -10 30090.1 742.428  18
   1   4 -10 31800.1 825.153  13
  -1  -4  10 28215.3 752.317  24
  -1  -4  10 31208.2 825.212  22
  -1  -4  10 29911.0 795.667   3
  -1  -4  10 30684.9 795.925  21
  -1  -4  10 30939.7 760.221  25
  -1  -4   9 490.041 67.2123  24
  -1  -4   9 553.480 69.5605  25
  -1  -4   9 592.119 76.1944  21
  -1  -4   9 421.828 73.5126  22
   1   4  -9 572.761 68.3271  18
  -1  -4   9 580.057 81.1348   3
   1   4  -8 42090.7 1076.70   8
  -1  -4   8 47958.1 1029.37  28
  -1  -4   8 48577.3 1078.33   8
  -1  -4   8 45910.8 1029.53  25
  -1  -4   8 44951.0 1022.72  24
  -1  -4   8 48277.7 1077.33  22
   1   4  -8 45001.2 1017.38  18
  -1  -4   8 47181.0 1067.39   3
  -1  -4   8 46413.5 1039.68  21
   1   4  -7 1985.55 141.271   8
   1   4  -7 2291.69 179.063  11
  -1  -4   7 2445.20 143.628   8
  -1  -4   7 2198.75 133.045  22
  -1  -4   7 2173.12 120.822  21
   1   4  -7 2401.76 138.248   6
   1   4  -7 2144.68 176.750  10
  -1  -4   7 2025.53 182.304  11
  -1  -4   6 8880.92 286.961   8
  -1  -4   6 8506.51 252.215  21
  -1  -4   6 8592.17 275.826  22
   1   4  -6 8295.52 296.600   8
   1   4  -6 8114.82 358.224  10
   1   4  -6 8982.15 359.794  11
  -1  -4   5 273.423 44.3276  22
   1   4  -5 272.380 67.8364  10
  -1  -4   5 320.702 46.8808   8
   1   4  -5 217.530 58.7735  11
  -1  -4   5 341.172 30.2621  16
  -1  -4   4 360.806 42.5939   8
   1   4  -4 273.307 50.0565   7
   1   4  -4 256.587 63.6400  10
   1   4  -4 275.889 61.4902  11
  -1  -4   4 303.195 36.6824  16
  -1  -4   3 99085.0 1970.18   8
   1   4  -3 100705. 2138.86  11
   1   4  -3 102642. 2167.68  10
  -1  -4   3 104049. 1990.15  17
  -1  -4   3 100796. 2011.09  16
  -1  -4   2 102297. 1990.18   8
  -1  -4   2 97277.1 2046.09   1
   1   4  -2 96735.9 2105.64   7
   1   4  -2 104833. 2191.88  10
   1   4  -2 100904. 1985.66   9
   1   4  -2 100808. 2164.99  11
  -1  -4   2 106125. 2149.42  10
  -1  -4   2 104807. 2008.66  17
   1   4  -2 100594. 2074.72  16
  -1  -4   2 103391. 2066.25  16
  -1  -4   1 149301. 2936.43  15
  -1  -4   1 148303. 2995.85  16
   1   4  -1 142398. 3026.23   7
   1   4  -1 153147. 3095.69  10
  -1  -4   1 150174. 3051.17  10
   1   4  -1 157188. 2952.31   9
  -1  -4   1 147184. 2908.47   8
  -1  -4   1 149445. 2905.06  17
   1   4  -1 152446. 3015.13  16
  -1  -4   0 26401.5 559.518   8
   1   4   0 23599.4 653.623   7
   1   4   0 22647.4 647.612   6
   1   4   0 25093.8 659.494  16
  -1  -4   0 27056.5 680.418  10
  -1  -4   0 24556.2 538.445  17
   1   4   0 23950.0 682.635  10
  -1  -4   0 25622.3 583.788  15
  -1  -4   0 25164.5 646.354  16
  -1  -4  -1 48962.1 1032.88  15
   1   4   1 50186.1 1133.23   7
  -1  -4  -1 46755.8 968.561  17
  -1  -4  -1 47800.8 1014.90   8
   1   4   1 49299.4 1023.77  12
   1   4   1 48533.2 1148.50  10
  -1  -4  -1 50238.1 1135.74  10
   1   4   1 48464.5 1134.60  16
  -1  -4  -1 47994.6 1111.36  16
  -1  -4  -2 17414.6 448.507  15
  -1  -4  -2 16793.1 441.351   8
   1   4   2 16504.7 508.751   6
  -1  -4  -2 18356.8 566.549   7
   1   4   2 15565.5 527.364  16
  -1  -4  -2 17587.2 530.268  10
  -1  -4  -2 17425.5 482.369  13
   1   4   2 16691.0 448.759  12
  -1  -4  -2 16169.1 374.014  17
   1   4   2 19418.8 549.214   7
   1   4   2 17674.3 539.468  10
  -1  -4  -2 16277.2 510.282  16
  -1  -4  -3 80.4308 31.6353  15
   1   4   3 114.128 63.3103   6
  -1  -4  -3 72.0844 31.1043   8
  -1  -4  -3 50.4602 38.4310  13
  -1  -4  -3 228.649 57.9992  10
  -1  -4  -3-20.8984 37.2010  16
   1   4   3 78.3457 32.2941  16
  -1  -4  -3 138.026 57.0705   7
   1   4   3 112.778 39.6335  12
   1   4   3-33.1837 22.1609   7
  -1  -4  -4 3265.06 174.323   8
  -1  -4  -4 3199.29 171.896  15
   1   4   4 3383.40 195.309   6
  -1  -4  -4 3460.37 161.471  29
   1   4   4 3637.06 190.497  12
  -1  -4  -4 3369.69 151.720   5
  -1  -4  -4 3446.12 202.140  10
  -1  -4  -4 3364.39 194.204  13
  -1  -4  -5 2106.52 142.287  15
  -1  -4  -5 1860.30 149.414  13
   1   4   5 1751.38 142.386  12
  -1  -4  -5 1767.13 117.316   5
  -1  -4  -5 1603.55 125.218   4
  -1  -4  -5 1968.12 130.541   8
  -1  -4  -5 1954.87 123.802  29
  -1  -4  -6 4852.78 206.674  36
  -1  -4  -6 4834.36 259.206  13
   1   4   6 4931.25 195.328  21
  -1  -4  -6 4655.67 214.391   5
   1   4   6 4586.36 251.446  12
  -1  -4  -6 4441.87 235.034   4
  -1  -4  -6 4833.82 239.378  15
  -1  -4  -6 4557.04 209.000  29
  -1  -4  -7 12193.5 447.499   4
  -1  -4  -7 11826.5 432.461  15
   1   4   7 12674.9 441.646  22
  -1  -4  -7 11582.5 454.107  13
   1   4   7 13631.0 391.730  21
  -1  -4  -7 12204.4 412.385   5
   1   4   7 12443.6 471.898  12
  -1  -4  -7 12177.6 398.424  29
  -1  -4  -7 12071.6 380.057  36
  -1  -4  -8 3291.99 222.056   4
   1   4   8 3222.69 232.888  12
   1   4   8 3601.83 217.718  22
  -1  -4  -8 3230.29 169.263  36
  -1  -4  -8 3451.54 230.311  13
  -1  -4  -8 3113.65 196.065   5
  -1  -4  -8 3270.47 186.188  29
  -1  -4  -8 3058.41 205.993  15
   1   4   8 3320.12 217.141  14
  -1  -4  -9 43786.0 1107.31  15
  -1  -4  -9 44590.3 1138.75  13
   1   4   9 43381.5 1105.68  14
  -1  -4  -9 42760.9 1040.49  29
   1   4   9 43868.6 1101.83  22
  -1  -4  -9 43114.5 1086.49   5
   1   4   9 42239.1 1157.04  12
  -1  -4  -9 43774.9 1065.31  30
  -1  -4  -9 44398.9 1000.90  36
  -1  -4  -9 44634.7 1145.40   4
  -1  -4 -10 5712.60 311.122   4
  -1  -4 -10 6005.58 297.185  15
   1   4  10 6653.78 298.704  14
   1   4  10 6281.78 298.985  22
  -1  -4 -10 6239.27 310.631  13
  -1  -4 -10 6430.43 309.269   5
   1   4  10 6060.89 330.400  12
  -1  -4 -10 6268.85 232.071  36
  -1  -4 -10 5907.60 272.103  30
  -1  -4 -11 14429.7 483.141  13
   1   4  11 14356.2 474.503  22
  -1  -4 -11 13921.9 484.393   5
  -1  -4 -11 14082.2 449.099  30
  -1  -4 -11 14452.1 511.619   4
  -1  -4 -11 14514.5 474.306  15
   1   4  11 14602.7 454.084  14
  -1  -4 -12 124.370 43.9620  15
  -1  -4 -12 91.1562 43.7167   4
   1   4  12 172.797 50.0621  22
   1   4  12 192.039 47.4704  14
   1   4  12 222.096 64.7821  12
  -1  -4 -12 188.717 61.9429   5
  -1  -4 -12 146.215 45.2213  30
  -1  -4 -13 1960.43 105.262  15
  -1  -4 -13 2117.93 143.588   5
   1   4  13 2238.67 152.984  12
  -1  -4 -13 2149.95 137.093   4
  -1  -4 -13 1936.51 109.695  30
  -1  -4 -14 28.1144 26.4982   5
  -1  -4 -14 118.218 31.8490  35
  -1  -5  18 1467.35 104.981  28
  -1  -5  17 6772.82 281.235  22
   1   5 -17 7614.64 286.877  15
  -1  -5  17 6737.95 285.608  28
   1   5 -16 4167.57 230.447  15
  -1  -5  16 3839.31 225.115  28
  -1  -5  16 3810.78 196.644   3
  -1  -5  16 3919.47 228.503  22
   1   5 -15 632.088 85.5746  13
  -1  -5  15 697.359 81.8156  24
  -1  -5  15 781.266 113.792  22
  -1  -5  15 671.748 93.7839   3
  -1  -5  15 728.857 104.131  28
   1   5 -15 839.859 112.391  15
  -1  -5  14 4356.22 257.965  28
  -1  -5  14 4750.59 263.795   3
  -1  -5  14 4429.68 275.821  22
  -1  -5  14 4749.79 211.996  25
  -1  -5  14 4276.63 224.541  24
   1   5 -14 4640.19 249.499  13
  -1  -5  13 25873.9 757.109  28
   1   5 -13 27259.0 762.241  13
  -1  -5  13 25964.2 693.332  25
  -1  -5  13 24786.5 710.144  24
  -1  -5  13 26664.7 772.715   3
  -1  -5  13 26170.8 796.968  22
  -1  -5  12 19906.1 616.796  28
   1   5 -12 20454.6 531.141  18
  -1  -5  12 19671.9 594.747  24
   1   5 -12 19902.0 629.155  13
  -1  -5  12 20399.8 641.615   3
  -1  -5  12 19537.4 649.608  22
  -1  -5  12 20249.6 625.153  21
  -1  -5  12 20141.6 583.895  25
  -1  -5  11 23121.7 643.103  28
   1   5 -11 22151.0 574.742  18
  -1  -5  11 21271.6 624.589  24
  -1  -5  11 21297.3 658.442   3
  -1  -5  11 21400.9 673.301  22
  -1  -5  11 21746.0 644.938  21
   1   5 -11 22715.4 671.981  13
  -1  -5  11 22454.3 622.912  25
  -1  -5  10 20062.6 570.785  28
  -1  -5  10 20490.7 575.961  25
  -1  -5  10 18620.9 569.056  24
  -1  -5  10 20402.7 617.475  22
  -1  -5  10 20926.4 588.485  21
   1   5 -10 20386.5 534.684  18
  -1  -5  10 20180.9 606.477   3
  -1  -5   9 207.944 59.7358  25
   1   5  -9 154.715 41.5237  18
  -1  -5   9 219.583 55.7380  22
  -1  -5   9 193.105 47.4897  21
  -1  -5   9 199.142 52.5533  24
  -1  -5   9 163.051 53.7990   3
  -1  -5   9 199.517 49.5005  28
  -1  -5   8 638.088 64.7986  28
  -1  -5   8 652.767 77.8998  25
  -1  -5   8 665.552 79.0416  24
  -1  -5   8 616.816 81.8250  22
  -1  -5   8 660.017 84.3342   3
  -1  -5   8 692.907 75.3742  23
   1   5  -7 72486.5 1638.73  11
  -1  -5   7 69705.7 1521.82  25
  -1  -5   7 71899.9 1527.55  24
   1   5  -7 68382.3 1505.52   6
  -1  -5   7 73303.0 1535.21  22
  -1  -5   7 72492.2 1542.50   3
  -1  -5   6 273.928 55.4520  25
  -1  -5   6 213.839 46.8728  22
   1   5  -6 323.348 56.7300   7
  -1  -5   6 180.648 42.9010  24
   1   5  -6 286.767 67.6510   6
   1   5  -6 77.9175 43.9236  10
  -1  -5   6 264.242 53.1691   3
   1   5  -6 264.842 67.8681  11
  -1  -5   6 263.748 43.4824   8
  -1  -5   5 5617.22 177.221   8
   1   5  -5 5215.59 232.674   7
   1   5  -5 5503.13 275.481  11
   1   5  -5 5402.11 290.278  10
  -1  -5   4 33673.9 692.657   8
   1   5  -4 32128.9 811.530   7
  -1  -5   4 33550.8 795.001   1
   1   5  -4 35742.5 896.383  11
   1   5  -4 33944.9 912.347  10
   1   5  -3 22184.0 502.388  16
   1   5  -3 21656.7 565.738   6
   1   5  -3 21575.1 543.502   7
   1   5  -3 23381.3 619.348  11
  -1  -5   3 21837.1 523.237   1
  -1  -5   3 22669.2 499.643  16
  -1  -5   2 68791.5 1519.45   1
   1   5  -2 71751.9 1434.07   9
   1   5  -2 66648.1 1565.33   6
   1   5  -2 77985.6 1671.51  10
   1   5  -2 74257.8 1628.61  11
  -1  -5   2 73839.1 1453.79  17
  -1  -5   2 76904.2 1610.81  10
   1   5  -2 68064.1 1550.35   7
   1   5  -2 70759.4 1527.33  16
  -1  -5   2 70228.1 1519.61  16
  -1  -5   1 50479.0 1132.23   8
   1   5  -1 69754.0 1362.78   7
  -1  -5   1 70980.2 1313.91   1
  -1  -5   1 55220.2 1133.61   8
  -1  -5   1 72682.9 1219.49  17
   1   5  -1 70041.5 1375.96   6
   1   5  -1 70622.9 1352.59  16
   1   5  -1 71340.6 1436.17  11
  -1  -5   1 78036.3 1415.17  10
   1   5  -1 75989.0 1464.35  10
   1   5  -1 71911.5 1275.28   9
  -1  -5   1 69450.0 1337.09  16
  -1  -5   0 181.022 25.7870   8
  -1  -5   0 228.940 52.0747  10
  -1  -5   0 125.664 54.2885  16
  -1  -5   0 126.864 20.8636   8
  -1  -5   0 136.345 37.0086  15
   1   5   0 141.704 50.8959   7
   1   5   0 135.213 58.6591   6
   1   5   0 365.142 81.3389  10
   1   5   0 120.852 52.8886  16
  -1  -5   0 423.139 36.6859  17
   1   5   1 24930.6 714.496  10
  -1  -5  -1 25380.8 554.295   8
  -1  -5  -1 25270.7 604.900  15
  -1  -5  -1 25398.9 695.120  10
   1   5   1 23032.6 677.309   6
   1   5   1 25652.7 617.608  12
   1   5   1 23992.0 685.921   7
   1   5   1 22640.1 687.645  16
  -1  -5  -1 24401.6 525.788  17
  -1  -5  -2 23056.2 565.411  29
   1   5   2 23270.2 606.422  12
   1   5   2 22139.9 664.718  10
  -1  -5  -2 22930.6 655.229  10
  -1  -5  -2 23336.8 543.878   8
  -1  -5  -2 23589.6 587.016  15
  -1  -5  -2 23295.5 600.247  38
  -1  -5  -3 6638.86 255.033  15
  -1  -5  -3 6495.84 291.324  13
   1   5   3 6766.87 276.858  12
  -1  -5  -3 6875.10 226.475   5
  -1  -5  -3 6404.67 238.342  29
  -1  -5  -3 6031.68 276.369  10
  -1  -5  -3 6513.71 255.291   4
  -1  -5  -4 12780.0 414.395  15
  -1  -5  -4 13480.8 472.333  13
   1   5   4 12919.4 445.959  12
  -1  -5  -4 13150.3 398.988  36
  -1  -5  -4 12704.9 426.739   4
  -1  -5  -4 13197.0 400.691  29
  -1  -5  -5 3254.63 186.285  15
  -1  -5  -5 2848.13 203.366  13
  -1  -5  -5 3019.05 164.484   5
   1   5   5 3046.72 203.400  12
  -1  -5  -5 3009.85 167.847  36
  -1  -5  -5 2883.41 165.997  29
  -1  -5  -5 3018.47 190.002   4
  -1  -5  -6 14863.1 479.264  15
  -1  -5  -6 15121.7 539.285  13
  -1  -5  -6 14735.5 502.687   4
  -1  -5  -6 14848.5 465.752   5
   1   5   6 14949.3 530.411  12
  -1  -5  -6 15326.2 465.968  29
  -1  -5  -6 14854.7 450.641  36
  -1  -5  -7 1462.68 118.494  36
  -1  -5  -7 1349.19 127.720  15
   1   5   7 1421.40 135.934  22
  -1  -5  -7 1453.77 156.540  13
  -1  -5  -7 1414.80 127.833   5
   1   5   7 1323.63 148.689  12
  -1  -5  -7 1402.52 123.955  29
  -1  -5  -7 1467.71 146.043   4
  -1  -5  -8 16998.6 543.341  15
  -1  -5  -8 15905.1 534.095   5
  -1  -5  -8 17258.7 543.473  30
   1   5   8 17238.3 554.121  22
  -1  -5  -8 17614.9 600.423  13
   1   5   8 17285.8 605.174  12
  -1  -5  -8 16715.1 495.684  36
   1   5   8 17589.8 587.321  14
  -1  -5  -8 17670.0 594.658   4
  -1  -5  -8 16234.0 517.808  29
  -1  -5  -9 5816.99 278.982  30
  -1  -5  -9 5584.95 272.693  15
   1   5   9 5837.50 298.878  14
   1   5   9 5802.83 281.998  22
  -1  -5  -9 6194.59 250.484  36
  -1  -5  -9 6207.44 318.106  13
  -1  -5  -9 5948.07 290.079   5
   1   5   9 6214.32 331.719  12
  -1  -5  -9 5760.08 310.006   4
  -1  -5 -10 22290.7 621.071  15
   1   5  10 22947.0 640.389  22
  -1  -5 -10 21836.9 658.375   5
   1   5  10 22764.8 652.730  14
  -1  -5 -10 21868.8 567.504  36
  -1  -5 -10 22519.2 687.754   4
  -1  -5 -10 22980.9 643.290  30
  -1  -5 -11 215.829 59.0380   5
  -1  -5 -11 276.821 49.5135  15
   1   5  11 228.644 58.0313  14
   1   5  11 196.695 68.3937  12
  -1  -5 -11 188.443 60.6054   4
  -1  -5 -11 234.062 55.4276  30
  -1  -5 -12 8595.49 325.662   5
  -1  -5 -12 8841.49 317.073   4
  -1  -5 -12 8526.30 294.508  30
  -1  -5 -13 99.5418 37.2708   5
  -1  -5 -13 103.019 34.2508  35
  -1  -6  18 959.437 76.1529  28
   1   6 -17 23770.1 615.471  15
  -1  -6  17 22840.8 616.349  28
  -1  -6  16 1475.76 129.668  28
   1   6 -16 1460.53 130.134  15
  -1  -6  16 1259.55 98.1106  24
  -1  -6  16 1421.96 116.333   3
  -1  -6  15 943.556 97.9434  24
  -1  -6  15 968.892 120.908  22
   1   6 -15 964.872 99.8213  13
  -1  -6  15 1036.25 115.232   3
  -1  -6  15 984.507 88.8204  25
  -1  -6  15 985.467 114.729  28
   1   6 -15 1017.61 120.617  15
  -1  -6  14 43.1633 39.7250  24
   1   6 -14 31.7162 44.8362  13
  -1  -6  14-6.62537 49.8421  22
  -1  -6  14 12.9417 41.4100  25
  -1  -6  14 15.2113 43.5248   3
  -1  -6  13 34525.6 923.670  28
  -1  -6  13 33966.1 919.579  24
  -1  -6  13 36693.3 910.091  25
   1   6 -13 35477.1 922.981  13
  -1  -6  13 34160.1 966.318  22
  -1  -6  13 34983.5 961.328   3
  -1  -6  12 3830.43 232.862  24
   1   6 -12 3960.44 234.545  13
  -1  -6  12 3822.40 223.098  25
  -1  -6  12 3722.18 240.412   3
  -1  -6  12 3698.98 217.152  28
  -1  -6  12 4025.04 251.552  22
  -1  -6  11 2275.43 160.401  28
  -1  -6  11 2292.49 170.016  25
  -1  -6  11 2095.18 166.642  24
   1   6 -11 2145.77 173.099  13
  -1  -6  11 2193.85 181.650  22
  -1  -6  11 2133.76 177.988   3
  -1  -6  10 93330.0 1997.77  28
  -1  -6  10 94191.2 2042.89  25
  -1  -6  10 95160.0 2078.04   3
  -1  -6  10 96882.7 2087.78  22
  -1  -6  10 90067.8 2038.17  24
   1   6 -10 95811.7 1946.34  18
  -1  -6   9 20881.8 496.052  26
  -1  -6   9 20917.3 604.605  25
  -1  -6   9 20624.8 603.877  24
  -1  -6   9 22006.2 627.896  23
  -1  -6   9 21149.3 629.255   3
  -1  -6   9 20262.4 493.518   2
  -1  -6   9 21475.3 623.566  22
  -1  -6   9 20506.9 560.659  28
   1   6  -9 20660.4 538.847  18
  -1  -6   8 3733.81 203.427  25
  -1  -6   8 4149.51 214.021  24
  -1  -6   8 3804.83 159.129  26
  -1  -6   8 4202.30 214.309  23
  -1  -6   8 3820.95 212.304   3
  -1  -6   8 3791.77 208.027  22
  -1  -6   8 3881.77 174.189  28
  -1  -6   8 3994.87 162.762   2
  -1  -6   7 97501.0 1895.60  28
  -1  -6   7 95411.8 1920.30  26
  -1  -6   7 94548.4 1990.01  25
  -1  -6   7 92639.1 1993.42  24
  -1  -6   7 91068.2 1961.61  23
  -1  -6   7 92940.9 2007.49   3
  -1  -6   7 90842.5 1960.44  38
  -1  -6   7 95545.0 1918.92   2
  -1  -6   6 7499.81 244.025  26
  -1  -6   6 7149.84 254.533  38
  -1  -6   6 7213.44 273.870  25
   1   6  -6 6487.93 247.258   7
  -1  -6   6 6927.41 274.163  24
  -1  -6   6 7390.86 283.779   3
   1   6  -6 6432.41 270.353   6
  -1  -6   6 6795.99 236.001   2
  -1  -6   5 37415.3 871.093  26
  -1  -6   5 40281.4 912.418  25
   1   6  -5 37415.1 895.722   7
   1   6  -5 35985.6 932.135   6
  -1  -6   5 39517.1 922.186   3
   1   6  -5 39272.4 994.198  11
  -1  -6   5 40717.0 940.566   4
  -1  -6   5 40971.9 929.286  24
  -1  -6   5 39685.8 875.652   2
   1   6  -4 443.298 69.8065   7
  -1  -6   4 579.849 71.5260  24
   1   6  -4 572.200 92.6090  10
   1   6  -4 333.877 67.4915   6
   1   6  -4 715.527 99.3646  11
  -1  -6   4 535.529 59.4540  26
  -1  -6   4 482.461 68.0331   3
  -1  -6   4 514.521 61.5733  25
  -1  -6   4 562.230 60.6946   2
   1   6  -3 1836.31 118.314  16
  -1  -6   3 1622.16 105.476  26
  -1  -6   3 1877.64 135.482   1
   1   6  -3 1751.46 132.232   7
  -1  -6   3 1913.68 127.024  24
  -1  -6   3 2133.50 128.037   3
   1   6  -3 1968.63 162.823  11
   1   6  -3 2077.13 172.630  10
   1   6  -3 1715.15 140.361   6
  -1  -6   3 1877.44 110.526   2
   1   6  -2 8055.26 347.537  11
   1   6  -2 8527.93 374.858  10
   1   6  -2 7612.20 221.604   9
  -1  -6   2 8979.30 300.327  24
   1   6  -2 7804.99 308.526   7
  -1  -6   2 8435.72 267.655  26
  -1  -6   2 8638.98 315.054   1
   1   6  -2 7720.78 291.628  16
  -1  -6   2 7906.43 262.765   2
  -1  -6   1 36185.1 767.455  26
   1   6  -1 30116.7 819.250   7
  -1  -6   1 35967.3 804.435  24
   1   6  -1 33217.3 754.686   9
   1   6  -1 30381.3 816.294  16
   1   6  -1 33531.0 905.566  10
  -1  -6   1 34219.4 775.875  38
   1   6  -1 30507.4 872.456  11
  -1  -6   1 32456.1 860.266  10
  -1  -6   1 32020.5 751.190   2
   1   6   0 88739.0 2010.98  16
  -1  -6   0 96526.8 1920.93   2
   1   6   0 95211.2 1958.83  12
  -1  -6   0 90210.8 2023.56  10
   1   6   0 95835.0 2075.80  10
  -1  -6   0 92036.3 1914.24  26
  -1  -6   0 95131.6 1965.94   4
  -1  -6   0 101457. 1978.05  24
  -1  -6   0 91479.7 1903.92  29
  -1  -6   0 98430.3 1963.17  38
  -1  -6  -1 1085.94 98.2043  38
  -1  -6  -1 916.598 82.5440  15
   1   6   1 967.190 103.295  10
  -1  -6  -1 956.104 81.1448  29
  -1  -6  -1 1025.36 109.676  10
  -1  -6  -1 1217.69 84.3679  26
   1   6   1 1132.96 102.406  12
  -1  -6  -1 1089.63 80.7747   2
  -1  -6  -1 1111.12 95.8401   4
  -1  -6  -2 3700.03 177.385  15
  -1  -6  -2 3562.31 148.930   5
   1   6   2 4046.35 208.382  12
  -1  -6  -2 3689.80 152.504  26
  -1  -6  -2 3879.18 177.565  29
  -1  -6  -2 3843.93 155.484   2
  -1  -6  -2 3727.67 200.493   4
  -1  -6  -3 63.3505 45.9696   4
  -1  -6  -3 198.182 36.9602   2
   1   6   3 107.644 47.0446  12
  -1  -6  -3 111.437 33.8569   5
  -1  -6  -3 190.443 39.6642  26
  -1  -6  -3 140.465 41.7250  36
  -1  -6  -3 139.012 40.1601  29
  -1  -6  -3 101.765 33.4946  15
  -1  -6  -4 18152.3 520.421  15
  -1  -6  -4 17869.5 524.450  36
  -1  -6  -4 18426.8 507.995   5
   1   6   4 19154.3 592.544  12
  -1  -6  -4 18296.6 566.489   4
  -1  -6  -4 18472.6 524.850  29
  -1  -6  -5 709.903 101.398   4
  -1  -6  -5 802.383 92.9202  29
   1   6   5 721.878 105.528  12
  -1  -6  -5 669.090 84.5623   5
  -1  -6  -5 773.759 90.6351  36
  -1  -6  -5 775.812 91.4529  15
  -1  -6  -6 8339.84 368.060   4
  -1  -6  -6 9057.82 335.801   5
   1   6   6 9206.96 393.885  12
  -1  -6  -6 8793.47 326.684  15
  -1  -6  -6 7745.11 315.354  29
   1   6   7 3114.33 228.542  14
  -1  -6  -7 2688.38 183.180   5
  -1  -6  -7 2837.76 189.141  30
  -1  -6  -7 2602.53 169.749  15
   1   6   7 2888.56 220.360  12
  -1  -6  -7 2712.36 177.755  29
  -1  -6  -7 2695.98 173.094  36
   1   6   7 2922.26 190.831  22
  -1  -6  -7 2697.59 203.977   4
   1   6   8 1571.64 158.652  14
   1   6   8 1603.42 142.849  22
  -1  -6  -8 1503.54 139.990   5
  -1  -6  -8 1346.61 119.462  36
   1   6   8 1610.79 167.411  12
  -1  -6  -8 1238.39 143.644   4
  -1  -6  -8 1337.90 116.522  15
  -1  -6  -8 1366.92 132.935  30
  -1  -6  -9 7912.94 290.363  15
   1   6   9 8944.25 369.688  14
   1   6   9 8202.82 317.081  22
  -1  -6  -9 7800.25 297.608  36
  -1  -6  -9 8002.75 361.223   4
  -1  -6  -9 8228.13 337.425  30
  -1  -6  -9 7900.14 339.305   5
   1   6  10 2223.84 156.071  14
   1   6  10 2268.54 174.153  12
  -1  -6 -10 1822.27 152.420   4
  -1  -6 -10 1968.57 121.525  36
  -1  -6 -10 1998.91 153.595   5
  -1  -6 -10 2089.05 150.244  30
  -1  -6 -11 20392.2 574.871   4
   1   6  11 21573.3 555.025  14
  -1  -6 -11 21443.8 591.484   5
  -1  -6 -11 20974.6 569.370  30
  -1  -6 -12 306.235 44.5044  30
  -1  -6 -12 380.712 59.0131  35
  -1  -6 -13 8857.13 247.143  35
   1   7 -17 418.593 60.1630  15
  -1  -7  17 299.330 50.6054  28
  -1  -7  16 6478.30 265.012  28
   1   7 -16 6735.48 272.963  15
  -1  -7  16 6583.07 264.238   3
  -1  -7  16 6519.77 249.844  24
  -1  -7  15 55.9536 36.9574  28
  -1  -7  15 58.2401 39.6020  24
   1   7 -15-4.78798 41.2773  15
  -1  -7  15 32.9004 44.2199   3
  -1  -7  15 101.186 45.9555  25
  -1  -7  15 43.3172 35.4014  38
  -1  -7  14 386.574 73.9794  25
  -1  -7  14 399.051 79.9509  24
   1   7 -14 539.330 81.9683  13
  -1  -7  14 386.597 83.4770   3
  -1  -7  14 277.681 63.3867  28
  -1  -7  14 222.853 56.3452  38
  -1  -7  13 5939.36 278.685  28
  -1  -7  13 5852.07 289.201  25
  -1  -7  13 5871.54 298.436  24
  -1  -7  13 5689.23 307.892   3
   1   7 -13 5842.04 276.936  13
   1   7 -12 333.500 70.8767  13
  -1  -7  12 284.650 75.3302  24
  -1  -7  12 243.808 58.9405  28
  -1  -7  12 249.755 72.0764  25
  -1  -7  12 256.918 76.9575   3
  -1  -7  11 37035.3 933.585  28
  -1  -7  11 35913.7 952.037  38
  -1  -7  11 38980.2 1003.23  25
  -1  -7  11 38149.1 1014.17  24
  -1  -7  11 38150.0 1024.48   3
   1   7 -11 40779.0 1001.18  13
  -1  -7  10 58778.1 1222.82  26
  -1  -7  10 54285.4 1323.43  38
  -1  -7  10 57434.9 1388.75  24
  -1  -7  10 58916.8 1302.01  28
  -1  -7  10 57999.0 1401.72   3
  -1  -7  10 57914.3 1375.83  25
  -1  -7   9 27266.9 759.089  25
  -1  -7   9 26306.6 761.879  24
   1   7  -9 26556.7 651.845  18
  -1  -7   9 26105.3 716.824  38
  -1  -7   9 27351.6 754.980  23
  -1  -7   9 26311.2 654.228   2
  -1  -7   9 28117.4 784.738   3
  -1  -7   9 27662.4 673.503  28
  -1  -7   9 27241.2 658.173  26
  -1  -7   8 57053.1 1233.93  26
  -1  -7   8 55884.5 1233.52   2
  -1  -7   8 55235.6 1326.52  24
  -1  -7   8 57092.5 1343.28   3
  -1  -7   8 58036.2 1317.43  23
  -1  -7   8 57012.8 1286.51  38
  -1  -7   8 54799.1 1315.74  25
  -1  -7   7 10634.6 385.001  25
  -1  -7   7 11214.0 401.777  24
  -1  -7   7 11046.8 404.668   3
  -1  -7   7 11149.4 379.229  23
  -1  -7   7 10980.2 366.785  38
  -1  -7   7 10687.0 342.987  26
  -1  -7   7 10764.9 344.327   2
  -1  -7   6 517.631 77.7642  25
  -1  -7   6 457.588 74.4082  24
  -1  -7   6 581.084 76.6871  23
  -1  -7   6 504.339 65.0985   2
  -1  -7   6 460.987 61.8961  26
  -1  -7   6 503.820 77.9265   3
  -1  -7   6 492.005 68.3649  38
  -1  -7   5 3804.03 201.770  24
  -1  -7   5 3839.41 206.250   3
  -1  -7   5 3394.47 165.683  23
  -1  -7   5 3707.51 215.951   4
  -1  -7   5 3651.84 177.673  26
  -1  -7   5 3700.69 178.194   2
  -1  -7   5 3890.71 194.145  25
  -1  -7   5 3396.97 173.292  38
  -1  -7   4 51.0738 38.6606   4
  -1  -7   4 70.3690 35.8527  26
  -1  -7   4 76.1846 42.0667  25
  -1  -7   4-31.9560 23.9261  23
  -1  -7   4 51.8926 32.1343   2
  -1  -7   4 112.123 44.9852   3
  -1  -7   4 56.7414 40.1210  24
  -1  -7   4 96.7659 40.1086  38
  -1  -7   3 770.126 81.8654  38
  -1  -7   3 981.177 87.3656  26
  -1  -7   3 705.323 76.5254  25
  -1  -7   3 854.125 94.6356  24
  -1  -7   3 866.044 99.5152   4
  -1  -7   3 859.549 82.7339   2
  -1  -7   3 833.233 94.0422   3
  -1  -7   3 1054.51 73.0266  36
  -1  -7   2 20.2360 34.1018   4
  -1  -7   2 3.53120 28.9461  26
  -1  -7   2 34.5023 21.5612  25
  -1  -7   2 46.0503 37.5936  24
  -1  -7   2 1.26471 27.3678   2
  -1  -7   2 31.5149 24.9641  36
  -1  -7   2 25.1405 13.3929  29
  -1  -7   2 30.3463 36.9727   3
  -1  -7   2 0.34156 36.1511  38
  -1  -7   1 24377.0 610.899  36
  -1  -7   1 24522.1 612.955  26
  -1  -7   1 24271.2 583.363  23
  -1  -7   1 25098.0 666.438  24
  -1  -7   1 24138.0 634.458  38
  -1  -7   1 25426.5 677.876   4
  -1  -7   1 24727.0 584.042  25
  -1  -7   1 24508.1 612.473   2
  -1  -7   1 23489.8 577.325  29
  -1  -7   0 13313.7 396.796  36
  -1  -7   0 13455.4 420.176  38
   1   7   0 14336.8 424.407  12
  -1  -7   0 13849.6 448.101   4
  -1  -7   0 13380.0 388.711   2
  -1  -7   0 13340.6 388.631  26
  -1  -7   0 13159.0 378.407  29
  -1  -7  -1 70804.6 1484.48  26
  -1  -7  -1 65157.1 1479.34  23
   1   7   1 76327.7 1569.49  12
  -1  -7  -1 71741.3 1583.31   4
  -1  -7  -1 68777.9 1481.06   2
  -1  -7  -1 70884.4 1521.31  36
  -1  -7  -1 70532.8 1490.04  29
  -1  -7  -2 5506.42 215.577  26
  -1  -7  -2 5324.52 230.337  23
  -1  -7  -2 5480.45 209.411   5
   1   7   2 6273.12 283.825  12
  -1  -7  -2 5825.14 280.540   4
  -1  -7  -2 5765.56 249.072  36
  -1  -7  -2 5572.83 217.181   2
  -1  -7  -2 5793.04 237.328  29
  -1  -7  -3 24449.3 656.199  36
  -1  -7  -3 23152.8 572.535  26
  -1  -7  -3 23524.3 614.812  15
  -1  -7  -3 23229.7 574.687   2
  -1  -7  -3 22849.3 631.106  23
  -1  -7  -3 23568.0 611.622   5
   1   7   3 26000.2 717.878  12
  -1  -7  -3 24005.5 699.515   4
  -1  -7  -3 24221.1 637.287  29
  -1  -7  -4 44.3877 35.4520  29
  -1  -7  -4 58.9997 39.8625   4
  -1  -7  -4 28.6734 32.7446  15
  -1  -7  -4 21.1183 28.3656   5
  -1  -7  -4 52.5182 40.0463  36
  -1  -7  -5 7816.30 296.102  15
  -1  -7  -5 7735.63 314.500   5
   1   7   5 8960.92 392.329  12
  -1  -7  -5 8260.31 330.070  29
  -1  -7  -5 8897.82 340.345  36
  -1  -7  -5 8647.97 380.516   4
  -1  -7  -5 8613.56 344.211  30
  -1  -7  -6 31413.1 814.347  36
  -1  -7  -6 30037.4 749.290  15
  -1  -7  -6 30107.3 803.264   5
  -1  -7  -6 31545.7 882.866   4
  -1  -7  -6 30690.9 821.856  30
  -1  -7  -6 28522.4 795.075  29
   1   7   7 1292.17 146.053  12
   1   7   7 1419.88 128.682  22
  -1  -7  -7 1290.91 124.579   5
   1   7   7 1434.67 155.296  14
  -1  -7  -7 1110.49 130.428   4
  -1  -7  -7 1455.27 137.148  30
  -1  -7  -7 1241.56 119.169  36
   1   7   8 454.076 87.5951  12
  -1  -7  -8 410.039 73.8519   5
   1   7   8 411.005 85.5291  14
  -1  -7  -8 567.803 93.8637   4
  -1  -7  -8 374.219 68.4833  36
  -1  -7  -8 358.355 74.5819  30
  -1  -7  -9 14930.5 446.274  36
  -1  -7  -9 14725.3 476.725   5
   1   7   9 16167.3 516.145  12
  -1  -7  -9 15524.8 502.926   4
  -1  -7  -9 15430.6 485.138  30
  -1  -7 -10 5966.46 246.565   4
  -1  -7 -10 5563.52 241.483   5
  -1  -7 -10 5856.53 211.077  36
  -1  -7 -10 6286.79 251.752  30
  -1  -7 -11 3380.34 168.055  35
  -1  -7 -11 3083.48 147.809  30
  -1  -7 -12 7328.14 221.593  35
  -1  -8  17 10638.1 271.920  24
  -1  -8  16 4666.08 209.740   3
  -1  -8  16 4731.64 207.765  24
   1   8 -16 4952.44 205.706  15
  -1  -8  15 1923.43 128.125  28
  -1  -8  15 2052.11 153.533  24
  -1  -8  15 2180.75 159.501   3
  -1  -8  15 2184.09 146.950  25
   1   8 -15 2089.85 144.482  15
  -1  -8  14 66.8737 46.8738  25
  -1  -8  14 45.6526 46.9281  24
  -1  -8  14 38.7311 41.7367   3
  -1  -8  14-4.25253 41.6109  28
  -1  -8  14 38.2715 35.7178  38
  -1  -8  13 11109.0 390.598  38
  -1  -8  13 11084.6 383.674  28
  -1  -8  13 11921.6 447.022  25
  -1  -8  13 12084.1 471.041   3
  -1  -8  13 11890.4 461.441  24
   1   8 -13 12196.2 406.902  13
  -1  -8  12 17922.5 520.498  28
   1   8 -12 18336.7 557.090  13
  -1  -8  12 17733.5 592.641  25
  -1  -8  12 18341.3 620.255   3
  -1  -8  12 16556.6 526.604  38
  -1  -8  12 17972.6 610.056  24
  -1  -8  11 4491.40 267.110  25
  -1  -8  11 4373.39 229.946  38
  -1  -8  11 4376.77 273.359   3
  -1  -8  11 4374.97 268.704  24
  -1  -8  11 4454.32 209.596  28
  -1  -8  10 13339.6 485.108  25
  -1  -8  10 11794.8 475.777  24
  -1  -8  10 12505.6 488.760   3
  -1  -8  10 12248.2 462.629  23
  -1  -8  10 11652.9 411.788  38
  -1  -8  10 12085.7 373.813  26
  -1  -8   9 8726.76 332.047  38
  -1  -8   9 8116.58 295.410  26
  -1  -8   9 8469.55 377.291  24
  -1  -8   9 8134.24 375.361   3
  -1  -8   9 7851.40 349.326  23
  -1  -8   9 9046.33 376.420  25
  -1  -8   9 7891.80 294.820   2
  -1  -8   8 55.0811 38.8103  38
  -1  -8   8 56.5504 36.4360  26
  -1  -8   8-39.5155 46.1735  24
  -1  -8   8-13.0850 43.3884  23
  -1  -8   8 45.9227 31.7079   2
  -1  -8   8 49.7864 48.7588   3
  -1  -8   8 56.7239 52.5372  25
  -1  -8   7 57638.6 1382.18  24
  -1  -8   7 56126.3 1380.69   3
  -1  -8   7 58735.5 1297.09  26
  -1  -8   7 57524.2 1357.75  25
  -1  -8   7 55241.6 1293.40  38
  -1  -8   7 59234.6 1298.47   2
  -1  -8   7 59619.9 1341.40  23
  -1  -8   6 3053.81 173.260  38
  -1  -8   6 3336.50 182.343  26
  -1  -8   6 2950.32 187.355  25
  -1  -8   6 3110.91 208.708   3
  -1  -8   6 3215.61 207.881  24
  -1  -8   6 3036.94 183.020  23
  -1  -8   6 3044.20 177.267   2
  -1  -8   5 362.633 78.0881   4
  -1  -8   5 405.117 67.3776  26
  -1  -8   5 471.784 74.6445  25
  -1  -8   5 434.434 77.9409  24
  -1  -8   5 674.774 83.0409  23
  -1  -8   5 401.065 66.7987   2
  -1  -8   5 488.534 67.9274  38
  -1  -8   5 527.533 87.8205   3
  -1  -8   4 979.556 98.7818  23
  -1  -8   4 1038.42 78.1608  36
  -1  -8   4 978.050 99.1589  26
  -1  -8   4 1083.94 117.427  24
  -1  -8   4 1035.00 96.6328  38
  -1  -8   4 1068.51 102.021   2
  -1  -8   4 1201.63 129.963   4
  -1  -8   4 1119.37 123.911   3
  -1  -8   4 1043.47 101.328  25
  -1  -8   3 5930.34 275.874  24
  -1  -8   3 6071.42 255.475  26
  -1  -8   3 6249.70 252.722  25
  -1  -8   3 5920.84 249.206  38
  -1  -8   3 6093.19 288.828   3
  -1  -8   3 5559.38 282.393   4
  -1  -8   3 5855.61 224.698  36
  -1  -8   3 5995.47 254.593   2
  -1  -8   3 5827.57 237.969  23
  -1  -8   2 7132.06 277.199  26
  -1  -8   2 6592.32 251.601  25
  -1  -8   2 6468.59 254.931  23
  -1  -8   2 6878.70 275.213  38
  -1  -8   2 7277.28 260.241  36
  -1  -8   2 7025.95 315.698   4
  -1  -8   2 6829.90 272.735   2
  -1  -8   2 6560.95 219.383  29
  -1  -8   2 7044.27 300.046  24
  -1  -8   1 5742.48 246.366  26
  -1  -8   1 6126.13 294.881   4
  -1  -8   1 6710.51 287.399  24
  -1  -8   1 5864.78 239.581  23
  -1  -8   1 6285.41 221.611  30
   1   8  -1 6144.14 244.918  12
  -1  -8   1 5666.99 252.896  38
  -1  -8   1 6133.51 247.163  36
  -1  -8   1 6094.37 252.281   2
  -1  -8   1 5708.98 219.735  29
  -1  -8   0 15281.1 451.096  26
   1   8   0 15281.7 465.956  12
  -1  -8   0 15186.9 451.696   2
  -1  -8   0 15535.5 465.002  36
  -1  -8   0 14745.2 447.103  23
  -1  -8   0 15120.5 517.967   4
  -1  -8   0 15610.1 435.380  29
  -1  -8   0 15305.6 434.892  30
  -1  -8  -1 36638.7 909.489  23
   1   8   1 39410.6 950.071  12
  -1  -8  -1 37270.2 896.564   2
  -1  -8  -1 38794.0 1002.78   4
  -1  -8  -1 38042.4 934.891  36
  -1  -8  -1 38141.9 899.127  29
  -1  -8  -1 37467.4 895.170  26
  -1  -8  -1 40095.0 911.903  30
  -1  -8  -2 17002.6 518.185  23
  -1  -8  -2 17187.6 485.027  26
  -1  -8  -2 17744.9 592.395   4
   1   8   2 18161.2 556.947  12
  -1  -8  -2 17822.3 513.104  29
  -1  -8  -2 17711.3 537.788  36
  -1  -8  -2 19302.0 531.552  30
  -1  -8  -3 76.4888 44.6889  36
  -1  -8  -3 170.982 63.2969   4
  -1  -8  -3 113.413 38.0838  26
  -1  -8  -3 90.7543 38.7432   5
  -1  -8  -3 53.7218 37.6888  29
  -1  -8  -3 92.9838 48.6123  23
   1   8   3 121.713 57.3391  12
  -1  -8  -3 81.3124 38.7045  30
  -1  -8  -4 39964.4 986.439   5
  -1  -8  -4 43135.6 1047.04  36
  -1  -8  -4 42258.8 1109.33   4
  -1  -8  -4 41173.0 1019.98  23
  -1  -8  -4 41285.2 1015.80  29
  -1  -8  -4 42992.8 1040.70  30
  -1  -8  -5 6.08133 34.7042  29
  -1  -8  -5 70.2167 56.0310   4
  -1  -8  -5 0.85932 41.0786  23
  -1  -8  -5 26.8470 42.7325  36
   1   8   5-12.0979 49.5405  12
  -1  -8  -5-11.9071 33.5134   5
  -1  -8  -5 58.1552 45.5396  30
  -1  -8  -6 11706.6 409.728  36
  -1  -8  -6 10412.2 373.268  23
  -1  -8  -6 11403.7 392.676   5
  -1  -8  -6 11103.0 443.678   4
   1   8   6 11468.9 431.066  12
   1   8   6 11729.7 455.428  14
  -1  -8  -6 11460.9 415.923  30
  -1  -8  -7 14101.9 456.402   5
   1   8   7 16379.6 532.071  14
   1   8   7 16091.7 506.142  12
  -1  -8  -7 13898.7 499.231   4
  -1  -8  -7 14922.1 469.644  36
  -1  -8  -7 14581.4 481.232  30
   1   8   8 5186.38 253.703  14
   1   8   8 5417.94 249.387  12
  -1  -8  -8 5582.05 257.063   4
  -1  -8  -8 5047.98 225.770  36
  -1  -8  -8 4904.24 237.283  30
  -1  -8  -9 562.906 69.7671   4
   1   8   9 502.682 70.7242  14
   1   8   9 616.150 75.1798  12
  -1  -8  -9 575.816 64.0504  36
  -1  -8  -9 554.966 72.0114  30
  -1  -8 -10 4289.54 184.190  35
  -1  -8 -10 3666.42 124.460  36
  -1  -8 -10 4073.22 169.233  30
  -1  -8 -11 223.739 37.1782  35
  -1  -9  16 860.494 79.6657   3
  -1  -9  16 840.657 79.8822  24
   1   9 -15 6657.27 234.653  15
  -1  -9  15 6353.35 264.669  25
  -1  -9  15 6741.55 283.142   3
  -1  -9  15 6678.87 283.232  24
  -1  -9  14 5121.23 267.344   3
  -1  -9  14 5160.35 256.918  25
  -1  -9  14 4910.93 263.436  24
   1   9 -14 4978.77 221.683  15
  -1  -9  13 9231.06 386.481  25
  -1  -9  13 9581.76 405.387   3
  -1  -9  13 9729.73 406.088  24
  -1  -9  12 9138.93 406.793  24
  -1  -9  12 9150.78 411.201   3
  -1  -9  12 9114.92 393.226  25
   1   9 -12 8784.67 336.765  13
  -1  -9  11 19363.0 630.127  25
  -1  -9  11 18508.6 636.627  24
  -1  -9  11 18912.0 644.494   3
  -1  -9  11 18191.1 494.977  26
  -1  -9  11 17832.0 516.750  38
  -1  -9  10 564.527 99.9024  25
  -1  -9  10 654.833 110.217  24
  -1  -9  10 586.006 97.8576  23
  -1  -9  10 696.760 116.116   3
  -1  -9  10 695.726 83.4362  38
  -1  -9  10 579.691 75.3641  26
  -1  -9   9 547.388 99.3955  25
  -1  -9   9 521.956 101.545  24
  -1  -9   9 557.293 95.5768  23
  -1  -9   9 396.140 66.0379  38
  -1  -9   9 393.129 91.8888   3
  -1  -9   9 371.961 65.2601  26
  -1  -9   8 12274.6 410.374  26
  -1  -9   8 11599.1 388.007  38
  -1  -9   8 11681.5 450.857  25
  -1  -9   8 11264.2 470.799   3
  -1  -9   8 11666.9 473.311  24
  -1  -9   8 11297.5 428.768  23
  -1  -9   8 12738.5 416.006   2
  -1  -9   7 9515.40 345.093  26
  -1  -9   7 8645.63 360.216  25
  -1  -9   7 8551.01 344.824  23
  -1  -9   7 8463.93 378.407  24
  -1  -9   7 8145.81 304.579  38
  -1  -9   7 8773.97 334.780   2
  -1  -9   6 18842.6 563.148  26
  -1  -9   6 17998.4 526.082  38
  -1  -9   6 20433.0 599.079  25
  -1  -9   6 19009.2 631.427   3
  -1  -9   6 18171.6 566.312  23
  -1  -9   6 19278.5 621.448  24
  -1  -9   6 19005.3 566.522   2
  -1  -9   5 44.9706 52.4190   4
  -1  -9   5 61.1287 37.1726  38
  -1  -9   5-19.7437 34.0704  25
  -1  -9   5-5.59285 43.9750   2
  -1  -9   5 66.6332 63.3448   3
  -1  -9   5 64.9225 44.3092  26
  -1  -9   5 54.6365 44.6310  24
  -1  -9   5-1.75616 47.7360  23
  -1  -9   4 5305.04 303.946   4
  -1  -9   4 5395.38 249.590  25
  -1  -9   4 5793.23 288.115  24
  -1  -9   4 5221.62 245.128  23
  -1  -9   4 5289.27 236.958  38
  -1  -9   4 5523.22 262.533   2
  -1  -9   4 5625.33 211.090  36
  -1  -9   4 5309.66 256.153  26
  -1  -9   3 572.107 76.4475  25
  -1  -9   3 692.203 108.353   4
  -1  -9   3 749.351 100.963  24
  -1  -9   3 628.544 88.3301  26
  -1  -9   3 618.393 85.3180  23
  -1  -9   3 608.527 86.7847   2
  -1  -9   3 814.716 80.0359  36
  -1  -9   3 610.546 79.6456  38
  -1  -9   2 27583.6 728.219  38
  -1  -9   2 29270.0 789.046  24
  -1  -9   2 27801.2 744.259  26
  -1  -9   2 27459.2 725.270  23
  -1  -9   2 28960.5 830.425   4
  -1  -9   2 28218.0 694.017  25
  -1  -9   2 29589.0 718.871  36
  -1  -9   2 28162.3 746.723   2
  -1  -9   2 27626.8 649.361  29
  -1  -9   1 13860.7 435.712  26
  -1  -9   1 11921.6 404.615  23
  -1  -9   1 12565.4 486.680   4
  -1  -9   1 12561.8 369.996  30
  -1  -9   1 12632.7 373.207  29
  -1  -9   1 13343.0 431.601   2
  -1  -9   1 13454.8 421.376  36
  -1  -9   0 2031.58 143.655  26
  -1  -9   0 1987.49 141.545  23
   1   9   0 1965.85 139.707  12
  -1  -9   0 2013.27 176.540   4
  -1  -9   0 1867.72 140.324   2
  -1  -9   0 2053.77 147.554  36
  -1  -9   0 2033.76 130.875  30
  -1  -9   0 1800.05 120.735  29
  -1  -9  -1 55.1896 41.3150  26
   1   9   1 157.710 53.2370  12
  -1  -9  -1 150.189 62.0153   4
  -1  -9  -1 91.1094 46.4475  36
  -1  -9  -1 69.5664 39.8561  23
  -1  -9  -1 69.5966 33.0952  29
  -1  -9  -1 127.337 40.4987  30
  -1  -9  -2 19151.1 562.195  23
   1   9   2 19752.5 579.568  12
  -1  -9  -2 20731.9 600.001  36
  -1  -9  -2 19553.4 553.867  29
  -1  -9  -2 19412.2 533.865  26
  -1  -9  -2 19283.6 644.637   4
  -1  -9  -2 20454.7 570.541  30
  -1  -9  -3 10824.8 331.079  26
   1   9   3 11499.8 403.246  12
  -1  -9  -3 11298.5 407.475  36
  -1  -9  -3 10590.5 440.714   4
  -1  -9  -3 11054.3 388.430  30
  -1  -9  -3 10200.5 368.608  29
  -1  -9  -4 146.271 59.4971   4
   1   9   4 187.225 65.0228  14
   1   9   4 304.845 71.5232  12
  -1  -9  -4 249.020 67.9358  36
  -1  -9  -4 299.738 63.4721  30
   1   9   5 27992.3 775.941  14
   1   9   5 27003.9 717.025  12
  -1  -9  -5 26371.1 720.717  36
  -1  -9  -5 25862.8 711.257  30
  -1  -9  -5 25131.6 755.396   4
   1   9   6 1958.72 140.301  12
  -1  -9  -6 1810.10 150.585   4
   1   9   6 2232.79 167.560  14
  -1  -9  -6 1823.74 140.196  36
  -1  -9  -6 1789.00 139.992  30
   1   9   7 1106.68 106.542  14
   1   9   7 1018.68 89.1553  12
  -1  -9  -7 984.890 98.6378   4
  -1  -9  -7 1040.58 96.9483  36
  -1  -9  -7 987.187 97.3859  30
   1   9   8 146.031 34.3171  14
  -1  -9  -8 53.4751 30.6640  35
  -1  -9  -8 90.7210 29.4896  36
  -1  -9  -8 73.8289 33.7897  30
  -1  -9  -9 750.457 56.7783  36
  -1  -9  -9 794.759 69.1066  35
  -1  -9  -9 824.542 68.2520  30
  -1 -10  16 5435.10 199.782  24
  -1 -10  15 893.823 88.0860  25
  -1 -10  15 955.755 94.5241   3
  -1 -10  15 1025.02 97.8015  24
  -1 -10  14 17795.9 555.079  24
  -1 -10  14 19181.2 568.557   3
  -1 -10  14 18080.4 545.560  25
  -1 -10  13 96.2642 52.2830  25
  -1 -10  13 105.976 47.5108  24
  -1 -10  13 125.396 50.5650   3
  -1 -10  12 25280.0 745.267  25
  -1 -10  12 25805.6 772.411   3
  -1 -10  12 25290.5 763.479  24
  -1 -10  11 2392.19 190.586  25
  -1 -10  11 2379.74 141.475  26
  -1 -10  11 2109.70 187.952  24
  -1 -10  11 2343.93 202.547   3
  -1 -10  10 14211.9 549.574   3
  -1 -10  10 14050.8 538.393  24
  -1 -10  10 14385.1 524.575  25
  -1 -10  10 14292.6 446.562  26
  -1 -10   9 15729.7 492.460  26
  -1 -10   9 15850.0 558.212  25
  -1 -10   9 15623.4 584.890   3
  -1 -10   9 15527.1 570.380  24
  -1 -10   9 15018.7 514.033  23
  -1 -10   8 4229.64 275.880   3
  -1 -10   8 3866.96 219.804  26
  -1 -10   8 3892.97 245.273  25
  -1 -10   8 4141.02 268.211  24
  -1 -10   8 3566.62 219.222  23
  -1 -10   7 14229.7 482.422  26
  -1 -10   7 14322.1 504.673  25
  -1 -10   7 14323.7 555.795   3
  -1 -10   7 15121.6 545.407  24
  -1 -10   7 13803.6 476.342  23
  -1 -10   6 68873.4 1572.54  25
  -1 -10   6 69304.2 1629.73  24
  -1 -10   6 67199.3 1544.53  23
  -1 -10   6 68905.2 1563.55  26
  -1 -10   5 810.086 106.848  26
  -1 -10   5 966.114 124.935  24
  -1 -10   5 947.249 109.304  25
  -1 -10   5 883.196 105.385  23
  -1 -10   5 800.996 107.572   2
  -1 -10   5 920.873 87.1122  38
  -1 -10   4 4123.92 246.421  24
  -1 -10   4 4172.32 217.903  25
  -1 -10   4 4078.50 231.939  26
  -1 -10   4 4051.23 217.211  23
  -1 -10   4 4252.08 199.354  38
  -1 -10   4 4087.89 275.545   4
  -1 -10   4 4115.43 234.533   2
  -1 -10   4 3948.76 180.583  36
  -1 -10   3 13371.0 462.872  26
  -1 -10   3 13797.5 488.369  24
  -1 -10   3 13546.4 440.250  23
  -1 -10   3 14326.6 545.153   4
  -1 -10   3 13440.9 410.174  36
  -1 -10   2 295.881 87.7313   4
  -1 -10   2 531.558 87.0798  26
  -1 -10   2 497.176 77.7195  23
  -1 -10   1 4042.94 176.088  29
  -1 -10   1 4619.80 280.119   4
  -1 -10   1 4423.27 229.671  26
  -1 -10   1 4141.43 214.426  36
  -1 -10   0 19400.6 553.439  26
  -1 -10   0 18621.9 558.820  36
  -1 -10   0 18899.7 636.408   4
  -1 -10   0 18713.9 507.005  30
  -1 -10   0 18344.9 498.068  29
  -1 -10  -1 35018.0 852.724  26
  -1 -10  -1 36170.3 898.480  36
  -1 -10  -1 34599.1 967.779   4
  -1 -10  -1 34242.4 838.667  30
  -1 -10  -2 8433.91 294.208  26
  -1 -10  -2 8322.42 307.298  35
  -1 -10  -2 8824.46 345.856  36
  -1 -10  -2 8396.14 378.781   4
  -1 -10  -2 8345.67 312.208  30
  -1 -10  -3 15119.0 487.268  36
   1  10   3 15685.1 510.148  14
  -1 -10  -3 15431.8 528.229   4
  -1 -10  -3 14696.8 453.310  35
  -1 -10  -3 14850.4 457.119  30
   1  10   4 9594.62 366.460  14
  -1 -10  -4 9576.40 334.211  35
  -1 -10  -4 9061.11 345.602  36
  -1 -10  -4 9266.32 370.832   4
  -1 -10  -4 9146.31 330.696  30
   1  10   5 853.332 96.9401  14
  -1 -10  -5 988.386 103.452   4
  -1 -10  -5 881.811 94.3252  36
  -1 -10  -5 875.424 87.0249  35
  -1 -10  -5 884.381 90.2580  30
   1  10   6 12427.7 384.990  14
  -1 -10  -6 12214.1 375.134  36
  -1 -10  -6 11437.9 364.510   4
  -1 -10  -6 12477.5 369.342  35
  -1 -10  -6 11766.9 364.536  30
  -1 -10  -7 18.3083 23.9500  35
  -1 -10  -7 1.43864 24.9971  36
  -1 -10  -7-10.5563 24.5596  30
  -1 -10  -8 2731.68 106.458  36
  -1 -11  15 1259.33 94.3699  24
  -1 -11  14 7.41206 32.7899  24
  -1 -11  14 41.0169 37.0194  25
  -1 -11  13 89.6744 45.2919  25
  -1 -11  13 104.247 50.9894  24
  -1 -11  12 650.572 93.8885  25
  -1 -11  12 557.971 93.4658  24
  -1 -11  11 7170.82 339.546  24
  -1 -11  11 7360.11 328.980  25
  -1 -11  11 7084.58 258.292  26
  -1 -11  10 1144.06 107.094  26
  -1 -11  10 1137.75 128.907  25
  -1 -11  10 1367.10 147.486  24
  -1 -11   9 21086.6 600.595  26
  -1 -11   9 21229.7 650.833  25
  -1 -11   9 20931.3 672.794  24
  -1 -11   9 19875.3 587.269  23
  -1 -11   8 981.344 110.570  26
  -1 -11   8 1034.97 122.549  25
  -1 -11   8 908.052 124.160  24
  -1 -11   8 754.475 93.0138  23
  -1 -11   7 8563.50 333.135  23
  -1 -11   7 8991.79 365.351  25
  -1 -11   7 9016.65 397.545  24
  -1 -11   7 8869.52 362.034  26
  -1 -11   6 908.364 111.291  26
  -1 -11   6 865.606 104.818  25
  -1 -11   6 907.468 119.643  24
  -1 -11   6 840.111 98.3619  23
  -1 -11   5 7767.27 334.858  26
  -1 -11   5 7530.56 346.466  24
  -1 -11   5 7571.20 306.389  25
  -1 -11   4 5743.98 282.651  26
  -1 -11   4 5795.80 218.923  36
  -1 -11   3 1251.54 124.931  26
  -1 -11   3 1161.94 145.084   4
  -1 -11   3 1174.51 98.4461  36
  -1 -11   2 639.868 111.878   4
  -1 -11   2 725.153 96.1950  26
  -1 -11   2 698.735 80.9211  36
  -1 -11   1 73.0018 55.3738   4
  -1 -11   1 147.033 52.7373  26
   1  11  -1 166.557 46.4624  14
  -1 -11   1 23.2530 32.8871  36
  -1 -11   0 2873.89 209.485   4
   1  11   0 2833.52 167.849  14
  -1 -11   0 2823.43 166.859  26
  -1 -11   0 2926.13 175.407  36
   1  11   1 12924.5 413.440  14
  -1 -11  -1 12457.4 462.305   4
  -1 -11  -1 12883.0 415.031  36
  -1 -11  -1 12395.4 379.681  26
  -1 -11  -1 12087.8 358.232  30
  -1 -11  -2 2976.34 136.866  26
   1  11   2 3323.69 182.366  14
  -1 -11  -2 3342.94 206.142   4
  -1 -11  -2 2945.96 175.860  36
  -1 -11  -2 3115.83 152.717  30
   1  11   3 3754.58 191.346  14
  -1 -11  -3 3570.55 165.128  30
  -1 -11  -3 3650.60 201.397   4
  -1 -11  -3 3971.25 196.182  36
   1  11   4 19618.0 515.640  14
  -1 -11  -4 18211.0 507.897   4
  -1 -11  -4 19520.1 515.807  36
  -1 -11  -4 17694.3 471.774  30
  -1 -11  -5 202.157 41.6817  36
  -1 -11  -5 280.131 43.5304  30
  -1 -11  -6 1975.07 100.962  36
  -1 -12  14 1123.97 86.0461  24
  -1 -12  13 291.341 52.1091  25
  -1 -12  13 224.849 49.3610  24
  -1 -12  12 1484.13 119.765  25
  -1 -12  12 1386.78 121.940  24
  -1 -12  11 152.016 52.6984  25
  -1 -12  11 98.0345 49.8067  24
  -1 -12  10 3907.46 187.397  26
  -1 -12  10 4136.08 233.221  24
  -1 -12  10 4022.20 217.232  25
  -1 -12   9 6831.12 315.183  24
  -1 -12   9 6917.04 278.855  26
  -1 -12   9 6799.92 293.513  25
  -1 -12   8 11314.0 393.755  26
  -1 -12   8 11212.2 395.681  25
  -1 -12   8 11171.6 422.437  24
  -1 -12   7 1236.44 121.835  26
  -1 -12   7 1208.62 112.556  25
  -1 -12   7 1173.27 126.195  24
  -1 -12   6 26039.7 731.406  24
  -1 -12   6 25931.4 716.908  26
  -1 -12   5 8850.47 350.299  26
  -1 -12   4 2113.11 158.655  26
  -1 -12   3-0.34122 38.7128  26
  -1 -12   3 14.9308 30.2356  36
  -1 -12   2 6145.51 262.372  26
  -1 -12   2 5785.24 222.988  36
  -1 -12   1 2252.26 171.108   4
  -1 -12   1 2261.17 143.575  26
  -1 -12   1 2201.70 132.083  36
  -1 -12   0 123.746 51.0752   4
  -1 -12   0 112.824 35.3078  26
  -1 -12   0 128.348 38.1709  36
  -1 -12  -1 2418.97 113.779  26
   1  12   1 2449.88 119.295  14
  -1 -12  -1 2506.06 140.878  36
  -1 -12  -1 2636.95 162.222   4
  -1 -12  -2 8667.17 293.414   4
  -1 -12  -2 8602.47 283.991  36
  -1 -12  -3 14845.3 398.380  36
  -1 -12  -4 4025.30 151.306  36
  -1 -13  12 3292.25 149.830  24
  -1 -13  11 5377.28 217.028  24
  -1 -13  10 476.082 55.0196  26
  -1 -13  10 498.841 67.9043  24
  -1 -13   9 1738.06 115.023  26
  -1 -13   8 34509.3 825.447  26
  -1 -13   7 33771.0 824.884  26
  -1 -13   6 101.391 47.3495  26
  -1 -13   5 7278.19 284.693  26
  -1 -13   4 11249.4 366.526  26
  -1 -13   3 1881.62 126.314  26
  -1 -13   2 1808.41 114.390  26
  -1 -13   1-8.52820 27.0312  26
  -1 -13   0 1671.55 86.9162  36
  -1 -13  -1 7036.44 203.828  36
  -1 -14   9 250.537 45.4474  26
  -1 -14   8 2227.74 110.547  26
  -1 -14   7 5061.21 186.370  26
  -1 -14   6 4604.62 178.223  26
  -1 -14   5 9536.06 283.750  26
  -1 -14   4 2971.52 129.759  26
  -1 -14   3 5056.19 167.538  26
   2 -15   2 7484.86 234.352  23
   2 -15   3 384.183 49.9643  23
   2 -15   4 107.853 32.7272  23
   2 -15   5 1537.92 101.070  23
   2 -15   6 14161.3 387.851  23
   2 -15   7 571.598 59.8666  23
   2 -15   8 7161.64 226.644  23
   2 -14  -2 7773.00 249.697  23
   2 -14  -1 1986.78 125.064  23
   2 -14   0 3167.60 173.459  23
   2 -14   1 196.529 50.4375  23
   2 -14   2 572.050 65.4022   1
   2 -14   2 755.795 94.5410  23
   2 -14   3 17581.2 475.443   1
   2 -14   3 17842.4 545.000  23
   2 -14   4 105.359 52.4808  23
   2 -14   4 162.887 43.4460   1
   2 -14   5 237.310 62.7437  23
   2 -14   5 176.938 39.0983   1
   2 -14   6 5270.65 258.510  23
   2 -14   6 5307.63 208.268   1
   2 -14   7 1834.28 144.933  23
   2 -14   7 1532.23 99.1642   1
   2 -14   8 4487.29 224.568  23
   2 -14   9 5694.46 245.760  23
   2 -14  10 1925.47 88.9296  25
   2 -13  -5 724.471 63.4788  23
   2 -13  -4 489.563 61.9577   4
   2 -13  -4 550.961 66.3005  23
   2 -13  -3 3964.30 202.174  23
   2 -13  -3 3858.90 195.817   4
   2 -13  -2 40.6902 47.7596  23
  -2  13   2 26.6401 42.4534  12
   2 -13  -2 71.5931 47.1351   4
   2 -13  -1 18165.3 567.293  23
   2 -13  -1 18094.8 556.349   4
  -2  13   1 16553.3 454.519  21
  -2  13   1 17734.5 520.203  12
   2 -13  -1 17566.4 437.785   1
   2 -13   0 10182.9 403.587  23
  -2  13   0 9225.05 319.194  21
   2 -13   0 9771.40 392.154   4
   2 -13   0 9307.41 310.634   1
  -2  13  -1 5733.96 251.760  21
   2 -13   1 5788.09 304.541  23
   2 -13   1 6237.89 248.624   1
   2 -13   1 5835.63 301.509   4
   2 -13   2 950.246 123.970   4
   2 -13   2 773.022 115.647  23
  -2  13  -2 648.778 89.2035  21
   2 -13   2 941.813 97.3936   1
   2 -13   3 15707.3 558.512  23
  -2  13  -3 15093.4 480.476  21
   2 -13   3 15344.3 471.413   1
   2 -13   4 11113.4 382.931   1
   2 -13   4 11021.1 454.223  23
   2 -13   5 829.093 122.476  23
   2 -13   5 729.198 88.3796   1
   2 -13   6 308.095 61.8919   1
   2 -13   6 304.372 78.6193  23
   2 -13   7 7603.47 266.286  25
   2 -13   7 8561.37 376.590  23
   2 -13   7 8305.17 295.030   1
   2 -13   8 7254.71 339.739  23
   2 -13   8 7062.08 256.483   1
   2 -13   8 7143.89 256.916  25
   2 -13   9 24803.8 591.294   1
   2 -13   9 25806.5 633.410  25
   2 -13   9 26132.5 736.965  23
   2 -13  10 5096.79 255.819  23
   2 -13  10 4764.14 200.460  25
   2 -13  11 11449.1 337.646  25
   2 -13  12 9535.46 280.264  25
   2 -13  13 754.440 58.0123  25
   2 -12  -7 1462.57 89.6494  23
   2 -12  -6 387.502 46.2334  31
   2 -12  -6 501.964 67.6216  23
   2 -12  -6 479.261 64.1186   4
   2 -12  -5 1206.58 91.8569  31
   2 -12  -5 1219.98 116.600  23
  -2  12   5 1442.43 111.309  12
   2 -12  -5 1280.84 113.452   4
   2 -12  -4 355.407 74.7279   4
   2 -12  -4 411.669 62.0478  31
   2 -12  -4 337.749 79.7729  23
  -2  12   4 269.809 55.2993  21
  -2  12   4 303.285 64.2024  12
   2 -12  -3 4170.01 252.224  23
  -2  12   3 4646.99 218.228  21
  -2  12   3 4576.27 239.864  12
   2 -12  -3 4102.91 203.248  31
   2 -12  -3 4273.00 248.537   4
   2 -12  -2 8145.32 378.340  23
   2 -12  -2 7968.13 363.939   4
  -2  12   2 7912.56 316.177  21
  -2  12   2 7935.42 347.034  12
   2 -12  -2 7588.16 297.186  31
   2 -12  -2 7873.02 267.617   1
   2 -12  -1 13732.7 529.037  23
   2 -12  -1 12953.1 422.695  31
  -2  12   1 14010.6 466.582  21
   2 -12  -1 13633.6 416.005   1
   2 -12  -1 14020.6 518.982   4
   2 -12   0 3871.63 263.324  23
  -2  12   0 3827.06 227.908  21
   2 -12   0 3490.39 188.427  31
   2 -12   0 3616.78 248.049   4
   2 -12   0 3873.10 201.725   1
   2 -12   1 36657.7 909.378   1
   2 -12   1 35306.4 854.349  31
  -2  12  -1 35253.0 949.323  21
   2 -12   1 36590.9 1034.47  23
   2 -12   1 36830.5 1014.62   4
   2 -12   2 14839.6 559.193   4
   2 -12   2 13675.1 415.765  34
   2 -12   2 14852.0 571.772  23
   2 -12   2 15663.3 489.999   1
   2 -12   3 1603.13 141.159   1
   2 -12   3 2010.40 130.118  34
   2 -12   3 2085.16 197.150  23
   2 -12   3 2032.18 191.029   4
   2 -12   4 497.253 80.3699   1
   2 -12   4 449.627 103.051  23
   2 -12   4 346.194 61.3759  34
   2 -12   5 3336.70 200.861   1
   2 -12   5 3314.86 165.514  25
   2 -12   5 3187.72 172.125  34
   2 -12   5 3549.05 258.810  23
   2 -12   6 19635.0 545.079  25
   2 -12   6 20147.4 690.236  23
   2 -12   6 20298.4 586.995   1
   2 -12   6 19704.8 545.617  34
   2 -12   7 2520.06 158.158  25
   2 -12   7 2608.81 165.712   1
   2 -12   7 2824.36 226.512  23
   2 -12   7 2619.77 155.532  34
   2 -12   8 16374.4 476.473  34
   2 -12   8 16716.8 497.819  25
   2 -12   8 15937.1 458.319  24
   2 -12   8 17395.8 608.243  23
   2 -12   8 17557.9 489.925   1
   2 -12   9 8909.61 335.227  25
   2 -12   9 9413.61 318.885  24
   2 -12   9 9816.20 423.405  23
   2 -12   9 9544.55 313.538   1
   2 -12   9 9681.81 322.786  34
   2 -12  10 9399.96 334.714  25
   2 -12  10 9154.34 315.402  24
   2 -12  10 9260.26 397.261  23
   2 -12  10 8866.30 302.098  34
   2 -12  11 13436.7 413.363  25
   2 -12  11 13053.2 394.297  24
   2 -12  11 12983.8 372.294  34
   2 -12  12 20398.4 531.325  25
   2 -12  12 19139.2 509.156  24
   2 -12  13 2503.73 131.449  25
   2 -12  13 2517.35 125.888  24
   2 -12  14 284.576 36.6492  25
   2 -12  14 255.471 38.3285  24
   2 -11  -9 572.643 54.5359  23
   2 -11  -8 2873.34 145.788   4
   2 -11  -8 3037.48 156.662  23
   2 -11  -8 2935.92 139.365  31
   2 -11  -7 3404.17 186.800   4
   2 -11  -7 3327.51 193.943  23
  -2  11   7 3462.53 176.765  12
   2 -11  -7 3680.29 195.149  35
   2 -11  -7 3354.48 176.281  31
   2 -11  -6 2.17605 39.2504   4
   2 -11  -6 33.8144 49.8954  23
  -2  11   6 160.754 43.1157  21
  -2  11   6 57.3789 40.7716  12
   2 -11  -6 58.8452 45.3747  35
   2 -11  -6 14.2212 35.2395  31
   2 -11  -5 2729.11 183.504  31
   2 -11  -5 2596.58 202.673  23
  -2  11   5 2744.65 172.374  21
  -2  11   5 3050.00 199.402  12
   2 -11  -5 2611.19 189.642  35
   2 -11  -5 2678.20 196.397   4
  -2  11   4 9808.10 374.317  21
  -2  11   4 9154.57 392.445  12
   2 -11  -4 9465.24 424.406  23
   2 -11  -4 9804.38 402.318  35
   2 -11  -4 9086.64 400.492   4
   2 -11  -4 9137.61 375.314  31
   2 -11  -3 1108.03 133.421  35
   2 -11  -3 1227.25 154.369  23
  -2  11   3 948.535 126.902  12
  -2  11   3 819.438 108.108  21
   2 -11  -3 1043.16 138.874   4
   2 -11  -3 980.152 117.920  31
   2 -11  -3 821.117 80.0266   1
   2 -11  -2 7441.84 289.575   1
   2 -11  -2 7682.79 344.009  31
   2 -11  -2 7737.01 398.682  23
  -2  11   2 8442.14 371.183  21
   2 -11  -2 8193.49 368.027  35
   2 -11  -2 7672.35 380.692   4
   2 -11  -1 1161.03 111.258   1
   2 -11  -1 1085.87 149.334  23
  -2  11   1 909.155 127.333  21
   2 -11  -1 772.492 89.7589  33
   2 -11  -1 911.798 131.879   4
   2 -11  -1 941.736 113.052  31
   2 -11   0 16809.6 542.600  31
   2 -11   0 16125.0 502.284  34
   2 -11   0 16839.5 636.045  23
  -2  11   0 18415.1 607.902  21
   2 -11   0 18014.9 627.550   4
   2 -11   0 15557.7 481.036  33
   2 -11   0 17423.3 530.504   1
   2 -11   1 20952.2 604.763  31
   2 -11   1 21493.8 722.312  23
   2 -11   1 18488.4 562.601  34
   2 -11   1 20310.9 685.010   4
   2 -11   1 18922.6 586.738   1
   2 -11   1 19056.4 536.633  33
   2 -11   2 42881.0 1157.21  26
   2 -11   2 40980.7 1004.90  34
   2 -11   2 41022.5 1156.07  23
   2 -11   2 41134.2 1036.56   1
   2 -11   2 40779.3 1125.96   4
   2 -11   2 41077.6 1005.74  31
   2 -11   3 1746.47 321.249  26
   2 -11   3 2071.54 121.032  25
   2 -11   3 1997.14 200.293  23
   2 -11   3 2018.16 191.802   4
   2 -11   3 1869.41 136.672  31
   2 -11   3 2248.39 170.530   1
   2 -11   3 1893.79 147.215  34
   2 -11   4 2204.41 137.468  25
   2 -11   4 2559.71 225.495  23
   2 -11   4 2071.77 157.390  34
   2 -11   4 2556.29 344.801  26
   2 -11   4 2240.97 204.602   4
   2 -11   4 2524.65 178.182   1
   2 -11   5 70.1041 35.3972  25
   2 -11   5 12.0384 55.4340  23
   2 -11   5 103.110 53.5812   1
   2 -11   5 73.7110 43.7057  34
   2 -11   6 44.0289 42.0896  25
   2 -11   6 19.0640 56.3747  23
  -2  11  -6 117.193 44.9620  20
   2 -11   6 74.7716 41.6654  34
   2 -11   6 73.2897 46.1421   1
   2 -11   7 431.771 75.1595   1
   2 -11   7 505.076 80.1423  25
   2 -11   7 484.846 72.6037  24
   2 -11   7 556.402 116.537  23
   2 -11   7 472.363 80.6234  34
   2 -11   8 1178.15 111.289  24
   2 -11   8 1360.92 117.072   1
  -2  11  -8 1318.87 105.328  17
   2 -11   8 1307.65 125.190  25
   2 -11   8 1342.75 125.502  34
   2 -11   8 1401.03 168.814  23
   2 -11   9 12530.3 430.385  34
   2 -11   9 12322.1 419.163  24
   2 -11   9 12661.8 389.289   1
   2 -11   9 12532.8 430.959  25
  -2  11  -9 12170.5 399.914  17
   2 -11   9 12697.9 513.007  23
   2 -11  10 6866.41 296.731  25
   2 -11  10 6835.36 291.417  24
   2 -11  10 6876.22 357.573  23
   2 -11  10 6761.87 290.378  34
  -2  11 -10 6984.43 282.991  17
   2 -11  11 14806.6 471.177  25
   2 -11  11 15116.0 472.949  24
   2 -11  11 15043.1 546.925  23
  -2  11 -11 14608.1 456.379  17
   2 -11  11 15169.0 467.070  34
   2 -11  12 1695.39 129.685  25
   2 -11  12 1721.57 129.450  24
   2 -11  12 1579.72 119.143  34
  -2  11 -12 1543.62 121.278  17
   2 -11  13 3390.14 171.602  25
  -2  11 -13 3366.11 165.524  17
   2 -11  13 3253.65 173.077  24
   2 -11  14 44.6418 27.5721  25
   2 -11  14 29.6989 27.1664  24
   2 -11  15 395.455 41.0964  25
   2 -11  15 441.787 46.7085  24
   2 -10 -10 11165.0 321.827  23
   2 -10 -10 11480.4 313.555  31
   2 -10  -9 7690.57 296.890  23
   2 -10  -9 7578.46 288.144  35
   2 -10  -9 7763.89 282.568  31
   2 -10  -9 7122.38 275.324   4
   2 -10  -8 1950.43 153.460  35
  -2  10   8 1847.29 124.413  21
  -2  10   8 2115.17 146.707  12
   2 -10  -8 1794.74 146.366   4
   2 -10  -8 1859.67 157.210  23
   2 -10  -8 1835.04 144.423  31
   2 -10  -7 11937.6 460.972  23
   2 -10  -7 10833.2 421.035  31
  -2  10   7 11873.2 402.349  21
  -2  10   7 12365.9 432.385  12
   2 -10  -7 10651.3 428.702   4
   2 -10  -7 11432.9 440.923  35
   2 -10  -6 10667.6 438.238  35
   2 -10  -6 10757.4 456.457  23
  -2  10   6 10456.5 421.085  12
   2 -10  -6 9753.50 411.855  31
   2 -10  -6 9584.34 418.635   4
  -2  10   6 10582.3 400.187  21
   2 -10  -5 701.796 119.551   4
   2 -10  -5 636.154 115.532  23
  -2  10   5 804.234 114.973  21
  -2  10   5 805.031 116.733  12
   2 -10  -5 572.673 101.483  36
   2 -10  -5 629.589 109.273  35
   2 -10  -5 575.333 99.8548  31
   2 -10  -4 73.5219 61.5969   4
   2 -10  -4 53.5912 57.0868  23
  -2  10   4 28.5987 46.6941  21
   2 -10  -4-145.418 43.6504   1
  -2  10   4-13.9893 52.9919  12
   2 -10  -4 40.8279 55.2396  36
   2 -10  -4-10.5051 59.9040  31
   2 -10  -4-26.0963 48.5159  35
   2 -10  -3 4539.66 301.779  23
  -2  10   3 4070.88 263.236  21
   2 -10  -3 4344.76 267.993  36
   2 -10  -3 4291.35 271.123  35
   2 -10  -3 3935.11 192.752   1
   2 -10  -3 3654.22 247.450  31
   2 -10  -3 3688.89 259.517   4
   2 -10  -2 96.7061 60.9105   4
   2 -10  -2 66.6625 73.1569  23
  -2  10   2 73.6870 51.5334  21
   2 -10  -2 89.9845 42.7875   1
   2 -10  -2 55.0507 47.4521  35
   2 -10  -2 36.7559 43.7528  36
   2 -10  -2 108.218 57.6208  31
   2 -10  -1 28880.8 818.205  35
   2 -10  -1 28223.7 875.667  23
  -2  10   1 27489.2 835.040  21
   2 -10  -1 27413.8 798.198  36
   2 -10  -1 25934.9 722.299   1
   2 -10  -1 26860.6 790.568  31
   2 -10  -1 26725.2 827.741   4
   2 -10   0 157.963 66.7973   4
   2 -10   0 297.796 232.762  26
   2 -10   0 154.605 58.5577  35
   2 -10   0 43.0945 47.6873   1
   2 -10   0 121.595 55.2532  31
   2 -10   0 126.740 55.6349  36
   2 -10   0 95.4814 62.0720  23
   2 -10   1 19656.2 595.772  33
   2 -10   1 22280.1 648.369  31
   2 -10   1 22447.8 737.413  26
   2 -10   1 21039.7 693.873   4
   2 -10   1 22420.9 730.788  23
   2 -10   1 21782.8 636.134   1
   2 -10   2 849.634 234.380  26
   2 -10   2 884.583 136.634  23
   2 -10   2 1061.38 118.824   1
   2 -10   2 851.690 102.392  34
   2 -10   2 931.594 103.713  33
   2 -10   2 1048.26 112.167  31
   2 -10   2 1024.32 131.378   4
   2 -10   3 25323.3 762.322   4
   2 -10   3 22786.4 676.135  34
   2 -10   3 23527.7 607.269  25
   2 -10   3 25141.9 784.193  23
  -2  10  -3 23616.8 626.195  20
   2 -10   3 25452.1 704.122   1
   2 -10   3 24273.4 669.170  31
   2 -10   3 23688.0 646.338  33
   2 -10   3 23730.9 775.169  26
   2 -10   4 4366.89 270.334   4
   2 -10   4 4292.79 333.026  26
   2 -10   4 4414.78 205.029  25
   2 -10   4 4549.86 243.036  34
   2 -10   4 4406.81 284.368  23
  -2  10  -4 4402.44 216.790  20
   2 -10   4 4476.55 243.400   1
   2 -10   4 4495.62 215.379  33
   2 -10   5 1209.51 248.219  26
   2 -10   5 1314.34 158.586  23
   2 -10   5 1295.72 112.465  25
   2 -10   5 1218.31 123.175   1
   2 -10   5 1159.47 123.976  34
   2 -10   5 1273.12 111.520  33
   2 -10   6 2395.89 161.980  25
   2 -10   6 2449.56 153.606  24
   2 -10   6 2349.93 167.826   1
   2 -10   6 2555.29 151.651  33
   2 -10   6 2449.29 177.879  34
  -2  10  -6 2197.73 140.480  17
   2 -10   6 2693.52 220.747  23
   2 -10   7 385.229 72.7955  25
   2 -10   7 307.478 58.4040  24
   2 -10   7 422.811 100.089  23
  -2  10  -7 425.197 71.6051  17
   2 -10   7 467.038 74.5354   1
   2 -10   7 357.308 75.3573  34
   2 -10   7 394.316 61.9674  32
   2 -10   8 23229.4 672.429  25
   2 -10   8 25073.2 706.862  34
   2 -10   8 23473.5 772.671  23
   2 -10   8 23648.3 664.701  24
  -2  10  -8 23386.3 667.195  17
   2 -10   8 23756.4 608.459  32
   2 -10   8 24012.1 643.327   1
   2 -10   9 10721.1 352.074   1
   2 -10   9 10782.2 404.124  25
   2 -10   9 10991.7 480.244  23
   2 -10   9 10527.9 395.517  24
   2 -10   9 10789.0 413.623  34
  -2  10  -9 11108.0 411.636  17
   2 -10  10 1945.44 156.220  25
   2 -10  10 1678.92 180.137  23
  -2  10 -10 2013.03 163.928  17
   2 -10  10 1956.36 159.950  34
   2 -10  10 1945.48 155.896  24
   2 -10  11 22716.0 641.762  25
   2 -10  11 21948.3 646.862  24
   2 -10  11 21703.5 724.405  23
  -2  10 -11 22350.3 662.860  17
   2 -10  11 22466.3 656.899  34
   2 -10  12 14328.1 455.286  25
   2 -10  12 14131.9 467.039  34
   2 -10  12 13189.1 458.242  24
  -2  10 -12 14485.6 479.521  17
   2 -10  13 2679.69 161.466  25
   2 -10  13 2667.60 171.038  24
  -2  10 -13 2884.75 177.199  17
   2 -10  14 9747.14 315.691  25
   2 -10  14 9632.56 335.640  24
  -2  10 -14 10434.4 343.989  17
   2 -10  15 281.708 40.3900  25
   2 -10  15 232.421 44.7904  24
   2 -10  16 135.762 32.3471  24
   2  -9 -11 4037.18 181.709  23
   2  -9 -11 3770.88 165.938   4
   2  -9 -11 4143.98 177.042  31
   2  -9 -10 5930.03 258.307   4
   2  -9 -10 6223.49 274.632  23
  -2   9  10 6315.96 262.553  22
  -2   9  10 6302.89 238.906  12
   2  -9 -10 6019.91 264.873  35
   2  -9 -10 5843.01 258.562  31
   2  -9  -9 21216.1 640.613  35
   2  -9  -9 19483.8 618.766   4
   2  -9  -9 20522.3 643.341  23
  -2   9   9 21438.7 637.598  22
   2  -9  -9 20726.0 567.603  13
  -2   9   9 21737.2 590.339  21
  -2   9   9 21567.1 604.135  12
   2  -9  -8 8037.98 372.309   4
   2  -9  -8 8646.98 395.764  23
   2  -9  -8 8691.33 330.958  13
  -2   9   8 8836.22 357.512  21
  -2   9   8 8786.44 367.262  12
   2  -9  -8 8810.59 389.576  35
   2  -9  -7 3459.91 254.120  23
   2  -9  -7 3604.78 208.977  13
  -2   9   7 3650.22 232.230  21
  -2   9   7 3435.76 233.962  12
   2  -9  -7 3449.01 245.294  35
   2  -9  -7 3494.72 244.681   4
   2  -9  -6 4461.39 287.230   4
   2  -9  -6 4471.71 298.870  23
   2  -9  -6 4917.42 251.092  13
  -2   9   6 5021.88 289.698  21
  -2   9   6 4795.79 288.712  12
   2  -9  -6 4967.35 284.790  36
   2  -9  -6 4357.02 285.356  35
   2  -9  -5 40623.4 1074.63  36
  -2   9   5 39506.2 1076.93  21
   2  -9  -5 39044.2 1114.71  23
   2  -9  -5 38015.1 977.240  13
  -2   9   5 39336.3 1081.98  12
   2  -9  -5 38471.8 1088.13  35
   2  -9  -5 39246.6 1087.83   4
   2  -9  -4 18298.2 659.146  23
   2  -9  -4 17949.1 633.400  35
   2  -9  -4 17039.8 535.248  13
  -2   9   4 18685.1 637.481  21
   2  -9  -4 17398.0 627.736   4
   2  -9  -4 17590.2 481.876   1
   2  -9  -4 17150.5 610.959  36
  -2   9   3 12340.3 492.108  21
   2  -9  -3 11336.6 389.609  13
   2  -9  -3 11491.5 495.910  23
   2  -9  -3 10737.6 464.111   4
   2  -9  -3 11233.9 463.127  31
   2  -9  -3 11965.8 470.407  36
   2  -9  -3 10659.6 365.309   1
   2  -9  -3 11449.4 470.169  35
  -2   9   2 16718.7 587.136  21
   2  -9  -2 15517.7 470.493   1
   2  -9  -2 15310.2 546.344  35
   2  -9  -2 17014.9 578.647   4
   2  -9  -2 15280.8 537.891  36
   2  -9  -2 15677.5 544.711  31
   2  -9  -1 2002.56 148.901  27
   2  -9  -1 1975.29 170.631  35
   2  -9  -1 1995.97 151.010   1
   2  -9  -1 1857.46 180.534  23
   2  -9  -1 1847.57 163.399  36
   2  -9  -1 1952.75 174.539   4
   2  -9  -1 1946.10 167.531  31
   2  -9   0 66130.7 1482.31  27
   2  -9   0 64820.7 1555.03  26
   2  -9   0 65304.1 1595.69  23
   2  -9   0 66399.7 1491.21   1
   2  -9   0 64646.0 1521.77  31
  -2   9   0 66542.9 1407.87  20
   2  -9   0 68979.6 1540.44  35
   2  -9   0 64726.7 1517.75  36
   2  -9   0 63386.6 1544.27   4
   2  -9   1 3520.79 244.501  23
   2  -9   1 3860.86 221.406  31
   2  -9   1 3951.19 222.034   1
  -2   9  -1 4050.08 194.741  20
   2  -9   1 3867.86 237.557   4
   2  -9   1 4029.93 220.570  27
   2  -9   1 3804.26 214.686  36
   2  -9   1 3849.32 276.232  26
   2  -9   2 4487.10 232.268  27
   2  -9   2 4052.92 289.524  26
   2  -9   2 4503.17 272.374  23
   2  -9   2 4515.14 236.320   1
  -2   9  -2 4511.27 214.350  20
   2  -9   2 4422.83 182.708  25
   2  -9   2 4511.31 250.605   4
   2  -9   2 3963.01 213.662  33
   2  -9   2 4449.75 232.078  31
   2  -9   3 2969.47 185.621  27
   2  -9   3 2572.16 241.604  26
   2  -9   3 2856.39 213.209  23
   2  -9   3 2992.17 154.050  25
   2  -9   3 2812.10 197.479   4
   2  -9   3 2830.41 183.512   1
   2  -9   3 2885.56 174.114  33
   2  -9   3 2614.17 171.713  31
   2  -9   3 2487.48 175.050  34
   2  -9   4 20777.5 645.924   4
   2  -9   4 21110.1 607.938  27
   2  -9   4 20483.1 675.033  26
   2  -9   4 20831.3 561.738  25
   2  -9   4 21565.5 616.300   1
   2  -9   4 20888.1 669.533  23
   2  -9   4 20981.6 619.519  34
   2  -9   4 21064.5 595.490  31
   2  -9   4 20551.7 584.344  33
   2  -9   4 19928.8 543.136  32
   2  -9   5 18568.4 550.344  27
   2  -9   5 17886.4 626.964  26
  -2   9  -5 17999.5 507.599  17
   2  -9   5 18405.0 525.726  25
   2  -9   5 17949.8 494.992  24
   2  -9   5 17769.9 611.862  23
   2  -9   5 18054.7 550.405   1
   2  -9   5 18147.5 529.342  33
   2  -9   5 17699.3 501.531  32
   2  -9   5 18273.6 567.421  34
   2  -9   6 23696.4 651.534  27
   2  -9   6 23316.9 646.621  25
   2  -9   6 23375.8 626.591  24
   2  -9   6 22892.1 733.115  23
   2  -9   6 23688.1 685.746  34
   2  -9   6 23496.2 653.594   1
   2  -9   6 23332.0 621.293  32
   2  -9   6 23819.6 642.986  33
  -2   9  -6 23854.5 653.244  17
   2  -9   7 21603.7 633.093  25
   2  -9   7 22735.5 627.709  24
   2  -9   7 22299.7 723.954  23
   2  -9   7 22608.5 621.036   1
   2  -9   7 22461.2 669.733  34
   2  -9   7 22653.4 609.916  32
   2  -9   8 73896.7 1650.37  25
   2  -9   8 72515.3 1759.55  23
   2  -9   8 71509.5 1640.66  24
   2  -9   8 76066.4 1695.02  34
   2  -9   8 74802.6 1610.07  32
   2  -9   8 73256.9 1594.07   1
   2  -9   9 54712.9 1298.35  25
   2  -9   9 55413.7 1213.12   1
   2  -9   9 56737.3 1421.07  23
   2  -9   9 55261.0 1309.94  24
   2  -9   9 54159.3 1255.46  32
   2  -9   9 54938.6 1335.33  34
   2  -9  10 17876.8 567.492  25
   2  -9  10 17835.7 579.706  24
   2  -9  10 18664.9 660.704  23
   2  -9  10 18791.1 604.496  34
  -2   9 -10 18689.1 620.391  17
   2  -9  11 242.828 66.7248  25
   2  -9  11 218.120 63.8703  24
   2  -9  11 244.821 83.6960  23
  -2   9 -11 355.537 83.9922  17
   2  -9  11 331.738 78.3157  34
   2  -9  12 17710.9 566.986  34
  -2   9 -12 18282.3 595.303  17
   2  -9  12 17167.1 533.106  25
   2  -9  12 17220.2 561.392  24
   2  -9  13 2333.03 153.475  25
   2  -9  13 2283.41 167.297  24
   2  -9  13 2342.61 170.436  34
  -2   9 -13 2624.11 186.817  17
   2  -9  14 16458.4 459.694  25
   2  -9  14 16190.4 498.267  24
  -2   9 -14 16721.1 508.547  17
   2  -9  15 4997.67 183.417  25
   2  -9  15 5484.26 225.376  24
  -2   9 -15 5663.44 228.697  17
   2  -9  16 1008.86 76.1041  24
   2  -8 -12 1694.45 117.036  23
   2  -8 -12 1675.65 106.041  35
   2  -8 -12 1554.87 104.919   4
   2  -8 -12 1628.58 110.056  31
   2  -8 -11 8148.25 318.358  35
   2  -8 -11 8058.52 328.790  23
  -2   8  11 8432.48 319.023  22
   2  -8 -11 7925.07 283.352  13
  -2   8  11 8660.76 296.415  21
  -2   8  11 8571.44 286.458  12
   2  -8 -11 7702.90 311.986   4
   2  -8 -10 13990.2 452.696  13
  -2   8  10 15288.1 509.309  22
  -2   8  10 14823.6 471.201  21
  -2   8  10 14294.3 459.177  12
   2  -8 -10 14212.0 500.378  35
   2  -8 -10 13699.6 490.808   4
   2  -8  -9 5221.41 264.364  13
  -2   8   9 5523.10 281.745  21
  -2   8   9 5360.67 274.955  12
   2  -8  -9 5224.20 254.518  18
   2  -8  -9 5190.94 294.104  35
   2  -8  -9 4579.45 280.143   4
   2  -8  -8 19150.4 608.304  13
  -2   8   8 21243.4 659.201  21
  -2   8   8 18730.0 629.011  12
   2  -8  -8 19364.5 590.902  18
   2  -8  -8 20292.2 678.573  35
   2  -8  -8 17826.2 643.461   4
   2  -8  -7 8828.30 362.564  18
   2  -8  -7 9574.23 428.837   4
   2  -8  -7 8805.82 378.362  13
  -2   8   7 9206.41 416.279  21
  -2   8   7 9373.93 414.530  12
   2  -8  -7 9232.90 402.525  36
   2  -8  -7 8875.39 423.907  35
   2  -8  -6 2409.38 211.319  35
  -2   8   6 2376.47 203.537  21
   2  -8  -6 2478.10 188.327  13
  -2   8   6 2363.70 203.110  12
   2  -8  -6 2296.42 196.829  36
   2  -8  -6 2296.04 168.471  18
   2  -8  -6 2208.30 198.976   4
   2  -8  -5 10135.2 427.485  36
   2  -8  -5 9643.72 381.882  13
  -2   8   5 9728.68 435.029  21
   2  -8  -5 9516.11 295.305   1
   2  -8  -5 9384.06 426.528   4
   2  -8  -5 9616.32 365.316  18
   2  -8  -5 9587.78 434.284  35
   2  -8  -4 17884.0 544.328  13
  -2   8   4 17601.5 620.660  21
   2  -8  -4 17746.3 487.353   1
   2  -8  -4 17798.2 603.698  36
   2  -8  -4 17394.2 520.999  18
   2  -8  -4 17032.3 609.515  35
   2  -8  -4 17532.0 605.876   4
   2  -8  -3 18581.5 631.698  23
   2  -8  -3 17689.7 524.400  13
  -2   8   3 18452.9 627.484  21
   2  -8  -3 17343.0 503.281   1
  -2   8   3 17903.3 463.844  20
   2  -8  -3 18924.6 614.973  35
   2  -8  -3 17390.1 592.165   4
   2  -8  -3 17582.4 500.480  18
   2  -8  -3 17737.6 503.322  27
   2  -8  -3 17118.7 586.929  36
   2  -8  -2 7941.21 298.546  27
   2  -8  -2 7904.12 348.831   4
   2  -8  -2 7906.93 372.741  23
   2  -8  -2 7686.06 299.485   1
   2  -8  -2 7775.16 288.512  13
  -2   8   2 8084.13 276.606  20
   2  -8  -2 7252.27 337.005  36
   2  -8  -2 7964.43 270.503  18
   2  -8  -2 7957.69 355.897  35
   2  -8  -1 108.863 57.0505   4
   2  -8  -1 52.5879 138.382  26
   2  -8  -1 25.3048 44.3612  23
   2  -8  -1 44.2852 37.9230  31
   2  -8  -1 24.0499 36.4132  35
  -2   8   1 59.5700 35.0413  20
   2  -8  -1 58.2074 43.7632   1
   2  -8  -1 56.9173 40.6410  27
   2  -8  -1 21.4179 37.4311  36
   2  -8   0 21128.6 602.786  27
   2  -8   0 21293.7 654.333  26
   2  -8   0 22880.3 645.003  35
   2  -8   0 21838.6 613.783   1
   2  -8   0 21859.2 628.944  36
   2  -8   0 21993.0 671.463  23
   2  -8   0 21441.9 637.614   4
  -2   8   0 22159.5 589.003  20
   2  -8   0 22826.1 646.292  31
   2  -8   1 36676.4 940.014   4
   2  -8   1 37600.2 815.143  25
   2  -8   1 37253.7 916.920  27
   2  -8   1 36413.7 920.273   1
   2  -8   1 37816.0 980.367  23
  -2   8  -1 37132.6 901.639  20
   2  -8   1 39523.9 944.789  35
   2  -8   1 35712.6 966.843  26
   2  -8   1 37858.0 922.085  36
   2  -8   1 37980.4 935.973  31
   2  -8   2 1416.55 164.959  26
   2  -8   2 1504.38 100.344  25
   2  -8   2 1513.23 141.095  23
   2  -8   2 1592.48 128.986  27
   2  -8   2 1369.25 116.777  33
   2  -8   2 1440.00 127.416   4
   2  -8   2 1431.04 123.981   1
   2  -8   2 1594.38 129.798  31
   2  -8   3 9255.02 340.452  27
   2  -8   3 8744.88 382.925  26
   2  -8   3 9011.20 351.163   4
   2  -8   3 9132.29 301.381  25
   2  -8   3 9104.95 341.539   1
   2  -8   3 9304.32 372.659  23
   2  -8   3 9378.51 340.278  31
   2  -8   3 9062.59 331.031  33
   2  -8   4 2179.03 150.255  27
   2  -8   4 2366.35 214.793  26
   2  -8   4 2598.95 146.144  25
   2  -8   4 2507.69 162.759   1
   2  -8   4 2343.34 177.506  23
   2  -8   4 2549.84 128.590  24
   2  -8   4 2325.53 153.782  31
   2  -8   4 2277.12 165.941   4
   2  -8   4 2343.17 165.384  34
  -2   8  -4 2404.33 143.494  17
   2  -8   4 2338.24 155.684  33
   2  -8   5 16720.0 490.514  27
   2  -8   5 16736.1 561.896  26
   2  -8   5 16340.1 516.240  34
   2  -8   5 15809.3 470.544  32
   2  -8   5 16480.6 460.714  24
   2  -8   5 16059.0 489.994   1
   2  -8   5 15739.0 539.756  23
   2  -8   5 16343.9 476.911  25
  -2   8  -5 16549.8 493.505  17
   2  -8   5 15686.0 482.495  33
   2  -8   6 6424.06 264.233  27
   2  -8   6 6490.36 273.073  25
   2  -8   6 6372.69 317.705  23
   2  -8   6 6536.74 269.686   1
   2  -8   6 6125.67 266.597  33
   2  -8   6 6696.95 299.504  34
   2  -8   6 6258.46 261.826  32
   2  -8   6 6381.45 260.728  24
   2  -8   7 842.336 87.7848  27
   2  -8   7 816.020 95.7641  25
   2  -8   7 793.956 93.7990  24
   2  -8   7 690.847 108.186  23
   2  -8   7 929.436 92.6403   1
   2  -8   7 795.550 103.277  34
   2  -8   7 754.148 88.0598  32
   2  -8   8 14966.0 493.219  25
   2  -8   8 15563.6 504.053  24
   2  -8   8 15094.5 559.210  23
   2  -8   8 15333.1 450.118   1
   2  -8   8 16253.1 490.487  32
   2  -8   8 16135.6 533.415  34
   2  -8   9 6760.08 299.585  25
   2  -8   9 6799.71 308.092  24
   2  -8   9 6841.92 359.075  23
   2  -8   9 6601.53 243.085   1
   2  -8   9 6964.05 329.249  34
   2  -8   9 6797.84 295.036  32
   2  -8  10 2099.24 161.513  25
   2  -8  10 2087.61 169.904  24
   2  -8  10 1987.98 194.733  23
   2  -8  10 2236.52 162.464  32
   2  -8  10 2078.55 178.410  34
   2  -8  11 14931.8 518.444  24
   2  -8  11 14589.6 484.659  25
   2  -8  11 14358.3 522.267  34
  -2   8 -11 14916.0 558.336  17
   2  -8  12 1908.16 168.129  34
   2  -8  12 2009.29 151.122  25
   2  -8  12 2165.67 174.178  24
  -2   8 -12 2145.31 189.150  17
   2  -8  13 23743.9 641.876  25
   2  -8  13 23982.6 697.734  24
  -2   8 -13 24885.4 736.544  17
   2  -8  13 23734.5 705.035  34
   2  -8  14 2574.33 144.673  25
   2  -8  14 2615.44 174.394  24
  -2   8 -14 2637.08 182.765  17
   2  -8  15 15072.0 448.327  24
  -2   8 -15 15918.7 460.547  17
   2  -8  16 63.2689 27.8653  24
   2  -7 -13 3212.02 163.253  23
   2  -7 -13 2939.11 149.275  31
   2  -7 -13 2986.00 150.212   4
  -2   7  12 8427.00 318.578  22
   2  -7 -12 8006.62 296.958  13
  -2   7  12 8352.33 299.532  21
   2  -7 -12 7689.97 312.884   4
  -2   7  12 8151.87 269.709  12
   2  -7 -12 7892.98 302.589  35
   2  -7 -11 123.887 57.3602   4
  -2   7  11 93.1218 43.1580  12
  -2   7  11 127.371 53.0346  22
   2  -7 -11 125.987 56.1095  13
  -2   7  11 194.499 58.7433  21
   2  -7 -11 55.9865 40.8698  35
   2  -7 -11 125.682 49.9903  18
   2  -7 -10 4623.77 274.998  35
   2  -7 -10 4955.15 262.730  13
  -2   7  10 4553.40 259.959  21
  -2   7  10 4495.89 246.600  12
  -2   7  10 4600.76 280.425  22
   2  -7 -10 4737.10 249.957  18
   2  -7 -10 4590.42 274.966   4
  -2   7   9 17689.2 595.047  12
   2  -7  -9 17645.1 600.801  13
  -2   7   9 18558.9 622.505  21
   2  -7  -9 18834.0 644.728  35
   2  -7  -9 18654.9 591.208  18
   2  -7  -9 18049.5 633.020   4
   2  -7  -8 8655.67 387.665  13
  -2   7   8 8779.50 406.085  21
  -2   7   8 8790.60 391.486  12
   2  -7  -8 8794.17 419.855  35
   2  -7  -8 8365.19 365.343  18
   2  -7  -8 8291.77 402.427   4
   2  -7  -7 6655.51 327.373  13
   2  -7  -7 6352.55 353.219  35
  -2   7   7 6668.34 340.615  12
   2  -7  -7 6494.21 326.510  36
   2  -7  -7 6717.68 314.543  18
   2  -7  -7 6711.03 351.690   4
  -2   7   7 7294.64 363.371  21
   2  -7  -6 10044.7 424.942   4
   2  -7  -6 9685.86 387.077  13
  -2   7   6 9751.42 425.575  21
  -2   7   6 9784.34 414.166  12
   2  -7  -6 9257.86 363.911  18
   2  -7  -6 8374.88 378.833  36
   2  -7  -5 33400.4 868.347  13
  -2   7   5 33983.0 937.803  21
   2  -7  -5 31920.4 750.679   1
  -2   7   5 33434.2 768.796  20
   2  -7  -5 31502.1 895.445   4
   2  -7  -5 31862.2 893.620  36
   2  -7  -5 32535.5 836.300  18
   2  -7  -5 32035.4 920.444  35
   2  -7  -4 7281.23 261.226  27
   2  -7  -4 7119.46 342.548  35
   2  -7  -4 7397.52 333.505   4
   2  -7  -4 7342.90 302.660  13
  -2   7   4 7365.61 353.822  21
  -2   7   4 7572.16 266.932  20
   2  -7  -4 7160.31 331.647  36
   2  -7  -4 7057.70 284.493  18
   2  -7  -4 7353.72 265.827   1
   2  -7  -3 61.5791 36.4397  27
   2  -7  -3 96.2853 46.8471   4
   2  -7  -3 39.4126 37.4277  19
   2  -7  -3 32.7937 34.1722  13
  -2   7   3 49.6023 49.1247  21
  -2   7   3 15.3199 30.1095  20
   2  -7  -3 26.1844 41.8083  35
   2  -7  -3 56.3023 34.9834   1
   2  -7  -3 187.025 58.5660  36
   2  -7  -3 59.2032 30.7186  18
   2  -7  -2 773.383 82.5222  27
   2  -7  -2 766.609 97.1640   4
   2  -7  -2 730.820 82.9269   1
   2  -7  -2 720.123 100.537  23
   2  -7  -2 603.733 72.9500  13
  -2   7   2 752.150 80.3905  20
   2  -7  -2 610.142 87.8946  36
   2  -7  -2 678.967 81.5632  19
   2  -7  -2 693.876 69.0627  18
   2  -7  -2 737.779 98.9316  35
   2  -7  -1 6425.02 255.880  27
   2  -7  -1 6480.24 294.472  26
   2  -7  -1 6696.08 263.739   1
  -2   7   1 6703.86 262.448  20
   2  -7  -1 7248.44 308.854  23
   2  -7  -1 6502.57 275.627   4
   2  -7  -1 6385.70 282.778  31
   2  -7  -1 6598.82 263.394  19
   2  -7  -1 6778.48 286.797  36
   2  -7  -1 7148.88 300.193  35
   2  -7   0 1605.99 120.670   1
   2  -7   0 1627.65 119.964  27
   2  -7   0 1241.37 123.009  23
   2  -7   0 1188.20 143.780  26
  -2   7   0 1268.32 109.460  20
   2  -7   0 1431.44 110.043  19
   2  -7   0 1230.11 114.106  31
   2  -7   0 1198.76 111.996  36
   2  -7   0 1390.95 122.543  35
   2  -7   0 1232.46 107.343   4
   2  -7   1 54963.0 1250.46   1
   2  -7   1 50921.7 1273.83  26
   2  -7   1 56105.7 1293.96  23
   2  -7   1 55800.7 1272.25  31
  -2   7  -1 54939.1 1264.80  20
   2  -7   1 60595.7 1269.55  36
   2  -7   1 54536.3 1226.26  19
   2  -7   1 57778.0 1167.54  25
   2  -7   1 61825.3 1291.04  35
   2  -7   1 53313.9 1240.36  27
   2  -7   1 55853.4 1236.20   4
   2  -7   2 8462.49 305.904   1
   2  -7   2 8762.69 305.800  27
   2  -7   2 7644.33 324.591  26
   2  -7   2 8895.89 331.938  23
   2  -7   2 8363.71 280.347  19
   2  -7   2 7754.00 284.994   4
  -2   7  -2 8285.56 251.212  17
   2  -7   2 8717.99 315.302  31
   2  -7   3 1006.01 95.0251  27
   2  -7   3 756.159 127.308  26
   2  -7   3 931.195 101.673  23
   2  -7   3 961.819 93.7019   1
   2  -7   3 739.937 86.8324   4
   2  -7   3 992.880 81.7487  19
   2  -7   3 749.867 86.3215  33
   2  -7   3 1150.44 105.285  31
  -2   7  -3 932.495 83.6675  17
   2  -7   4 951.603 96.6153   4
   2  -7   4 1039.98 97.8849   1
   2  -7   4 1109.28 104.137  33
   2  -7   4 1142.91 155.523  26
   2  -7   4 923.126 98.6664  34
   2  -7   4 999.113 94.6285  27
   2  -7   4 1065.58 112.124  23
   2  -7   4 1094.64 100.810  31
   2  -7   4 1112.80 79.6574  19
  -2   7  -4 940.695 91.6414  17
   2  -7   4 1026.82 73.2171  24
   2  -7   5 11433.0 376.426   1
   2  -7   5 11691.8 405.778  34
   2  -7   5 12845.8 372.379  24
   2  -7   5 11841.3 420.520  23
   2  -7   5 12379.4 381.249  27
   2  -7   5 12109.3 394.274  33
   2  -7   5 11712.0 378.591  32
   2  -7   5 12296.7 375.958  25
   2  -7   6 54554.8 1242.10  27
   2  -7   6 56220.7 1263.16  25
   2  -7   6 54898.4 1250.73   1
   2  -7   6 58391.2 1285.97  33
   2  -7   6 58639.0 1263.84  24
   2  -7   6 57470.5 1338.83  23
   2  -7   6 56464.3 1310.04  34
   2  -7   6 56568.9 1269.05  32
   2  -7   7 1042.60 91.7500  27
   2  -7   7 972.671 101.218  25
   2  -7   7 1085.35 104.013  24
   2  -7   7 1276.42 133.366  23
   2  -7   7 1104.84 107.104  32
   2  -7   7 1018.02 92.4394   1
   2  -7   7 1131.93 111.412  33
   2  -7   7 961.860 110.719  34
   2  -7   8 15226.1 427.872  27
   2  -7   8 15351.1 489.340  24
   2  -7   8 16045.0 557.796  23
   2  -7   8 15526.6 433.031   1
   2  -7   8 15222.1 486.507  25
   2  -7   8 16418.2 525.818  34
   2  -7   8 15597.0 491.099  32
  -2   7  -9 72.5697 35.7103   5
   2  -7   9 36.2412 41.8052  25
   2  -7   9 92.1469 53.4408  24
   2  -7   9 110.130 63.3537  23
   2  -7   9 57.5146 42.4625  34
   2  -7   9 111.937 53.4779  32
   2  -7  10 5001.41 247.087  25
   2  -7  10 4345.56 254.616  24
   2  -7  10 5217.13 309.440  23
   2  -7  10 4408.06 243.124  32
  -2   7 -10 4552.55 187.912   5
   2  -7  10 4699.90 270.172  34
   2  -7  11 2360.39 187.915  24
   2  -7  11 2590.13 202.631  34
   2  -7  11 2646.92 174.120  25
  -2   7 -11 2618.28 217.687  17
  -2   7 -12 18296.2 519.765  15
   2  -7  12 18050.2 599.116  24
   2  -7  12 17887.1 605.415  34
   2  -7  12 18360.5 542.618  25
  -2   7 -12 19113.4 649.945  17
   2  -7  13 5936.88 293.112  24
   2  -7  13 5880.45 247.454  25
  -2   7 -13 5881.88 312.503  17
   2  -7  13 5429.43 288.710  34
   2  -7  14 13334.8 388.201  25
   2  -7  14 13444.8 459.927  24
   2  -7  15 1805.92 132.984  24
  -2   7 -15 1822.22 136.404  17
   2  -7  16 7277.46 250.478  24
   2  -6 -14 433.862 53.0878  31
   2  -6 -14 484.171 60.5031   4
   2  -6 -13 730.720 80.9975  13
   2  -6 -13 637.763 83.4105   4
  -2   6  13 611.966 76.9208  22
  -2   6  13 695.952 81.6918  21
   2  -6 -13 793.390 81.4729  18
   2  -6 -13 753.672 78.7435  35
  -2   6  13 620.009 70.3183   3
  -2   6  12 2738.23 190.738  22
   2  -6 -12 2625.01 179.858  13
  -2   6  12 2800.56 182.087  21
  -2   6  12 2692.80 163.393  12
   2  -6 -12 2694.88 173.517  18
   2  -6 -12 2813.18 182.712  35
   2  -6 -12 2445.19 186.128   4
  -2   6  11 15622.0 561.923  22
   2  -6 -11 15562.9 538.058  13
   2  -6 -11 15649.9 523.109  18
  -2   6  11 15071.5 529.674  21
  -2   6  11 15591.2 502.831  12
   2  -6 -11 16099.9 544.178  35
   2  -6 -11 14824.3 546.940   4
   2  -6 -10 708.765 103.752  18
   2  -6 -10 967.159 129.048  13
  -2   6  10 970.754 135.423  22
  -2   6  10 794.232 116.385  21
  -2   6  10 945.478 118.906  12
   2  -6 -10 690.803 113.462   4
   2  -6 -10 889.399 123.986  35
   2  -6  -9 10050.4 432.668  13
  -2   6   9 10055.9 440.343  21
  -2   6   9 9709.90 413.644  12
   2  -6  -9 10524.6 423.891  18
   2  -6  -9 10765.1 457.448  35
   2  -6  -9 9457.48 436.254   4
   2  -6  -8 18798.1 624.686  13
  -2   6   8 18740.3 639.507  21
  -2   6   8 17203.2 595.013  12
  -2   6   8 18729.2 490.682  20
   2  -6  -8 17884.9 577.345  36
   2  -6  -8 18231.7 593.962  18
   2  -6  -8 17428.0 629.941  35
   2  -6  -8 17963.1 630.388   4
   2  -6  -7 7992.55 360.257  13
  -2   6   7 8233.17 386.188  21
  -2   6   7 7736.24 357.221  12
  -2   6   7 8458.68 288.573  20
   2  -6  -7 7666.52 343.486  36
   2  -6  -7 7962.74 344.319  18
   2  -6  -7 8176.76 387.230  35
   2  -6  -7 7763.91 369.713   4
   2  -6  -6 7980.22 344.424  13
  -2   6   6 7643.79 362.556  21
  -2   6   6 7913.42 347.090  12
  -2   6   6 8221.05 288.036  20
   2  -6  -6 7561.51 337.191  36
   2  -6  -6 7877.20 326.936  18
   2  -6  -6 7386.43 360.317  35
   2  -6  -6 7670.32 349.645   4
   2  -6  -5 15153.2 408.277  27
   2  -6  -5 15987.9 517.213   4
   2  -6  -5 15542.0 493.768  13
  -2   6   5 16195.9 546.116  21
   2  -6  -5 15398.1 414.072   1
  -2   6   5 15139.8 441.669  20
   2  -6  -5 15510.0 477.884  18
   2  -6  -5 15710.3 466.043  19
   2  -6  -5 15165.0 534.512  35
   2  -6  -5 14157.7 495.311  36
   2  -6  -4 19238.0 498.867   1
   2  -6  -4 17939.4 485.938  27
   2  -6  -4 19442.6 546.874  13
  -2   6   4 19463.4 609.474  21
   2  -6  -4 18894.6 526.599  18
   2  -6  -4 20756.0 543.839  19
   2  -6  -4 17601.7 560.567  36
   2  -6  -4 20323.3 606.554  35
   2  -6  -4 19042.7 571.493   4
  -2   6   4 18801.3 515.963  20
   2  -6  -3 110.403 37.6921  27
   2  -6  -3-130.713 50.2795   4
   2  -6  -3 15.7848 29.0624  13
  -2   6   3-66.2880 35.5014  20
   2  -6  -3 176.317 42.6742   1
   2  -6  -3 1.19068 32.4630  19
   2  -6  -3 37.0744 47.0582  36
   2  -6  -3 49.6422 31.5032  18
   2  -6  -3 6.50790 45.3392  35
   2  -6  -2 13431.1 412.072   7
  -2   6   2 14111.2 408.224   8
   2  -6  -2 14688.0 409.300  27
   2  -6  -2 14757.1 398.714  13
  -2   6   2 14794.2 428.527  20
   2  -6  -2 13736.4 414.499   4
   2  -6  -2 14263.1 416.945  19
   2  -6  -2 14070.2 444.590  36
   2  -6  -2 13694.6 382.010  18
   2  -6  -2 15771.7 473.264  35
   2  -6  -2 14727.8 414.717   1
  -2   6   1 19280.7 504.579   8
   2  -6  -1 18294.3 491.834   7
   2  -6  -1 20027.0 546.463  23
  -2   6   1 19937.2 529.377  20
   2  -6  -1 18257.0 501.943  19
   2  -6  -1 19130.1 535.719  36
   2  -6  -1 18700.7 443.808  18
   2  -6  -1 21213.6 565.601  35
   2  -6  -1 17890.3 531.949  31
   2  -6  -1 19100.1 508.746   1
   2  -6  -1 19357.4 505.697  27
  -2   6   0 9200.08 302.773   8
   2  -6   0 8941.12 274.257   7
   2  -6   0 9072.25 315.475  23
   2  -6   0 9036.10 320.640  31
  -2   6   0 9225.23 320.801  20
   2  -6   0 9409.10 313.001  36
   2  -6   0 9574.75 298.624  19
   2  -6   0 9313.44 301.571  27
   2  -6   0 8704.30 325.417  26
   2  -6   0 9992.09 333.906  35
   2  -6   0 9023.57 304.271   1
  -2   6  -1 11443.3 298.111  17
   2  -6   1 11906.5 352.397  27
   2  -6   1 10768.6 285.834   7
   2  -6   1 10616.1 371.078  26
  -2   6  -1 11370.0 443.674   6
   2  -6   1 11619.8 360.915  23
   2  -6   1 10775.4 387.049   6
   2  -6   1 11806.7 367.538  31
   2  -6   1 11579.5 334.093  19
   2  -6   1 11969.9 356.035   1
   2  -6   1 12817.8 376.734  35
  -2   6  -1 11547.5 356.839   8
  -2   6  -2 102552. 2100.96   8
   2  -6   2 103487. 2076.63  27
   2  -6   2 96764.3 2102.36  26
  -2   6  -2 100086. 2201.39   6
   2  -6   2 98565.1 2079.83  23
   2  -6   2 102593. 2082.54   1
   2  -6   2 92751.2 2108.96   6
   2  -6   2 106469. 2048.68  19
  -2   6  -2 103948. 2050.09  17
   2  -6   2 103433. 2095.84  31
  -2   6  -2 99436.3 2220.80   9
   2  -6   3 22749.4 568.356  27
   2  -6   3 21131.4 594.464  26
  -2   6  -3 21603.8 637.464   6
   2  -6   3 22704.5 585.414  23
   2  -6   3 23070.1 534.802  19
   2  -6   3 23000.1 585.525  31
  -2   6  -3 21935.1 576.264  10
   2  -6   3 22461.4 594.950   6
  -2   6  -3 22453.9 571.910  17
   2  -6   3 21675.6 575.705  33
   2  -6   3 23129.3 575.918   1
  -2   6  -3 21887.8 592.865   8
  -2   6  -4 18130.2 508.683  16
   2  -6   4 19237.4 493.640  27
  -2   6  -4 18859.3 531.080   6
   2  -6   4 19201.5 491.534  14
   2  -6   4 19604.9 526.822  23
   2  -6   4 17495.9 488.458   6
   2  -6   4 17752.4 446.481  19
   2  -6   4 18286.8 508.548  33
   2  -6   4 19416.7 498.906   1
  -2   6  -4 18034.9 533.158  10
   2  -6   4 18015.4 516.873  34
   2  -6   4 19418.0 517.218  31
   2  -6   5 3693.86 171.611  27
  -2   6  -5 4117.58 225.139  10
   2  -6   5 3967.76 172.926  14
   2  -6   5 4012.13 206.914  23
   2  -6   5 3935.29 199.344  34
   2  -6   5 3784.12 135.978  19
   2  -6   5 3789.92 175.151   1
   2  -6   5 3946.44 193.703  33
   2  -6   6 20365.5 529.119  27
   2  -6   6 21136.8 577.469  33
   2  -6   6 20787.6 567.967  32
   2  -6   6 20579.7 527.007  14
   2  -6   6 22411.3 622.242  23
   2  -6   6 20269.9 533.289   1
   2  -6   6 21221.9 591.093  34
   2  -6   7 2962.12 145.913  27
   2  -6   7 2947.35 185.908  34
   2  -6   7 3000.27 148.077   1
   2  -6   7 3031.38 168.404  25
   2  -6   7 2875.51 141.130  14
   2  -6   7 3190.37 201.374  23
   2  -6   7 2961.37 173.978  32
  -2   6  -8 10240.9 342.848  15
   2  -6   8 10962.2 314.035  27
   2  -6   8 11176.7 425.181  23
   2  -6   8 10998.3 369.300  25
   2  -6   8 10140.4 310.602  14
   2  -6   8 10550.6 313.030   1
   2  -6   8 10167.3 391.610  34
   2  -6   8 10610.3 380.426  32
   2  -6   9 3177.05 185.479  25
   2  -6   9 3138.16 205.616  34
   2  -6   9 3247.00 225.906  23
   2  -6   9 2918.79 190.604  32
  -2   6  -9 2881.69 157.204   5
  -2   6  -9 2959.76 175.465  15
  -2   6 -10 7552.54 309.551  15
   2  -6  10 7710.19 348.147  34
  -2   6 -10 7562.61 271.855   5
   2  -6  10 8055.57 339.578  32
  -2   6 -11 385.643 75.1037  15
   2  -6  11 423.902 73.4447  25
   2  -6  11 449.708 86.7447  24
  -2   6 -11 336.612 58.2424   5
   2  -6  11 304.365 78.0059  34
  -2   6 -11 404.738 96.5562  17
  -2   6 -12 18652.0 580.676  15
   2  -6  12 18874.0 539.620  25
  -2   6 -12 18326.8 492.447   5
   2  -6  12 19123.1 619.039  24
  -2   6 -12 20071.0 665.242  17
   2  -6  12 19942.4 638.365  34
  -2   6 -13 16839.3 529.437  15
   2  -6  13 16045.1 467.028  25
   2  -6  13 17628.8 566.930  24
  -2   6 -13 17607.0 593.532  17
  -2   6 -14 7016.14 286.943  15
   2  -6  14 6882.84 305.320  24
  -2   6 -14 7168.68 322.013  17
   2  -6  14 6524.41 227.211  25
  -2   6 -15 3667.49 170.121  15
   2  -6  15 3603.52 192.642  24
  -2   6 -15 3948.62 199.989  17
   2  -6  16 2054.77 119.070  24
   2  -5 -15 2500.00 125.710   4
   2  -5 -14 4770.92 205.673  18
  -2   5  14 4634.16 211.450  22
   2  -5 -14 4663.69 210.086  13
  -2   5  14 4605.99 206.660  21
   2  -5 -14 4234.27 213.625   4
  -2   5  13 628.832 86.7487   3
  -2   5  13 619.192 87.6250  22
   2  -5 -13 589.001 87.6352  13
  -2   5  13 698.326 93.2556  21
  -2   5  13 699.699 79.2341  12
   2  -5 -13 639.716 84.8392  18
   2  -5 -13 657.196 79.6550  35
   2  -5 -13 781.370 106.085   4
  -2   5  12 4941.03 281.288  22
   2  -5 -12 4511.89 265.431  13
  -2   5  12 4822.67 265.774  21
  -2   5  12 4805.00 234.562  12
   2  -5 -12 4671.82 254.038  18
   2  -5 -12 4886.85 252.759  35
   2  -5 -12 4605.47 276.044   4
  -2   5  11 614.997 109.387  22
   2  -5 -11 647.094 113.706   4
   2  -5 -11 623.046 108.133  13
  -2   5  11 554.142 101.129  21
  -2   5  11 543.272 85.9344  12
   2  -5 -11 431.716 84.1526  18
   2  -5 -11 560.517 94.5521  35
   2  -5 -10 365.055 92.2349   4
  -2   5  10 392.970 100.675  22
   2  -5 -10 419.066 92.8621  13
  -2   5  10 469.228 98.8419  21
  -2   5  10 395.807 63.1770  20
  -2   5  10 371.873 81.6707  12
   2  -5 -10 418.579 86.6781  18
   2  -5 -10 448.093 92.8200  35
   2  -5  -9 894.267 129.421   4
   2  -5  -9 911.045 130.294  13
   2  -5  -9 1004.45 131.719  35
  -2   5   9 912.268 114.371  12
  -2   5   9 825.448 127.194  21
  -2   5   9 1036.98 95.7152  20
   2  -5  -9 1007.73 125.874  18
   2  -5  -8 32512.9 912.992   4
   2  -5  -8 32352.4 909.166  13
  -2   5   8 31925.6 920.853  21
  -2   5   8 31323.1 873.524  12
  -2   5   8 33451.8 799.473  20
   2  -5  -8 31888.1 877.496  18
   2  -5  -8 32398.2 915.584  35
   2  -5  -7 5215.11 290.004  35
  -2   5   7 5994.52 309.462  21
   2  -5  -7 5685.13 292.504  13
   2  -5  -7 5862.11 281.654  18
  -2   5   7 5704.85 281.607  12
   2  -5  -7 5836.27 270.740  36
  -2   5   7 6386.40 251.794  20
   2  -5  -7 5614.98 292.910   4
   2  -5  -6 40189.8 975.353   4
   2  -5  -6 38517.6 958.453  13
  -2   5   6 37644.0 990.481  21
  -2   5   6 36784.8 946.942  12
  -2   5   6 37485.9 889.913  20
   2  -5  -6 37562.0 881.868  19
   2  -5  -6 36178.8 927.767  36
   2  -5  -6 39034.1 941.760  18
   2  -5  -6 34847.6 965.544  35
   2  -5  -5 31131.3 732.636   1
   2  -5  -5 29759.3 723.373  27
   2  -5  -5 33587.2 826.983  13
  -2   5   5 33825.7 875.929  21
  -2   5   5 34346.3 793.520  20
   2  -5  -5 34009.7 813.784  18
   2  -5  -5 33575.1 786.692  19
   2  -5  -5 32312.9 818.751  36
   2  -5  -5 33757.3 866.966  35
   2  -5  -5 33886.9 837.912   4
   2  -5  -4 80567.0 1669.79  27
   2  -5  -4 81299.7 1674.65   1
   2  -5  -4 76686.9 1737.37  36
   2  -5  -4 82328.0 1730.30  13
  -2   5   4 82769.7 1798.68  21
  -2   5   4 81869.0 1722.23  20
  -2   5   4 82189.3 1742.19   8
   2  -5  -4 83095.7 1711.04  19
   2  -5  -4 81713.8 1715.91  18
   2  -5  -4 83287.3 1788.11  35
   2  -5  -4 82887.0 1728.44   4
  -2   5   3 59969.5 1349.48   8
   2  -5  -3 62168.7 1295.39  27
   2  -5  -3 60308.7 1297.30  18
   2  -5  -3 60997.8 1313.42  13
   2  -5  -3 61055.8 1367.35   7
  -2   5   3 62707.7 1337.05  20
   2  -5  -3 61763.9 1316.62  19
  -2   5   3 61517.5 1313.59  11
   2  -5  -3 60416.5 1346.77  36
   2  -5  -3 64019.2 1386.38  35
   2  -5  -3 61192.7 1299.09   1
  -2   5   2 3302.24 174.544   8
   2  -5  -2 3017.09 145.921  27
   2  -5  -2 3342.54 171.820   7
   2  -5  -2 3086.64 193.372   6
   2  -5  -2 3110.46 136.281  13
  -2   5   2 3079.21 159.602  20
   2  -5  -2 3163.76 152.338  19
  -2   5   2 3329.41 130.360  11
   2  -5  -2 3158.46 147.926   1
   2  -5  -2 3033.00 134.299  18
   2  -5  -2 3071.78 161.214  36
   2  -5  -2 3348.89 178.315  35
  -2   5   2 2991.21 212.271   6
  -2   5   2 2895.89 211.343   9
   2  -5  -1 2972.23 140.973  27
  -2   5   1 3184.96 216.669   9
   2  -5  -1 2978.12 152.204   7
  -2   5   1 2809.43 161.546   8
  -2   5   1 2888.03 208.003   6
   2  -5  -1 3239.66 190.388   6
  -2   5   1 2698.12 151.578  20
   2  -5  -1 2869.00 111.227  18
   2  -5  -1 3161.84 144.635  19
   2  -5  -1 3104.21 145.446   1
   2  -5   0 16048.2 425.653  27
   2  -5   0 15841.5 417.772   7
  -2   5   0 15647.4 537.926   6
   2  -5   0 15954.3 427.384   1
  -2   5   0 16906.2 480.521   8
  -2   5   0 16136.4 550.645   9
   2  -5   0 16450.4 418.504  19
   2  -5   0 15999.2 491.463   6
  -2   5   0 15583.1 372.573  17
  -2   5  -1 52614.7 1189.29   8
   2  -5   1 50559.8 1076.75   7
  -2   5  -1 52514.2 1252.78   6
   2  -5   1 52873.8 1122.75  14
   2  -5   1 52945.2 1191.42   6
   2  -5   1 52918.1 1119.72  27
  -2   5  -1 52911.8 1083.85  10
   2  -5   1 52077.6 1101.38  19
  -2   5  -1 49406.1 1085.46  17
   2  -5   1 53552.3 1122.45   1
  -2   5  -1 51927.2 1272.55   9
   2  -5   2 124057. 2431.76  27
   2  -5   2 123138. 2432.09   1
   2  -5   2 113658. 2343.43   7
   2  -5   2 117194. 2356.25   7
  -2   5  -2 127528. 2615.36   9
  -2   5  -2 120186. 2554.09   6
   2  -5   2 128009. 2437.86  14
   2  -5   2 126222. 2495.04   6
   2  -5   2 128029. 2406.41  19
  -2   5  -2 126933. 2462.18  10
  -2   5  -2 120707. 2428.13  17
   2  -5   3 63160.7 1304.39  27
  -2   5  -3 59957.9 1383.89   6
   2  -5   3 64076.2 1307.21  14
   2  -5   3 62409.3 1343.43   6
   2  -5   3 59824.5 1262.88  19
  -2   5  -3 61916.2 1452.83   9
   2  -5   3 62182.9 1304.32   1
  -2   5  -3 63054.9 1377.86  10
  -2   5  -3 61324.3 1323.63  17
  -2   5  -3 58680.8 1379.97  16
   2  -5   3 61638.7 1423.49   9
  -2   5  -4 42205.0 1004.32  16
   2  -5   4 43687.3 945.175  27
   2  -5   4 43065.8 947.802   1
   2  -5   4 41412.9 977.197  34
   2  -5   4 45068.9 955.268  14
   2  -5   4 42450.1 961.248   6
   2  -5   4 43191.7 900.258  19
  -2   5  -4 42137.5 1049.47  10
   2  -5   4 43937.9 978.614  33
  -2   5  -4 43236.9 1088.07   9
   2  -5   4 40768.2 1054.99   9
   2  -5   5 340.808 47.2287  27
   2  -5   5 276.169 57.9779  34
   2  -5   5 386.354 54.3237  14
   2  -5   5 404.150 60.5348  23
   2  -5   5 399.377 51.5203   6
   2  -5   5 352.471 49.8635   1
   2  -5   5 415.823 36.1768  19
  -2   5  -5 431.110 88.1037  10
   2  -5   5 397.794 56.3947  33
   2  -5   6 9511.66 286.561  27
   2  -5   6 9667.93 303.379  14
   2  -5   6 9411.80 336.420  34
   2  -5   6 10204.0 344.371  23
   2  -5   6 9546.04 290.595   1
   2  -5   6 9796.97 332.633  32
  -2   5  -6 9400.68 298.056  15
   2  -5   6 10176.5 343.914  33
   2  -5   7 63327.3 1340.65   1
  -2   5  -7 61082.0 1394.92  15
   2  -5   7 64373.3 1363.10  14
   2  -5   7 70043.8 1471.68  23
   2  -5   7 60970.1 1472.22  12
   2  -5   7 65622.3 1444.46  34
   2  -5   7 63381.0 1335.50  27
   2  -5   7 68006.4 1435.81  32
  -2   5  -8 172.847 48.9255  15
   2  -5   8 194.807 56.2352  34
   2  -5   8 146.287 34.9060  14
   2  -5   8 248.195 69.7821  23
   2  -5   8 147.129 55.8227  22
   2  -5   8 245.502 65.7560  12
   2  -5   8 201.082 54.5890  32
   2  -5   9 21231.8 585.220  25
   2  -5   9 20871.1 525.889  14
   2  -5   9 21059.7 654.565  22
   2  -5   9 22038.1 644.800  34
   2  -5   9 20077.3 666.584  12
  -2   5  -9 22109.4 570.720   5
  -2   5  -9 19475.6 608.079  15
   2  -5   9 22624.5 635.905  32
  -2   5 -10 294.408 71.5148  15
   2  -5  10 322.941 76.6368  34
   2  -5  10 349.175 64.7496  25
  -2   5 -10 282.330 57.9158   5
   2  -5  10 267.331 78.9032  22
  -2   5 -10 293.512 82.9264  17
   2  -5  10 242.072 80.0678  12
   2  -5  10 338.511 72.8578  32
  -2   5 -11 598.817 99.0853  15
   2  -5  11 523.404 95.1840  22
  -2   5 -11 490.182 67.6806   5
   2  -5  11 507.591 101.380  12
   2  -5  11 482.564 70.2998  25
   2  -5  11 550.468 97.7688  34
  -2   5 -11 555.030 102.519  17
  -2   5 -12 1861.15 164.445  15
   2  -5  12 1820.17 170.421  22
   2  -5  12 1722.89 122.438  25
  -2   5 -12 2028.63 131.905   5
   2  -5  12 1636.25 171.695  12
  -2   5 -12 1974.85 180.898  17
   2  -5  12 1550.00 160.311  34
   2  -5  13 13467.9 378.906  25
   2  -5  13 13923.1 481.932  24
  -2   5 -13 12966.6 383.686   5
  -2   5 -13 14101.3 500.948  17
  -2   5 -14 6851.42 302.279  15
   2  -5  14 6813.86 301.389  24
  -2   5 -14 6236.37 215.860   5
  -2   5 -14 7083.54 306.740  17
  -2   5 -15 18034.3 519.242  15
  -2   5 -15 18663.6 517.209  17
   2  -5  15 17363.4 511.859  24
   2  -5  16 220.511 43.6879  24
   2  -5  17 963.521 62.4577  28
   2  -4 -15 2714.90 120.723  31
   2  -4 -15 3555.25 177.478   4
  -2   4  14 2765.18 179.708  22
   2  -4 -14 3060.44 187.280  13
  -2   4  14 2822.37 175.438  21
  -2   4  14 2699.83 159.607   3
   2  -4 -14 3108.20 175.829  18
   2  -4 -14 2603.73 184.289   4
   2  -4 -13 9682.31 412.389   4
   2  -4 -13 10238.1 385.826  18
  -2   4  13 10198.0 408.768  22
   2  -4 -13 9722.56 401.536  13
  -2   4  13 9735.98 391.929  21
  -2   4  13 9114.02 325.443  12
  -2   4  13 9766.31 385.325   3
   2  -4 -13 9376.00 330.311  35
   2  -4 -12 1095.87 138.348   4
  -2   4  12 1021.11 133.433  22
   2  -4 -12 1190.24 142.328  13
  -2   4  12 1228.09 141.077  21
  -2   4  12 856.946 101.602  12
   2  -4 -12 906.644 117.178  18
   2  -4 -12 1112.20 117.593  35
   2  -4 -11 4155.00 276.216   4
  -2   4  11 4030.58 273.467  22
   2  -4 -11 4258.77 274.348  13
  -2   4  11 4381.60 274.366  21
  -2   4  11 4178.05 237.332  12
  -2   4  11 4488.15 211.542  20
   2  -4 -11 4225.11 258.998  18
   2  -4 -11 4519.45 249.900  35
  -2   4  10 6115.38 339.201  22
   2  -4 -10 5804.34 326.082  13
  -2   4  10 5382.04 313.496  21
  -2   4  10 5785.96 285.879  12
  -2   4  10 5905.20 254.936  20
   2  -4 -10 5906.59 305.765  18
   2  -4 -10 5754.79 296.811  35
   2  -4 -10 5944.88 328.830   4
  -2   4   9 8828.32 361.471  12
   2  -4  -9 8551.15 396.707  13
  -2   4   9 9070.33 403.020  21
   2  -4  -9 8235.44 368.553  35
   2  -4  -9 8080.70 365.624  18
   2  -4  -8 32682.4 885.682  13
  -2   4   8 31388.8 885.107  21
  -2   4   8 32248.2 839.216  12
  -2   4   8 31417.6 790.193  20
   2  -4  -8 31460.4 747.683  19
   2  -4  -8 32958.4 862.067  18
   2  -4  -8 30141.6 849.736  35
   2  -4  -7 67950.4 1520.02  13
  -2   4   7 67589.0 1534.66  21
  -2   4   7 68503.9 1478.36  12
  -2   4   7 68417.8 1443.42  20
   2  -4  -7 64264.1 1394.86  19
   2  -4  -7 66634.9 1490.06  18
   2  -4  -7 63650.0 1441.41  36
   2  -4  -6 11718.5 296.991  27
   2  -4  -6 11719.0 403.599  13
  -2   4   6 12252.7 426.756  21
  -2   4   6 11645.9 386.129  12
  -2   4   6 11428.3 368.225  20
   2  -4  -6 11870.4 393.584  18
   2  -4  -6 11312.8 344.097  19
   2  -4  -6 12497.1 407.271   4
   2  -4  -6 11294.1 374.286  36
   2  -4  -6 11438.0 298.312   1
   2  -4  -6 10587.9 395.989  35
   2  -4  -5 16993.7 420.591  27
   2  -4  -5 18184.5 501.158  13
  -2   4   5 17568.2 528.072  21
  -2   4   5 16753.6 473.649  20
   2  -4  -5 18230.6 489.202  18
   2  -4  -5 17362.1 457.477  19
  -2   4   5 15184.6 518.203  11
   2  -4  -5 16790.3 480.078  36
   2  -4  -5 16385.3 420.697   1
   2  -4  -5 16498.3 509.618  35
   2  -4  -5 17873.0 478.099   4
  -2   4   4 56743.9 1260.77   8
   2  -4  -4 51994.9 1144.62  27
   2  -4  -4 56058.5 1267.00   7
  -2   4   4 54460.9 1349.86   6
   2  -4  -4 55541.9 1282.07   6
   2  -4  -4 54851.3 1195.50  13
  -2   4   4 55568.7 1248.94  21
  -2   4   4 54956.4 1201.52  20
   2  -4  -4 55572.7 1152.32   1
   2  -4  -4 55591.0 1181.42  19
  -2   4   4 54260.3 1261.54  11
   2  -4  -4 55368.0 1188.34  18
   2  -4  -4 52659.7 1193.71  36
   2  -4  -4 57844.1 1242.22  35
  -2   4   4 53675.4 1358.24   9
  -2   4   3 16398.6 490.389   8
   2  -4  -3 16102.0 414.361  27
   2  -4  -3 16532.2 484.540   7
  -2   4   3 15509.0 548.055   6
   2  -4  -3 16031.7 509.221   6
   2  -4  -3 15844.6 424.577  13
  -2   4   3 16064.2 446.755  20
   2  -4  -3 17330.1 434.956  19
  -2   4   3 16466.1 470.255  11
   2  -4  -3 16101.6 418.218  18
  -2   4   3 16273.3 562.950   9
  -2   4   2 14152.2 431.094   8
   2  -4  -2 13787.1 365.846  27
   2  -4  -2 13584.1 405.569   7
  -2   4   2 13547.0 482.433   6
   2  -4  -2 13763.9 443.462   6
   2  -4  -2 12659.0 336.277  13
  -2   4   2 13435.8 388.772  20
   2  -4  -2 13638.3 368.968  19
  -2   4   2 13778.4 371.001  11
   2  -4  -2 13569.4 347.607  18
  -2   4   2 14472.4 504.056   9
  -2   4   1 2053.84 137.426   8
   2  -4  -1 1888.14 105.607  27
  -2   4   1 1880.85 158.645   6
   2  -4  -1 1839.75 132.998   6
  -2   4   1 1688.57 113.618  20
   2  -4  -1 1809.67 102.648  19
  -2   4   1 1899.82 163.747   9
   2  -4  -1 1711.70 81.3615  18
   2  -4   0 133.509 34.8641  27
  -2   4   0 153.572 48.0788   8
   2  -4   0 68.0687 28.4035  14
  -2   4   0 5.41671 39.7812   6
   2  -4   0 91.3788 37.8861   6
  -2   4   0 50.2216 27.0565  17
   2  -4   0 40.0957 24.3981  19
  -2   4   0 45.7066 23.2417  10
  -2   4   0 175.103 61.8221   9
   2  -4   1 86732.6 1740.02  27
  -2   4  -1 81981.8 1846.87   6
   2  -4   1 87800.8 1741.17  14
   2  -4   1 85412.7 1806.64   6
   2  -4   1 84596.4 1719.46  19
  -2   4  -1 86981.8 1757.87  10
  -2   4  -1 81900.2 1726.61  17
  -2   4  -1 90558.9 1911.01   9
   2  -4   1 85620.4 1855.43   9
   2  -4   2 24275.9 565.897  27
   2  -4   2 23042.0 546.960   7
   2  -4   2 24923.5 572.442  14
   2  -4   2 24377.9 611.327   6
  -2   4  -2 23571.2 690.058   9
   2  -4   2 23240.9 539.631  19
  -2   4  -2 23419.7 612.808  10
  -2   4  -2 22873.0 569.707  17
   2  -4   2 24650.4 670.266   9
  -2   4  -3 1410.69 120.787  16
   2  -4   3 1135.68 82.6176  27
   2  -4   3 1190.22 66.4334   7
   2  -4   3 1109.52 82.9738  14
   2  -4   3 1196.73 93.8492   6
   2  -4   3 1189.34 70.6771  19
  -2   4  -3 1287.86 119.430  10
  -2   4  -3 1200.79 94.0360  17
  -2   4  -3 1229.96 127.763   9
   2  -4   3 1061.12 109.948   9
   2  -4   4 43647.4 921.376  27
  -2   4  -4 41919.7 895.324  15
   2  -4   4 40334.5 857.621   7
   2  -4   4 43387.7 942.033   6
   2  -4   4 41626.8 874.850  19
  -2   4  -4 44108.9 1066.55  10
  -2   4  -4 44704.3 985.763  17
  -2   4  -4 44484.9 1081.95   9
   2  -4   4 43924.2 942.678  14
   2  -4   4 41429.4 1056.57   9
  -2   4  -4 43720.3 1007.89  16
   2  -4   5 16482.0 402.995  27
  -2   4  -5 16011.5 420.611  15
   2  -4   5 13946.4 337.022   7
   2  -4   5 16536.0 428.883  14
   2  -4   5 15685.2 437.254  32
   2  -4   5 15524.5 393.119   6
   2  -4   5 16884.6 406.593   1
   2  -4   5 15818.5 467.390  12
   2  -4   5 16874.5 457.002  33
   2  -4   5 15263.0 366.981  11
  -2   4  -5 15381.5 531.383  10
  -2   4  -5 16146.9 475.072  17
   2  -4   5 15395.0 516.101   9
   2  -4   5 16298.2 445.548  34
  -2   4  -5 16608.9 464.628  16
  -2   4  -6 7399.06 274.360  15
   2  -4   6 7969.97 239.320  27
  -2   4  -6 8070.75 275.921  16
   2  -4   6 7565.82 238.286   1
   2  -4   6 7597.14 264.682  14
   2  -4   6 8076.75 272.008  23
   2  -4   6 7467.55 287.441  22
   2  -4   6 7649.67 308.304  12
   2  -4   6 8435.75 303.979  33
   2  -4   6 7886.91 286.946  32
   2  -4   6 8423.04 297.045  34
  -2   4  -7 26573.8 704.427  15
   2  -4   7 27803.5 608.949  27
   2  -4   7 26836.8 608.494   1
   2  -4   7 27282.3 701.187  23
   2  -4   7 26554.4 717.363  22
   2  -4   7 28194.0 710.585  32
   2  -4   7 25777.5 740.494  12
   2  -4   7 29353.2 720.857  34
   2  -4   7 27549.1 667.330  14
  -2   4  -8 6749.94 304.760  15
   2  -4   8 8203.71 318.911  32
   2  -4   8 7474.72 320.082  22
   2  -4   8 7824.11 346.097  12
   2  -4   8 7647.76 270.164  14
  -2   4  -8 7984.56 285.173   5
  -2   4  -8 8068.47 349.965  17
   2  -4   8 8344.60 324.238  34
  -2   4  -9 5204.48 275.256  15
   2  -4   9 5416.05 267.289  32
   2  -4   9 5764.26 235.054  25
   2  -4   9 5523.96 217.985  14
   2  -4   9 5224.07 274.627  22
   2  -4   9 5344.55 297.067  12
   2  -4   9 5826.95 278.684  34
  -2   4  -9 5706.50 238.917   5
  -2   4  -9 5861.60 303.498  17
  -2   4 -10 31583.8 897.552  15
   2  -4  10 32353.5 799.221  25
   2  -4  10 31768.0 889.679  22
   2  -4  10 33121.2 880.815  32
  -2   4 -10 34004.3 822.383   5
   2  -4  10 31627.1 933.265  12
   2  -4  10 33655.9 891.368  34
  -2   4 -10 33318.0 921.025  17
  -2   4 -11 30980.1 888.193  15
   2  -4  11 30523.5 749.786  25
   2  -4  11 30373.0 866.171  22
  -2   4 -11 31249.3 786.604   5
   2  -4  11 29548.1 909.050  12
  -2   4 -11 30725.4 881.554  17
   2  -4  11 31862.5 874.985  34
  -2   4 -12 6115.54 322.823  15
   2  -4  12 6058.95 226.935  25
   2  -4  12 5714.73 301.155  22
  -2   4 -12 6009.45 256.934   5
   2  -4  12 5976.03 334.935  12
  -2   4 -12 5604.16 301.747  17
  -2   4 -13 1133.68 133.233  15
   2  -4  13 916.068 115.202  24
   2  -4  13 685.369 99.8472  22
  -2   4 -13 859.331 91.1821   5
   2  -4  13 946.055 128.992  12
  -2   4 -13 802.635 107.015  17
  -2   4 -14 11521.1 427.831  15
   2  -4  14 11347.2 400.170  24
   2  -4  14 10750.5 390.070  22
  -2   4 -14 10605.0 333.749   5
   2  -4  14 10882.7 431.718  12
  -2   4 -14 11510.9 392.906  17
  -2   4 -15 3911.96 207.044  15
   2  -4  15 3707.78 184.881  24
  -2   4 -15 3513.25 136.399   5
  -2   4 -15 3506.57 164.565  17
   2  -4  16 25783.0 594.834  24
   2  -4  17 560.900 50.8868  28
   2  -3 -16 20.6056 29.6125   4
   2  -3 -15 19311.1 572.143   4
   2  -3 -15 20230.5 533.041  18
  -2   3  15 19130.2 547.569  22
   2  -3 -15 20116.1 559.728  13
  -2   3  15 17980.6 497.693   3
  -2   3  15 19614.0 543.523  21
  -2   3  14 157.738 43.3714  28
  -2   3  14 213.334 60.8711   3
   2  -3 -14 225.377 69.7296   4
  -2   3  14 146.935 57.8813  22
   2  -3 -14 267.533 72.4564  13
  -2   3  14 267.720 66.1288  21
   2  -3 -14 151.190 53.9309  18
  -2   3  13 498.653 70.7018  28
   2  -3 -13 468.117 99.5758   4
  -2   3  13 598.724 100.275  22
   2  -3 -13 557.741 102.137  13
  -2   3  13 571.433 98.9871  21
  -2   3  13 389.690 62.3845  12
  -2   3  13 499.122 92.9388   3
   2  -3 -13 415.911 84.2722  18
  -2   3  12 12830.9 419.659  28
  -2   3  12 12913.0 507.836  22
   2  -3 -12 11768.3 494.034  13
  -2   3  12 12394.0 492.601  21
  -2   3  12 12681.5 427.288  12
   2  -3 -12 12571.1 475.614  18
   2  -3 -12 12356.9 417.844  35
  -2   3  11 1094.60 111.622  28
  -2   3  11 1208.90 149.879  22
   2  -3 -11 962.294 136.124  13
  -2   3  11 832.136 124.896  21
  -2   3  11 1090.27 112.816  12
   2  -3 -11 1117.22 131.635  18
  -2   3  11 1111.19 110.455  20
   2  -3 -11 1243.06 121.778  35
  -2   3  10 3290.47 190.023  28
   2  -3 -10 3395.25 166.927  15
   2  -3 -10 3657.27 247.397  13
  -2   3  10 3451.31 245.675  22
  -2   3  10 3434.60 240.203  21
  -2   3  10 3663.65 208.564  12
  -2   3  10 3615.27 198.131  20
   2  -3 -10 3368.37 222.171  18
   2  -3 -10 3451.86 209.228  35
  -2   3   9 10958.6 380.585  28
   2  -3  -9 11943.0 348.898  15
   2  -3  -9 11859.9 462.642  13
  -2   3   9 11992.4 463.777  21
  -2   3   9 11912.4 408.077  12
   2  -3  -9 11447.7 436.303  18
  -2   3   9 11834.7 396.841  20
   2  -3  -9 11819.7 331.969  19
   2  -3  -9 10833.7 404.560  35
   2  -3  -8 7722.74 248.043  15
  -2   3   8 7307.33 272.756  28
   2  -3  -8 7509.18 334.992  13
  -2   3   8 8157.75 348.545  21
  -2   3   8 7568.38 298.163  12
  -2   3   8 7230.94 287.632  20
   2  -3  -8 7603.48 248.891  19
   2  -3  -8 7395.34 319.490  18
   2  -3  -8 6827.02 296.633  35
  -2   3   7 4808.50 193.599  28
   2  -3  -7 5186.29 252.944  13
  -2   3   7 5331.67 260.217  21
  -2   3   7 4783.70 215.982  12
  -2   3   7 4694.88 217.124  20
   2  -3  -7 4968.39 189.460  19
   2  -3  -7 4644.82 232.084  18
   2  -3  -7 4523.54 227.198  35
   2  -3  -6 331583. 6306.33  27
   2  -3  -6 331502. 6308.62   1
   2  -3  -6 340200. 6459.95  13
  -2   3   6 330894. 6476.60  21
  -2   3   6 332820. 6403.31  12
  -2   3   6 336177. 6418.31  20
   2  -3  -6 320713. 6360.60  19
   2  -3  -6 332604. 6429.02  35
   2  -3  -6 334794. 6432.65  18
  -2   3   5 160317. 3200.61   8
   2  -3  -5 161035. 3201.79   7
  -2   3   5 156728. 3257.39   6
   2  -3  -5 157487. 3116.96  18
   2  -3  -5 157972. 3190.36   6
   2  -3  -5 161249. 3127.40  13
   2  -3  -5 153922. 3041.74  27
  -2   3   5 164679. 3157.38  21
  -2   3   5 150664. 3109.37  20
   2  -3  -5 156353. 3073.92  19
  -2   3   5 142596. 3208.35  11
  -2   3   5 143419. 3260.10   9
   2  -3  -4 4358.12 216.613   7
  -2   3   4 4525.92 260.207   6
   2  -3  -4 4450.47 227.252   6
   2  -3  -4 4445.53 183.171  13
  -2   3   4 4351.60 200.348  21
  -2   3   4 4699.30 193.395  20
  -2   3   4 4488.28 226.120   8
   2  -3  -4 4667.26 177.095  19
  -2   3   4 4602.32 231.183  11
   2  -3  -4 4112.22 160.211  27
  -2   3   4 4446.75 262.342   9
   2  -3  -4 4865.25 187.702  18
   2  -3  -3 38374.0 857.508  18
  -2   3   3 43005.3 966.767   8
   2  -3  -3 40585.4 858.920  27
  -2   3   3 38642.0 1000.26   6
   2  -3  -3 41038.5 917.003  11
   2  -3  -3 38242.7 954.716   6
   2  -3  -3 37983.7 857.767  13
  -2   3   3 38785.4 888.558  20
   2  -3  -3 38595.6 863.685  19
  -2   3   3 40498.8 945.439  11
  -2   3   3 43540.9 1042.82   9
  -2   3   2 7981.72 301.962   8
   2  -3  -2 7510.61 232.775  27
   2  -3  -2 7048.14 216.204  18
  -2   3   2 7546.36 329.601   9
  -2   3   2 7672.46 323.318   6
   2  -3  -2 7464.97 293.777   6
   2  -3  -2 7218.76 206.326  13
  -2   3   2 7430.82 251.665  20
   2  -3  -2 7346.41 232.641  19
   2  -3  -2 8124.32 234.832  14
  -2   3   2 7968.84 264.702  11
   2  -3  -2 7580.16 247.309  11
   2  -3  -1 3867.23 153.790  27
  -2   3   1 3558.04 208.524   6
   2  -3  -1 3990.78 152.072  14
   2  -3  -1 3990.63 198.605   6
  -2   3   1 3840.75 166.562  20
  -2   3   1 3809.78 218.992   9
   2  -3  -1 3956.70 151.857  19
   2  -3  -1 4016.63 125.739  18
   2  -3  -1 3851.27 145.140  11
  -2   3   1 3941.44 142.565  10
  -2   3   1 3757.33 134.675  17
  -2   3   1 3986.41 203.326   8
   2  -3   0 86947.3 1752.88  27
   2  -3   0 87128.8 1710.15  11
   2  -3   0 86199.6 1750.49  14
   2  -3   0 90106.4 1840.47   6
  -2   3   0 87872.5 1899.50   9
   2  -3   0 87035.1 1742.40  19
   2  -3   0 86116.9 1864.75   9
  -2   3   0 81928.7 1763.95  10
  -2   3   0 86780.7 1740.64  17
  -2   3   0 90228.1 1871.11   8
   2  -3   1 28306.2 644.467  27
   2  -3   1 27987.5 590.666  11
   2  -3   1 28627.3 646.674  14
   2  -3   1 28391.3 706.432   6
   2  -3   1 28568.2 631.569  19
  -2   3  -1 29240.4 698.192  10
  -2   3  -1 28674.7 648.859  17
  -2   3  -1 28244.9 760.739   9
   2  -3   1 28048.2 744.212   9
   2  -3   2 218959. 4282.49  27
   2  -3   2 217599. 4308.38   7
   2  -3   2 222347. 4293.22  14
   2  -3   2 226145. 4346.70   6
   2  -3   2 217231. 4261.72  19
   2  -3   2 215584. 4233.84  11
  -2   3  -2 227992. 4384.69  10
  -2   3  -2 225786. 4308.32  17
  -2   3  -2 226044. 4398.13  16
  -2   3  -2 228877. 4445.38   9
   2  -3   2 219537. 4416.84   9
   2  -3   3 6416.62 202.453  27
  -2   3  -3 5543.40 185.339  15
   2  -3   3 6115.01 207.442   7
   2  -3   3 6004.08 209.424  14
   2  -3   3 5858.71 269.637   9
   2  -3   3 6364.62 227.333   6
   2  -3   3 5247.08 205.577  12
   2  -3   3 5777.13 178.318  19
   2  -3   3 5642.60 185.543  11
  -2   3  -3 6062.02 256.601  16
   2  -3   3 5570.14 181.907  11
  -2   3  -3 5960.47 269.594  10
  -2   3  -3 5935.13 223.008  17
  -2   3  -3 6090.00 281.075   9
   2  -3   4 53211.0 1116.17  11
   2  -3   4 52341.0 1101.34  27
  -2   3  -4 51826.0 1120.98  15
   2  -3   4 52612.5 1111.45   7
   2  -3   4 52517.5 1124.60   6
   2  -3   4 54339.8 1135.49  14
  -2   3  -4 52994.7 1252.78   9
   2  -3   4 50287.4 1146.31  12
   2  -3   4 51641.9 1061.69  19
  -2   3  -4 54968.8 1272.46  10
  -2   3  -4 52464.0 1166.85  17
   2  -3   4 52363.7 1253.24   9
  -2   3  -4 53591.6 1200.52  16
   2  -3   5 6872.51 216.584  27
  -2   3  -5 6527.20 246.443  15
   2  -3   5 7074.84 229.344   7
   2  -3   5 6901.64 245.690  14
   2  -3   5 7638.90 267.797  33
   2  -3   5 6811.98 215.507   6
   2  -3   5 6909.22 246.379  22
   2  -3   5 7124.78 252.583  32
   2  -3   5 6737.38 267.447  12
   2  -3   5 7031.63 249.325  11
  -2   3  -5 7378.81 342.338  10
   2  -3   5 6959.74 317.991   9
  -2   3  -5 7177.39 279.723  17
  -2   3  -5 7251.77 282.386  16
   2  -3   6 14704.1 358.192  27
   2  -3   6 14800.2 415.950  14
   2  -3   6 14472.0 423.032  22
   2  -3   6 14245.3 453.357  12
   2  -3   6 15459.1 434.115  32
   2  -3   6 13207.8 351.593   1
   2  -3   6 14360.1 418.974  11
  -2   3  -6 14253.9 435.306  15
  -2   3  -6 14516.8 457.932  17
   2  -3   6 14477.6 419.504  34
  -2   3  -6 14739.4 431.166  16
  -2   3  -7 269.572 61.4405  15
   2  -3   7 309.435 53.7818  14
   2  -3   7 283.049 58.7508  22
   2  -3   7 289.857 66.2520  12
  -2   3  -7 255.631 65.5201  17
   2  -3   7 295.172 56.0717  34
   2  -3   7 256.548 53.5899  32
   2  -3   8 36061.0 856.771  14
   2  -3   8 35622.5 905.042  22
   2  -3   8 36134.1 956.949  12
   2  -3   8 36953.0 898.068  34
  -2   3  -8 37116.8 866.891   5
  -2   3  -8 35830.3 940.129  17
  -2   3  -8 34849.8 928.116  15
   2  -3   8 36942.3 907.250  32
  -2   3  -9 10992.0 438.050  15
   2  -3   9 11572.8 366.042  14
   2  -3   9 11060.3 415.037  22
   2  -3   9 11434.4 457.578  12
  -2   3  -9 11762.4 387.154   5
   2  -3   9 11468.7 417.360  32
  -2   3  -9 11560.4 439.082  17
   2  -3   9 11962.7 417.057  34
  -2   3 -10 6620.90 337.927  15
   2  -3  10 7210.74 325.233  22
   2  -3  10 6726.25 251.625  25
  -2   3 -10 6699.86 284.058   5
   2  -3  10 6550.39 347.381  12
   2  -3  10 6397.55 249.766  14
  -2   3 -10 6709.89 325.031  17
   2  -3  10 7315.87 320.415  34
  -2   3 -11 43462.3 1147.83  15
   2  -3  11 43296.3 952.444  25
   2  -3  11 42084.6 1091.46  22
  -2   3 -11 44470.6 1047.33   5
   2  -3  11 41392.2 1160.68  12
   2  -3  11 41446.1 1087.69  34
  -2   3 -11 43039.9 1105.89  17
  -2   3 -12 72722.8 1705.86  15
   2  -3  12 70952.3 1634.09  22
  -2   3 -12 71049.7 1577.75   5
   2  -3  12 69085.9 1714.15  12
  -2   3 -12 70833.4 1631.54  17
  -2   3 -13 7054.17 358.927  15
  -2   3 -13 8135.53 330.581  17
   2  -3  13 7951.97 339.226  22
  -2   3 -13 8004.45 308.186   5
  -2   3 -14 167.574 60.9448  15
   2  -3  14 116.616 46.7172  24
   2  -3  14 150.482 47.6675  22
   2  -3  14 187.858 65.3648  12
  -2   3 -14 99.0385 41.4988   5
  -2   3 -14 85.5651 36.3634  17
  -2   3 -15 12368.2 406.533  15
   2  -3  15 11178.3 348.183  24
  -2   3 -15 11206.7 323.866   5
   2  -3  15 11656.9 399.976  12
   2  -3  16 7391.72 200.749  24
   2  -3  17 8461.28 227.429  28
   2  -2 -17 8838.00 252.514   4
   2  -2 -16 1523.48 121.692   4
   2  -2 -16 1495.80 114.112  13
  -2   2  16 1611.27 111.235  21
   2  -2 -15 4683.85 258.198   4
  -2   2  15 4627.72 235.659  22
   2  -2 -15 4756.59 245.542  13
  -2   2  15 4984.22 241.983  21
  -2   2  15 4686.11 219.946   3
  -2   2  15 4731.70 206.907  28
   2  -2 -15 5241.87 231.728  18
  -2   2  14 24660.7 680.013  28
   2  -2 -14 25473.0 756.151  13
  -2   2  14 26132.9 747.548  22
  -2   2  14 25573.8 739.652  21
  -2   2  14 24977.5 721.800   3
   2  -2 -14 25328.0 710.159  18
   2  -2 -13 244.032 53.4944  15
  -2   2  13 130.581 58.7456  22
   2  -2 -13 182.366 71.7925  13
  -2   2  13 271.638 76.1913  21
  -2   2  13 104.311 54.8640   3
   2  -2 -13 235.023 70.4796  18
   2  -2 -12 1272.23 109.947  15
   2  -2 -12 1229.23 151.031  13
  -2   2  12 1247.33 149.447  22
  -2   2  12 1554.13 163.543  21
  -2   2  12 1504.40 138.446  28
  -2   2  12 1199.18 112.589  12
   2  -2 -12 1482.03 149.553  18
  -2   2  11 3932.38 229.157  28
   2  -2 -11 4332.38 211.091  15
   2  -2 -11 4438.81 279.586  13
  -2   2  11 3889.77 260.968  22
  -2   2  11 4552.96 274.903  21
  -2   2  11 4113.66 216.397  12
  -2   2  11 4441.66 230.649  20
   2  -2 -11 4068.98 204.833  35
   2  -2 -11 4139.41 249.804  18
   2  -2 -10 1703.93 125.635  15
  -2   2  10 1241.14 123.682  28
   2  -2 -10 1593.48 161.998  13
  -2   2  10 1605.19 160.688  22
  -2   2  10 1499.82 153.904  21
  -2   2  10 1487.73 122.885  12
  -2   2  10 1451.04 126.777  20
   2  -2 -10 1438.12 143.682  18
   2  -2 -10 1443.46 123.461  35
  -2   2   9 687.495 90.0456  28
   2  -2  -9 539.466 85.4742  18
  -2   2   9 487.035 87.4974  22
   2  -2  -9 485.017 90.9947  13
  -2   2   9 604.807 97.0453  21
  -2   2   9 507.729 77.1903  20
   2  -2  -9 588.485 56.0336  19
  -2   2   9 505.962 69.2326  12
   2  -2  -9 639.093 83.2840  35
  -2   2   8 7681.87 293.264  28
   2  -2  -8 7641.20 313.018  18
   2  -2  -8 7643.87 329.123  13
  -2   2   8 7508.30 323.289  21
  -2   2   8 7403.89 272.693  12
  -2   2   8 7446.63 293.067  20
   2  -2  -8 7483.27 238.814  19
   2  -2  -8 7654.44 280.080  35
   2  -2  -7 7350.20 287.020  18
   2  -2  -7 7528.17 303.848  13
  -2   2   7 7135.99 293.196  21
  -2   2   7 7079.10 249.373  12
  -2   2   7 6845.89 268.017  20
   2  -2  -7 6976.33 229.255  19
   2  -2  -7 6735.84 250.412  35
  -2   2   7 6942.86 256.732  28
   2  -2  -6 20062.9 542.434  18
   2  -2  -6 19988.6 575.914   6
   2  -2  -6 21219.2 565.661  13
  -2   2   6 20920.4 561.872  21
  -2   2   6 19953.9 500.557  12
  -2   2   6 21718.0 547.421  20
   2  -2  -6 20319.1 494.871  19
  -2   2   6 19579.2 639.809  11
   2  -2  -6 20412.8 460.909  27
   2  -2  -6 21084.9 623.876  11
  -2   2   6 17961.5 611.359   9
   2  -2  -6 19449.2 494.725  10
   2  -2  -5 130129. 2576.55  27
  -2   2   5 136204. 2735.45   8
   2  -2  -5 130392. 2630.84  18
   2  -2  -5 134899. 2716.53   6
   2  -2  -5 132138. 2645.05  13
  -2   2   5 130477. 2648.11  21
  -2   2   5 129599. 2635.41  20
   2  -2  -5 129457. 2595.29  19
  -2   2   5 126169. 2761.17  11
   2  -2  -5 140852. 2743.34  11
  -2   2   5 130496. 2530.50  17
   2  -2  -5 129083. 2598.87  10
  -2   2   5 131145. 2769.50   9
  -2   2   4 6960.10 285.362   8
   2  -2  -4 6595.11 213.560  27
   2  -2  -4 6634.59 225.660  18
   2  -2  -4 7400.66 282.640  11
   2  -2  -4 7022.90 287.336   6
   2  -2  -4 6859.13 231.549  13
  -2   2   4 6923.86 241.684  21
  -2   2   4 6808.09 239.258  20
   2  -2  -4 7234.66 225.010  19
  -2   2   4 6694.37 292.172  11
   2  -2  -4 6848.75 222.624  10
  -2   2   4 6455.26 178.019  17
  -2   2   4 6902.58 304.892   9
   2  -2  -3 8566.86 253.710  18
  -2   2   3 9041.93 326.283   8
   2  -2  -3 8763.27 247.188  14
   2  -2  -3 8752.96 325.725   6
   2  -2  -3 8188.39 249.420  13
  -2   2   3 9121.75 270.882  21
  -2   2   3 9184.75 347.474   9
  -2   2   3 9259.28 279.570  20
   2  -2  -3 8785.36 259.289  19
  -2   2   3 9397.52 330.386  11
   2  -2  -3 8751.16 303.767  11
  -2   2   3 8234.93 222.743  17
   2  -2  -3 8649.37 263.479  10
   2  -2  -3 9128.67 258.893  27
   2  -2  -2 7694.64 241.244  27
   2  -2  -2 8104.95 235.179  14
   2  -2  -2 8273.39 309.523   6
   2  -2  -2 8338.98 230.895  18
  -2   2   2 8687.51 317.285   8
  -2   2   2 8198.16 257.990  20
   2  -2  -2 8085.81 243.124  19
   2  -2  -2 8764.91 277.798  11
  -2   2   2 8626.74 254.837  10
  -2   2   2 8317.49 322.829   9
   2  -2  -2 8007.43 254.351  10
  -2   2   2 8182.28 225.825  17
   2  -2  -1 19109.9 482.281  11
   2  -2  -1 19788.0 461.603  14
   2  -2  -1 19888.4 550.093   6
  -2   2   1 20105.8 484.742  20
  -2   2   1 19907.0 562.150   8
   2  -2  -1 19302.2 462.949  19
   2  -2  -1 19048.6 494.400  10
  -2   2   1 19149.0 493.164  10
  -2   2   1 19146.1 455.772  17
  -2   2   1 19409.8 561.096   9
   2  -2  -1 19803.9 550.627   9
  -2   2   0 10553.2 326.737  10
   2  -2   0 9911.67 277.463  14
   2  -2   0 9941.28 274.603  19
   2  -2   0 9725.16 286.915  11
  -2   2   0 10119.0 281.504  17
  -2   2   0 10229.1 360.311   9
   2  -2   0 9736.36 336.672   6
   2  -2   0 10019.7 351.631   9
  -2   2  -1 298.192 62.4631  16
   2  -2   1 210.763 36.4994  27
   2  -2   1 309.547 42.2040  14
   2  -2   1 306.326 57.5695   6
   2  -2   1 246.160 35.9962  19
  -2   2  -1 277.749 57.0766  10
   2  -2   1 296.927 44.5527  11
  -2   2  -1 278.101 58.5510   9
   2  -2   1 308.531 64.0237   9
   2  -2   2 78610.7 1614.38  27
   2  -2   2 80545.0 1677.14   7
   2  -2   2 82521.1 1632.46  14
   2  -2   2 83294.7 1689.96   6
  -2   2  -2 79721.6 1604.27  15
   2  -2   2 74638.0 1609.50  12
   2  -2   2 80551.2 1602.35  19
  -2   2  -2 77925.3 1714.63  16
  -2   2  -2 80825.9 1737.60  10
  -2   2  -2 82989.0 1646.03  17
  -2   2  -2 79074.3 1738.21   9
   2  -2   2 78235.6 1735.60   9
   2  -2   3 55320.7 1165.86  27
   2  -2   3 56363.3 1303.72   9
  -2   2  -3 55336.2 1183.20  15
   2  -2   3 55686.8 1216.71   7
   2  -2   3 56554.4 1191.97  14
   2  -2   3 56614.4 1218.52   6
   2  -2   3 53146.9 1183.66  12
   2  -2   3 56756.5 1147.61  19
  -2   2  -3 56654.0 1268.56  16
  -2   2  -3 57571.2 1213.18  17
  -2   2  -3 57970.3 1316.99  10
  -2   2  -3 56928.9 1298.01   9
  -2   2  -4 27240.1 650.383  15
   2  -2   4 27547.2 661.936   7
   2  -2   4 28029.1 652.840  14
   2  -2   4 27618.6 648.008   6
   2  -2   4 27042.8 611.762  27
   2  -2   4 25906.2 597.106  22
  -2   2  -4 27462.5 708.371  16
   2  -2   4 26800.8 653.986  12
   2  -2   4 26640.8 582.579  19
  -2   2  -4 27096.7 769.855  10
  -2   2  -4 27147.8 672.754  17
   2  -2   4 26308.6 747.021   9
   2  -2   5 59443.5 1215.15  27
  -2   2  -5 59225.9 1297.00  15
   2  -2   5 58285.1 1407.62   9
   2  -2   5 59075.7 1283.87   7
   2  -2   5 59655.7 1280.99  14
   2  -2   5 59797.2 1237.18   6
   2  -2   5 58305.1 1241.10  22
   2  -2   5 57188.7 1296.42  12
  -2   2  -5 59977.0 1436.16  10
  -2   2  -5 58807.0 1308.09  17
   2  -2   5 59267.6 1332.54  11
  -2   2  -5 59079.8 1332.43  16
   2  -2   6 3068.89 112.855  27
  -2   2  -6 2910.27 173.335  15
   2  -2   6 2693.42 154.418   7
   2  -2   6 2836.32 156.179  14
   2  -2   6 2810.73 150.057  22
   2  -2   6 2798.83 172.715  12
   2  -2   6 2777.52 183.114  11
  -2   2  -6 2954.15 175.339  17
   2  -2   6 3364.22 156.009  34
   2  -2   6 3186.87 163.856  32
  -2   2  -6 2891.65 171.886  16
  -2   2  -7 208.686 55.7582  17
   2  -2   7 237.538 50.7530  14
   2  -2   7 165.749 46.6627  22
   2  -2   7 226.646 50.5758  32
   2  -2   7 250.218 60.6908  12
  -2   2  -7 148.881 40.7414   5
  -2   2  -7 233.427 61.6584  15
   2  -2   7 231.754 52.2585  34
  -2   2  -8 2773.07 197.358  15
   2  -2   8 3144.46 175.225  14
   2  -2   8 2833.82 175.533  22
   2  -2   8 3217.06 214.689  12
  -2   2  -8 3259.49 174.283   5
   2  -2   8 2992.33 180.135  32
   2  -2   8 3267.12 179.097  34
  -2   2  -8 3030.81 196.347  17
  -2   2  -9 57036.5 1409.71  15
   2  -2   9 56794.0 1302.50  14
   2  -2   9 57751.6 1346.96  22
   2  -2   9 57485.6 1418.82  12
  -2   2  -9 60739.7 1328.55   5
   2  -2   9 57990.1 1331.33  34
  -2   2  -9 58330.8 1372.49  17
  -2   2 -10 378.385 70.2350   5
  -2   2 -10 317.369 87.3162  15
   2  -2  10 290.825 52.8902  14
   2  -2  10 326.227 66.9772  22
  -2   2 -10 376.609 76.1632  17
   2  -2  10 324.925 84.9710  12
   2  -2  10 356.717 71.3255  34
  -2   2 -11 70.5666 67.0864  15
   2  -2  11 65.5312 39.3801  14
   2  -2  11 80.6600 49.8313  22
   2  -2  11 13.6515 50.9572  12
  -2   2 -11 79.7125 49.1373  17
  -2   2 -11 36.9569 42.6361   5
  -2   2 -12 8830.67 412.047  15
   2  -2  12 8698.09 359.990  22
  -2   2 -12 9305.17 357.342   5
   2  -2  12 8690.02 413.053  12
  -2   2 -12 8592.53 348.642  17
  -2   2 -13 21170.6 676.835  15
  -2   2 -13 20048.1 568.900  17
   2  -2  13 20355.4 594.531  22
  -2   2 -13 20607.3 589.952   5
   2  -2  13 21066.3 677.179  12
  -2   2 -14 14733.6 496.744  15
   2  -2  14 13706.2 425.794  24
  -2   2 -14 13769.3 425.636   5
   2  -2  14 13623.1 487.019  12
  -2   2 -15 5807.18 251.992  15
   2  -2  15 5038.87 189.953  24
  -2   2 -15 5069.48 198.227   5
   2  -2  15 5674.92 246.360  12
   2  -1 -17 183.778 42.0853   4
   2  -1 -16 7507.01 312.069   4
  -2   1  16 7741.49 285.792  22
  -2   1  16 6947.03 253.250   3
  -2   1  16 7687.24 288.117  21
  -2   1  16 7467.02 272.777  28
   2  -1 -16 7698.56 263.694  18
   2  -1 -16 7924.57 301.054  13
   2  -1 -15 11754.9 344.742  15
   2  -1 -15 12128.3 440.576  13
  -2   1  15 11832.7 421.641  22
  -2   1  15 11302.7 403.294   3
  -2   1  15 12239.1 430.758  21
  -2   1  15 11393.4 407.296  28
   2  -1 -15 12180.4 403.797  18
  -2   1  14 12609.5 459.176  28
   2  -1 -14 12359.4 404.959  15
   2  -1 -14 12743.4 492.735  13
  -2   1  14 12993.4 482.081  22
  -2   1  14 12712.8 473.843  21
  -2   1  14 12691.5 469.860   3
   2  -1 -14 13272.0 459.765  18
  -2   1  13 37259.7 990.651  28
   2  -1 -13 37650.3 988.439  18
   2  -1 -13 36942.2 1037.46  13
  -2   1  13 37312.1 1021.01  22
  -2   1  13 37397.7 1016.32  21
   2  -1 -13 36671.9 917.299  15
  -2   1  13 37361.9 1019.25   3
   2  -1 -12 7221.43 303.114  15
  -2   1  12 7257.53 341.386  28
   2  -1 -12 7579.30 379.319  13
  -2   1  12 6889.22 352.252  22
  -2   1  12 7405.66 360.348  21
  -2   1  12 7205.23 358.946   3
  -2   1  12 7685.20 322.988  20
   2  -1 -12 6889.61 334.283  18
  -2   1  11 597.539 95.7154  28
  -2   1  11 697.920 106.548  22
   2  -1 -11 652.547 109.177  13
  -2   1  11 701.829 111.473  21
  -2   1  11 629.674 91.0929  20
  -2   1  11 721.843 80.9453  12
   2  -1 -11 649.502 101.834  18
  -2   1  10-11.4560 51.4252  22
   2  -1 -10 29.5177 50.1178  13
  -2   1  10 8.01690 41.4020  21
  -2   1  10 22.4757 35.6135  20
  -2   1  10 34.2992 29.2266  12
   2  -1 -10-3.03312 43.8126  18
  -2   1  10 120.817 52.8489  28
  -2   1   9 5756.63 271.809  28
   2  -1  -9 6274.36 306.434  13
  -2   1   9 6684.08 298.665  22
  -2   1   9 6283.64 294.286  21
  -2   1   9 6437.93 234.969  12
  -2   1   9 5988.34 266.635  20
   2  -1  -9 6364.05 287.687  18
  -2   1   8 545.375 76.7049  28
  -2   1   8 653.841 84.5053  22
   2  -1  -8 608.029 90.5445  13
  -2   1   8 571.269 82.0356  21
  -2   1   8 657.979 82.6709  20
  -2   1   8 681.757 64.2750  12
   2  -1  -8 550.879 53.6445  19
   2  -1  -8 500.067 76.3266  18
  -2   1   7 750.965 83.1069  28
   2  -1  -7 653.569 78.9410  18
   2  -1  -7 677.903 81.1919  10
   2  -1  -7 634.968 84.2817  13
  -2   1   7 766.436 83.7699  22
   2  -1  -7 451.316 74.5063   6
  -2   1   7 652.103 81.3876  21
  -2   1   7 708.572 79.0100  20
  -2   1   7 687.164 58.3486  12
   2  -1  -7 689.724 59.2493  19
  -2   1   7 976.383 120.469   9
   2  -1  -6 32432.5 708.801  27
  -2   1   6 33171.8 854.821   8
   2  -1  -6 33832.7 835.367   6
   2  -1  -6 32661.1 796.600  13
  -2   1   6 33892.0 786.536  21
  -2   1   6 31463.3 696.002  12
  -2   1   6 32497.1 779.961  20
   2  -1  -6 32900.1 784.338  18
   2  -1  -6 32937.7 732.197  19
  -2   1   6 32961.5 912.968  11
   2  -1  -6 34888.6 889.484  11
   2  -1  -6 33799.7 808.304  10
  -2   1   6 33154.2 854.545   9
  -2   1   5 135172. 2724.82   8
  -2   1   5 125244. 2562.29  17
   2  -1  -5 129245. 2712.79   6
   2  -1  -5 136932. 2648.03  13
  -2   1   5 133593. 2628.70  21
  -2   1   5 137318. 2642.57  20
   2  -1  -5 135289. 2745.85  11
   2  -1  -5 131693. 2672.77  10
   2  -1  -5 129113. 2597.92  19
  -2   1   5 127454. 2770.54  11
   2  -1  -5 135848. 2636.30  18
  -2   1   5 128933. 2717.17   9
  -2   1   4 19376.0 547.403   8
  -2   1   4 18929.4 545.459   9
   2  -1  -4 20004.0 555.186  11
   2  -1  -4 19780.9 555.874   6
   2  -1  -4 19153.6 476.990  13
  -2   1   4 18600.2 466.755  21
  -2   1   4 18959.8 483.044  20
   2  -1  -4 18497.8 461.842  19
  -2   1   4 18690.0 574.055  11
   2  -1  -4 18267.0 508.589  10
   2  -1  -4 19565.4 474.500  18
  -2   1   4 19219.9 437.910  17
   2  -1  -4 19036.5 433.124  14
  -2   1   3 23866.2 628.351   8
   2  -1  -3 22838.4 604.958  11
   2  -1  -3 22354.2 508.958  14
  -2   1   3 21521.3 510.994  17
  -2   1   3 22175.7 517.109  21
  -2   1   3 22713.8 613.423   9
  -2   1   3 22818.7 548.287  20
   2  -1  -3 22963.8 536.171  19
  -2   1   3 24343.4 646.089  11
  -2   1   3 24095.1 578.900  10
   2  -1  -3 22763.0 588.979  10
  -2   1   2-6.55812 30.7147   8
   2  -1  -2 73.0823 27.6238  14
   2  -1  -2-0.17103 32.1426   6
  -2   1   2-5.08905 20.6989  20
  -2   1   2-0.64021 21.1974  17
   2  -1  -2 7.76976 22.5731  19
   2  -1  -2 27.6684 30.3906  11
  -2   1   2 3.40945 26.0213   9
  -2   1   2 25.5202 26.3958  10
  -2   1   1 5201.14 184.911  20
  -2   1   1 5572.68 247.072   8
   2  -1  -1 5401.06 181.759  19
   2  -1  -1 5562.21 240.263   6
   2  -1  -1 5581.83 220.947  11
  -2   1   1 5334.80 181.633  17
   2  -1  -1 5561.73 228.505  10
  -2   1   1 5544.77 222.679  10
   2  -1  -1 5121.01 175.374  14
  -2   1   1 5186.15 230.492   9
   2  -1  -1 5779.38 237.080   9
  -2   1   0 2837.70 112.692  15
   2  -1   0 2672.30 118.489  14
   2  -1   0 2685.48 157.826   6
  -2   1   0 2764.89 162.557   9
   2  -1   0 2759.75 118.134  19
   2  -1   0 2711.98 147.665  11
  -2   1   0 2481.46 152.690  10
  -2   1   0 2592.91 158.834  16
  -2   1   0 2582.16 120.014  17
   2  -1   0 2720.64 157.695  10
   2  -1   0 2345.53 151.745   9
  -2   1  -1 87908.0 1756.10  15
   2  -1   1 90569.9 1865.64   7
   2  -1   1 87678.9 1843.24   6
  -2   1  -1 84442.0 1855.27  16
   2  -1   1 84773.9 1751.04  19
   2  -1   1 91927.6 1838.08  11
  -2   1  -1 84972.0 1856.88   9
   2  -1   1 86780.8 1763.30  14
  -2   1  -1 87497.0 1773.72  17
  -2   1  -1 89977.5 1875.83  10
   2  -1   1 87817.7 1872.28   9
  -2   1  -2 106263. 2098.23  15
   2  -1   2 107107. 2179.18   7
   2  -1   2 101052. 2100.04  14
   2  -1   2 105118. 2163.32   6
  -2   1  -2 106484. 2203.04   9
   2  -1   2 101936. 2066.35  12
   2  -1   2 103299. 2075.68  19
  -2   1  -2 108831. 2233.00  10
   2  -1   2 107267. 2215.58   9
  -2   1  -2 103636. 2108.54  17
  -2   1  -2 106980. 2193.55  16
  -2   1  -3 199958. 3833.43  15
   2  -1   3 202518. 3888.91   7
   2  -1   3 194114. 3828.15  14
   2  -1   3 195291. 3863.08   6
   2  -1   3 186959. 3807.10  12
   2  -1   3 190914. 3780.66  19
   2  -1   3 199996. 3958.36   9
  -2   1  -3 198798. 3839.97  17
  -2   1  -3 199711. 3972.53  10
  -2   1  -3 192109. 3900.31  16
  -2   1  -4 18152.4 497.633  15
   2  -1   4 17954.9 490.323  14
   2  -1   4 18946.6 499.446   6
   2  -1   4 19126.9 526.764   7
   2  -1   4 19648.7 602.638   9
  -2   1  -4 19921.7 615.306  10
   2  -1   4 17102.5 480.100  12
   2  -1   4 18105.3 432.553  19
  -2   1  -4 18468.9 500.110  17
  -2   1  -4 19449.4 549.166  16
  -2   1  -5 57600.0 1271.25  15
   2  -1   5 56448.7 1272.18   7
   2  -1   5 58974.3 1251.55  14
   2  -1   5 57758.6 1215.58   6
   2  -1   5 54763.4 1168.63  22
   2  -1   5 56626.2 1160.61  27
   2  -1   5 56646.6 1255.42  12
   2  -1   5 56621.0 1143.74  19
  -2   1  -5 55064.0 1389.58  10
  -2   1  -5 55724.9 1255.58  17
  -2   1  -5 55813.7 1294.89  16
   2  -1   5 57238.8 1379.27   9
   2  -1   6 30092.1 807.912  11
  -2   1  -6 30635.8 784.344  15
   2  -1   6 28616.5 743.153   7
   2  -1   6 29416.5 744.196  14
   2  -1   6 30537.7 702.970  22
   2  -1   6 29262.1 768.401  12
   2  -1   6 28739.2 678.358  34
  -2   1  -6 29978.9 711.376   5
  -2   1  -6 29831.1 757.495  17
   2  -1   6 30227.6 720.175  32
  -2   1  -7 9969.03 385.376  15
   2  -1   7 10542.0 361.366  14
   2  -1   7 9463.00 328.783  22
  -2   1  -7 10004.7 362.910  17
   2  -1   7 9516.45 380.266  12
  -2   1  -7 10024.5 330.924   5
   2  -1   7 10012.9 338.733  32
   2  -1   7 9958.09 319.311  34
  -2   1  -8 36594.2 979.592  15
   2  -1   8 37377.0 918.526  14
   2  -1   8 36575.7 900.601  22
   2  -1   8 36675.4 980.981  12
  -2   1  -8 37812.8 903.613   5
   2  -1   8 37145.3 889.419  34
  -2   1  -8 38053.8 941.113  17
   2  -1   8 36202.8 905.150  32
  -2   1  -9 3172.94 224.362  15
   2  -1   9 2857.24 180.397  14
   2  -1   9 2956.36 184.506  22
   2  -1   9 3166.11 227.931  12
  -2   1  -9 2886.05 180.257   5
  -2   1  -9 3139.63 196.548  17
  -2   1 -10 16181.5 593.807  15
   2  -1  10 17071.1 516.430  14
   2  -1  10 16543.1 531.155  22
  -2   1 -10 16829.6 536.464  17
  -2   1 -10 18105.4 544.144   5
   2  -1  10 16943.2 609.022  12
  -2   1 -11 9290.93 420.395  15
   2  -1  11 8469.82 314.847  14
   2  -1  11 8992.66 353.306  22
  -2   1 -11 8242.73 349.151   5
   2  -1  11 8722.75 413.349  12
  -2   1 -11 8305.42 336.282  17
  -2   1 -12 8817.93 406.411  15
   2  -1  12 9236.94 350.988  22
  -2   1 -12 8641.39 351.924   5
   2  -1  12 8964.30 413.656  12
  -2   1 -12 8284.17 316.512  17
  -2   1 -13 9867.63 418.530  15
  -2   1 -13 10689.0 385.020   5
   2  -1  13 10284.6 426.943  12
  -2   1 -14 5112.89 261.752  15
   2  -1  14 5576.65 216.646  24
  -2   1 -14 5678.95 240.877   5
   2  -1  14 5259.17 264.911  12
  -2   1 -15 5457.53 232.289  15
  -2   1 -15 5147.09 197.995   5
   2  -1  15 5057.36 224.875  12
  -2   0  17 11877.4 356.268  28
   2   0 -17 12410.2 381.994   4
   2   0 -16 846.721 69.0101  15
  -2   0  16 715.617 91.1583  28
  -2   0  16 1018.26 103.332  22
  -2   0  16 824.723 88.9097   3
   2   0 -16 681.607 86.3144  13
  -2   0  16 731.629 86.5477  21
   2   0 -16 796.974 79.9266  18
  -2   0  15 2273.93 173.871  28
   2   0 -15 1988.25 139.092  15
   2   0 -15 2105.31 174.566  13
  -2   0  15 2071.27 160.819  22
  -2   0  15 1925.22 154.655   3
  -2   0  15 1926.88 158.438  21
   2   0 -15 2258.79 155.322  18
  -2   0  14 40.3478 54.3245  28
   2   0 -14-5.63221 42.6029  15
  -2   0  14 35.6878 49.0070  22
   2   0 -14 24.7107 52.8437  13
  -2   0  14 4.87150 45.2856  21
   2   0 -14-7.35393 39.9851  18
  -2   0  14 35.8423 49.6580   3
  -2   0  13 24409.3 754.286  28
   2   0 -13 24573.4 726.037  18
   2   0 -13 24541.6 777.815  13
  -2   0  13 24411.9 752.278  22
  -2   0  13 24549.4 753.444  21
  -2   0  13 24816.2 763.545   3
   2   0 -13 25800.5 710.819  15
  -2   0  12 15404.6 548.531  28
   2   0 -12 14682.0 564.017  13
   2   0 -12 14410.2 515.659  18
  -2   0  12 15026.2 539.618  22
  -2   0  12 15153.7 543.607  21
  -2   0  12 15592.0 559.018   3
  -2   0  12 15392.4 508.375  20
  -2   0  11-2.47985 43.3515  28
  -2   0  11-10.8504 53.7725  22
   2   0 -11 17.6525 63.5785  13
  -2   0  11 17.2325 39.9851  21
  -2   0  11-8.26651 41.3102  20
  -2   0  11-16.8613 45.7291   3
   2   0 -11 3.59688 41.1216  18
  -2   0  10 147.692 50.3693  28
   2   0 -10 145.882 60.2634  18
  -2   0  10 241.718 64.1459  22
   2   0 -10 123.414 62.0591  13
  -2   0  10 148.528 61.4988  21
  -2   0  10 190.205 57.1234  20
  -2   0   9 1062.20 111.463  28
   2   0  -9 1316.31 122.459  18
   2   0  -9 1392.65 137.773  13
  -2   0   9 1456.30 125.870  22
  -2   0   9 1349.48 122.910  21
  -2   0   9 1296.54 116.458  20
  -2   0   8 1268.58 113.566  28
   2   0  -8 1361.53 126.980  13
  -2   0   8 1305.83 109.506  22
   2   0  -8 970.728 94.7746   6
  -2   0   8 1205.16 107.497  21
   2   0  -8 922.282 136.985  10
  -2   0   8 1376.20 110.450  20
   2   0  -8 1188.22 111.051  18
   2   0  -8 1223.23 74.5627  19
  -2   0   7 20665.1 550.435  28
   2   0  -7 19948.3 544.757  18
   2   0  -7 19338.5 556.610   6
   2   0  -7 19927.8 565.407  13
  -2   0   7 20125.6 523.858  22
  -2   0   7 20190.0 532.592  21
  -2   0   7 21243.3 540.812  20
   2   0  -7 18872.1 472.624  19
   2   0  -7 18671.6 591.942  10
  -2   0   7 19414.5 551.882   9
   2   0  -6 28401.6 787.877  11
  -2   0   6 28236.7 745.222   8
   2   0  -6 29444.7 744.422   6
   2   0  -6 27885.3 696.999  13
  -2   0   6 27784.7 648.332  22
  -2   0   6 27705.0 661.465  21
  -2   0   6 28461.2 679.006  20
   2   0  -6 27532.0 634.271  19
  -2   0   6 26308.9 796.746  11
   2   0  -6 28251.1 684.333  18
   2   0  -6 27194.0 754.013  10
  -2   0   6 27462.3 708.661   9
  -2   0   5 7469.08 225.885  17
  -2   0   5 8537.04 312.226   8
  -2   0   5 7766.45 282.697   9
  -2   0   5 7363.60 217.478  22
  -2   0   5 7524.00 236.543  21
  -2   0   5 7605.98 254.119  20
   2   0  -5 7523.65 236.810  19
  -2   0   5 7750.68 346.927  11
   2   0  -5 7738.12 319.446  11
   2   0  -5 7508.54 304.572  10
  -2   0   4 50534.6 1130.84   8
   2   0  -4 50151.2 1148.77  11
  -2   0   4 47673.3 1016.78  17
   2   0  -4 50529.4 1145.55   6
  -2   0   4 47069.2 999.804  21
  -2   0   4 51249.2 1051.24  20
   2   0  -4 48483.1 1033.66  19
  -2   0   4 49786.5 1181.88  11
   2   0  -4 49384.7 1137.22  10
  -2   0   4 47570.9 1086.95   9
  -2   0   3 42081.8 973.196   8
   2   0  -3 40300.3 981.652   6
  -2   0   3 41606.8 885.317  20
  -2   0   3 40823.5 946.746  10
   2   0  -3 41241.1 883.759  19
   2   0  -3 43883.4 990.077  11
  -2   0   3 40288.3 934.530   9
   2   0  -3 39752.3 841.369  14
   2   0  -3 40107.0 974.700  10
  -2   0   3 41128.8 870.541  17
  -2   0   2 54783.0 1240.10   8
  -2   0   2 54070.4 1225.19  16
  -2   0   2 53451.4 1132.89  17
   2   0  -2 52872.1 1114.01  14
   2   0  -2 53969.3 1239.60   6
  -2   0   2 55708.7 1135.67  20
   2   0  -2 54503.9 1240.53  10
   2   0  -2 54420.0 1139.01  19
   2   0  -2 55750.8 1236.03  11
  -2   0   2 55175.0 1218.50  10
  -2   0   2 55179.1 1200.11   9
   2   0  -2 56655.0 1197.45   9
  -2   0   1 5960.94 193.109  15
   2   0  -1 6076.37 192.290  14
  -2   0   1 5553.33 242.840  16
   2   0  -1 5775.87 252.617   6
  -2   0   1 5800.95 189.369  20
   2   0  -1 5855.04 195.385  19
   2   0  -1 5845.50 250.947  11
   2   0  -1 6052.63 259.008  10
  -2   0   1 6088.11 252.073  10
  -2   0   1 5946.61 198.444  17
  -2   0   1 5915.28 235.570   9
   2   0  -1 6273.85 241.441   9
  -2   0   0 10565.6 365.114  16
  -2   0   0 11033.8 305.921  15
   2   0   0 11401.3 306.963  14
   2   0   0 11447.3 391.399   7
  -2   0   0 11407.0 360.883   9
   2   0   0 11461.6 375.021   6
  -2   0   0 11176.7 293.156  20
   2   0   0 10774.3 362.774   9
   2   0   0 10865.2 302.701  19
   2   0   0 11199.4 378.427  11
   2   0   0 10815.5 382.893  10
  -2   0   0 10991.1 380.772  10
  -2   0   0 11720.9 314.864  17
  -2   0  -1 284.753 57.3946  16
  -2   0  -1 344.109 48.5850  15
   2   0   1 415.939 67.3545   7
   2   0   1 335.904 46.0799  14
   2   0   1 230.353 56.1868  10
   2   0   1 341.766 43.4914  19
  -2   0  -1 346.266 48.1182  17
  -2   0  -1 357.946 70.1267  10
   2   0   1 490.200 73.6651   9
  -2   0  -2 6409.52 224.573  15
   2   0   2 6087.52 219.167  14
   2   0   2 6415.95 269.272   7
  -2   0  -2 6181.29 262.082  16
   2   0   2 6034.05 273.392   9
   2   0   2 5998.76 186.265  12
   2   0   2 5876.10 200.319  19
  -2   0  -2 6259.69 291.616  10
  -2   0  -2 6022.93 219.997  17
  -2   0  -3 4252.76 243.274  10
  -2   0  -3 3870.32 179.286  15
  -2   0  -3 3811.47 173.227  17
   2   0   3 3910.43 176.628  14
   2   0   3 3921.60 207.351   7
   2   0   3 3845.39 224.495   9
   2   0   3 3789.43 158.089  12
   2   0   3 3635.05 147.976  19
  -2   0  -3 3902.68 207.842  16
  -2   0  -4 79840.4 1723.80  15
  -2   0  -4 81114.2 1701.71  17
   2   0   4 83071.3 1770.94   7
   2   0   4 82752.2 1714.93  14
   2   0   4 80334.2 1837.70   9
   2   0   4 80331.8 1688.02  12
   2   0   4 81071.8 1642.84  19
  -2   0  -4 82720.9 1867.81  10
  -2   0  -4 77962.5 1762.44  16
  -2   0  -5 54583.2 1257.75  15
   2   0   5 52917.0 1258.86   7
   2   0   5 57246.8 1237.54  14
  -2   0  -5 54785.6 1218.81  17
   2   0   5 54773.6 1200.70   6
   2   0   5 54764.7 1228.15  12
   2   0   5 54603.7 1134.15  19
  -2   0  -5 53287.0 1175.47   5
  -2   0  -5 55882.6 1276.56  16
  -2   0  -6 16864.3 529.592  15
   2   0   6 16844.2 502.539  14
   2   0   6 16051.0 427.620  22
   2   0   6 16776.2 510.144  12
  -2   0  -6 16269.5 456.675   5
  -2   0  -6 16586.5 489.684  17
   2   0   6 16391.2 449.771  32
  -2   0  -7 327.533 46.9748  29
  -2   0  -7 335.065 83.5692  15
   2   0   7 302.278 62.7631  14
   2   0   7 305.200 52.6038  22
  -2   0  -7 218.332 50.4765   5
   2   0   7 278.875 70.9355  12
   2   0   7 257.032 44.9629  34
  -2   0  -7 201.193 52.5471  17
   2   0   7 350.253 57.9276  32
  -2   0  -8 49728.1 1248.14  15
   2   0   8 49344.8 1189.98  14
   2   0   8 51228.5 1141.97  22
   2   0   8 47692.6 1232.50  12
  -2   0  -8 50020.2 1161.23   5
  -2   0  -8 49689.5 1164.59  17
  -2   0  -8 49087.3 1071.04  29
  -2   0  -9 1519.95 162.490  15
   2   0   9 1574.35 139.844  14
  -2   0  -9 1607.00 102.126  29
   2   0   9 1780.21 137.280  22
  -2   0  -9 1623.15 137.371   5
   2   0   9 1590.14 166.476  12
  -2   0  -9 1428.23 127.678  17
  -2   0 -10 9848.64 439.401  15
   2   0  10 10069.0 377.090  14
   2   0  10 9551.81 360.109  22
  -2   0 -10 9606.54 379.803   5
   2   0  10 10046.5 441.870  12
  -2   0 -10 9094.29 346.000  17
  -2   0 -11 2552.91 210.545  15
  -2   0 -11 2361.12 149.242  17
   2   0  11 2461.45 160.908  14
   2   0  11 2648.69 170.335  22
  -2   0 -11 2472.17 181.855   5
   2   0  11 2664.71 217.889  12
  -2   0 -12 11240.6 464.371  15
  -2   0 -12 11902.5 428.368   5
   2   0  12 11784.9 473.715  12
  -2   0 -13 6233.01 305.408  15
  -2   0 -13 6999.13 294.102   5
   2   0  13 6299.63 311.015  12
  -2   0 -14 822.326 95.3533  15
   2   0  14 836.307 64.9137  24
  -2   0 -14 888.093 90.4929   5
   2   0  14 731.545 92.4792  12
  -2   0 -15 12212.6 340.801   5
  -2  -1  17 10696.6 356.017  28
  -2  -1  16 18413.1 567.719  28
   2   1 -16 18582.4 513.977  15
   2   1 -16 18557.0 555.896  13
  -2  -1  16 18404.3 535.574  22
  -2  -1  16 18072.4 527.881   3
  -2  -1  16 18511.5 534.947  21
   2   1 -16 18009.6 487.945  18
   2   1 -15 7262.50 299.160  15
   2   1 -15 6980.65 327.290  13
  -2  -1  15 6761.81 311.008  22
  -2  -1  15 6676.27 312.953   3
  -2  -1  15 6981.17 314.269  21
   2   1 -15 7661.28 300.158  18
  -2  -1  15 7066.31 336.194  28
  -2  -1  14 654.282 109.429  28
   2   1 -14 565.198 87.8431  15
  -2  -1  14 831.116 114.458  22
   2   1 -14 698.432 111.259  13
  -2  -1  14 528.624 94.8746  21
  -2  -1  14 621.851 104.876   3
   2   1 -14 668.416 95.2799  18
  -2  -1  13 4.50753 51.0597  28
  -2  -1  13 47.0364 52.2791   3
  -2  -1  13-7.45146 46.6689  22
   2   1 -13 35.4798 58.1950  13
  -2  -1  13 6.84610 45.3765  21
   2   1 -13 24.8451 42.7569  18
  -2  -1  12 11688.1 471.575  28
   2   1 -12 12323.5 496.074  13
  -2  -1  12 11692.9 455.576  22
  -2  -1  12 11603.9 448.415  21
  -2  -1  12 11320.8 466.796   3
   2   1 -12 12383.6 451.605  18
  -2  -1  11 16.6886 40.3941  28
  -2  -1  11 13.2365 44.0592  22
   2   1 -11-12.1446 56.4122  13
  -2  -1  11-9.33489 41.4513  21
  -2  -1  11 31.3505 41.8450  20
  -2  -1  11 178.125 65.6099   3
   2   1 -11 55.6738 43.5583  18
  -2  -1  10 1803.24 157.179  28
   2   1 -10 1748.42 162.048  13
  -2  -1  10 1770.02 145.926  22
  -2  -1  10 1885.96 150.744  21
  -2  -1  10 1698.74 153.047   3
  -2  -1  10 1924.94 146.284  20
   2   1 -10 1830.32 149.163  18
  -2  -1   9 2275.05 162.768  28
   2   1  -9 2037.36 165.875  13
  -2  -1   9 2302.52 150.976  22
  -2  -1   9 2234.60 151.446  21
  -2  -1   9 2130.05 160.104   3
  -2  -1   9 2263.73 152.298  20
   2   1  -9 2259.82 159.347  18
  -2  -1   8 1805.12 134.787  28
   2   1  -8 1633.80 137.222  13
  -2  -1   8 1596.09 115.316  22
   2   1  -8 1381.04 116.017   6
  -2  -1   8 1736.17 121.864  21
  -2  -1   8 1650.03 122.180  20
  -2  -1   8 1781.16 137.185   3
   2   1  -8 1543.76 84.4005  19
   2   1  -8 1621.73 145.765  10
   2   1  -8 1607.14 127.009  18
  -2  -1   7 5796.46 244.118  28
   2   1  -7 5556.47 250.746   6
   2   1  -7 5737.35 237.105  18
  -2  -1   7 5296.25 205.751  22
  -2  -1   7 5627.01 213.359  21
  -2  -1   7 5766.92 227.616  20
  -2  -1   7 5268.68 206.969   9
   2   1  -7 5605.46 191.867  19
   2   1  -7 4938.27 288.289  10
   2   1  -6 72479.7 1618.58  11
  -2  -1   6 70552.8 1536.47   8
   2   1  -6 71041.9 1545.12   6
  -2  -1   6 69167.7 1404.36  22
  -2  -1   6 68889.7 1422.74  21
  -2  -1   6 73031.1 1460.91  20
   2   1  -6 66403.1 1418.67  19
  -2  -1   6 70797.0 1640.55  11
   2   1  -6 69953.3 1604.95  10
  -2  -1   6 66163.1 1446.40   9
  -2  -1   6 66592.3 1423.12  17
  -2  -1   5 7139.57 283.622   8
   2   1  -5 7281.26 301.717   6
  -2  -1   5 7129.60 207.604  21
  -2  -1   5 7689.52 245.368  20
   2   1  -5 7516.38 323.365  11
   2   1  -5 7467.61 236.102  19
  -2  -1   5 7281.99 339.191  11
   2   1  -5 7277.25 325.186  10
  -2  -1   5 7261.86 230.203  17
  -2  -1   5 7150.31 243.048   9
  -2  -1   4 4843.52 219.311  16
  -2  -1   4 4834.65 222.094   8
   2   1  -4 5060.71 241.267   6
  -2  -1   4 5012.37 181.328  20
   2   1  -4 5113.83 186.515  19
   2   1  -4 5585.87 262.759  11
   2   1  -4 5070.64 253.479  10
  -2  -1   4 5205.63 237.809  10
  -2  -1   4 5016.76 191.164   9
  -2  -1   4 5111.35 179.641  17
  -2  -1   3 6649.75 263.063  16
  -2  -1   3 6898.32 270.072   8
   2   1  -3 6726.72 281.016   6
  -2  -1   3 6895.94 209.801  20
   2   1  -3 6443.59 216.802  19
   2   1  -3 6923.33 293.969  11
  -2  -1   3 6221.54 266.271  10
   2   1  -3 6972.35 298.930  10
   2   1  -3 6339.50 182.916  14
  -2  -1   3 6854.22 215.266  17
  -2  -1   3 6815.54 231.555   9
  -2  -1   2 3209.45 175.097  16
  -2  -1   2 3362.66 181.614   8
   2   1  -2 3270.86 127.895  14
  -2  -1   2 3318.71 128.043  20
   2   1  -2 3265.38 142.962  19
  -2  -1   2 3510.84 191.242  10
  -2  -1   2 3695.29 144.985  17
   2   1  -2 3661.97 205.337  11
   2   1  -2 3005.96 191.335  10
  -2  -1   2 3319.42 153.949   9
   2   1  -2 3359.57 156.026   9
  -2  -1   1 117.958 33.9249  15
   2   1  -1 109.080 37.0493   9
  -2  -1   1 39.8671 34.6316  10
   2   1  -1 134.232 32.6206  14
  -2  -1   1 212.274 49.0560  16
  -2  -1   1 75.6500 25.1254  20
   2   1  -1 89.0553 28.9031  19
  -2  -1   1 115.817 32.1112  17
  -2  -1   1 144.479 34.5710   9
   2   1   0 18952.8 526.441   9
   2   1   0 17978.7 462.700  14
   2   1   0 19951.6 577.708   7
   2   1   0 19500.9 574.685  11
  -2  -1   0 18798.9 476.930  15
   2   1   0 19041.6 575.860  10
  -2  -1   0 18930.8 569.602  10
  -2  -1   0 19202.4 473.140  17
  -2  -1   0 19197.1 539.329  16
  -2  -1  -1 76376.7 1601.82  15
   2   1   1 76630.2 1679.44   9
   2   1   1 75590.1 1592.36  14
   2   1   1 80169.8 1713.00   7
   2   1   1 78153.2 1728.51  10
  -2  -1  -1 78294.0 1671.86  16
  -2  -1  -1 76517.4 1719.32  10
  -2  -1  -1 76688.9 1588.50  17
  -2  -1  -2 111.210 52.1306  16
  -2  -1  -2 88.1360 37.4890  15
   2   1   2 46.5885 49.7405   7
   2   1   2 62.9107 35.5454  14
   2   1   2 14.4392 30.1213  12
  -2  -1  -2 16.8420 47.8222  10
  -2  -1  -2 94.9365 35.0398  17
  -2  -1  -3 1016.86 95.0425  15
   2   1   3 1043.57 94.2806  14
   2   1   3 1147.62 121.358   7
  -2  -1  -3 1081.76 112.026  16
   2   1   3 1009.86 79.4002  12
  -2  -1  -3 1170.12 127.983  10
  -2  -1  -3 925.138 83.8958  17
   2   1   3 852.640 112.241   9
   2   1   4 806.767 113.063  16
  -2  -1  -4 827.008 94.2522  15
   2   1   4 859.028 91.4717  14
   2   1   4 897.291 107.638   7
   2   1   4 834.098 83.1006  12
  -2  -1  -4 962.293 75.2368   5
  -2  -1  -4 781.671 80.1670  17
   2   1   4 756.005 111.105   9
  -2  -1  -5 69593.9 1530.11  15
   2   1   5 69371.9 1509.75  14
   2   1   5 67530.9 1441.30   6
   2   1   5 64966.3 1480.06  12
   2   1   5 69003.2 1413.43  19
  -2  -1  -5 67871.9 1435.72   5
  -2  -1  -5 68503.8 1465.24  17
   2   1   5 65806.9 1382.53  32
  -2  -1  -6 6803.19 311.371  15
   2   1   6 6400.11 287.759  14
   2   1   6 6287.89 287.061  12
  -2  -1  -6 6211.44 249.120   5
  -2  -1  -6 6792.47 266.858  17
  -2  -1  -7 477.649 90.4594  15
   2   1   7 391.510 75.3857  14
   2   1   7 382.810 81.7773  12
  -2  -1  -7 324.733 58.9993   5
  -2  -1  -7 287.881 58.7250  17
  -2  -1  -7 374.035 56.7454  29
  -2  -1  -8 3159.62 226.418  15
   2   1   8 3043.88 201.650  14
  -2  -1  -8 2993.16 186.682   5
   2   1   8 3038.27 217.512  12
  -2  -1  -8 2842.30 170.297  17
  -2  -1  -8 2714.99 152.322  29
  -2  -1  -9 16525.6 588.542  15
   2   1   9 15784.3 530.950  14
  -2  -1  -9 16929.5 531.210   5
   2   1   9 15880.4 578.892  12
  -2  -1  -9 15256.3 469.200  17
  -2  -1  -9 15970.8 450.190  29
  -2  -1 -10 7298.12 368.939  15
   2   1  10 7421.42 320.741  14
  -2  -1 -10 6981.79 322.671   5
   2   1  10 7106.19 362.063  12
  -2  -1 -10 7009.66 253.269  29
  -2  -1 -11 1769.10 172.516  15
   2   1  11 1490.74 126.910  14
  -2  -1 -11 1515.90 143.535   5
   2   1  11 1605.10 167.302  12
  -2  -1 -11 1645.51 118.286  30
  -2  -1 -12 3933.36 243.958  15
   2   1  12 3454.58 169.559  14
  -2  -1 -12 4168.51 228.655   5
   2   1  12 3940.58 246.725  12
  -2  -1 -12 4015.02 170.094  30
  -2  -1 -13 3576.25 207.871  15
  -2  -1 -13 3445.33 194.528   5
   2   1  13 3233.92 201.552  12
  -2  -1 -14 3409.98 173.195  15
  -2  -1 -14 3426.12 172.367   5
   2   1  14 3368.09 175.880  12
  -2  -1 -15 6566.17 207.318   5
   2   2 -18 5559.31 196.919   4
  -2  -2  17 378.870 67.8807  28
   2   2 -17 287.944 45.1222  15
   2   2 -17 294.628 55.4868  13
  -2  -2  17 202.704 44.2525   3
   2   2 -16 4719.13 226.285  15
   2   2 -16 4817.55 244.176  13
  -2  -2  16 4831.61 236.155   3
  -2  -2  16 4748.30 228.847  22
  -2  -2  16 4974.22 230.580  21
  -2  -2  16 5105.95 264.776  28
   2   2 -16 4982.64 194.644  18
  -2  -2  15 9063.49 396.495  28
   2   2 -15 9264.61 362.125  15
   2   2 -15 8432.67 322.430  18
   2   2 -15 9313.15 390.034  13
  -2  -2  15 8722.36 353.021  22
  -2  -2  15 9093.62 378.408   3
  -2  -2  15 8548.74 349.620  21
  -2  -2  14 2018.58 185.628  28
   2   2 -14 2194.96 190.472  13
  -2  -2  14 1940.47 168.217  22
  -2  -2  14 1928.61 176.889   3
  -2  -2  14 2074.84 168.806  21
   2   2 -14 1970.65 154.523  18
  -2  -2  13 13350.5 519.916  28
   2   2 -13 14075.2 534.630  13
  -2  -2  13 13165.1 483.568  22
  -2  -2  13 12701.7 504.707   3
  -2  -2  13 12686.3 473.475  21
   2   2 -13 13960.7 477.139  18
  -2  -2  12 15543.5 565.540  28
   2   2 -12 16085.5 526.264  18
   2   2 -12 15795.4 579.200  13
  -2  -2  12 15518.6 529.011  22
  -2  -2  12 15338.4 522.589  21
  -2  -2  12 15196.6 555.552   3
  -2  -2  11 24231.9 747.569  28
   2   2 -11 26051.0 726.506  18
   2   2 -11 24682.9 770.849  13
  -2  -2  11 25257.6 714.841  22
  -2  -2  11 25077.6 709.402  21
  -2  -2  11 25387.0 757.353   3
  -2  -2  11 26330.0 720.037  20
  -2  -2  10 6419.28 309.930  28
   2   2 -10 6728.87 299.483  18
   2   2 -10 7124.46 340.430  13
  -2  -2  10 6334.99 281.811  22
  -2  -2  10 6558.78 281.672  21
  -2  -2  10 6714.41 315.474   3
  -2  -2  10 7523.11 303.175  20
  -2  -2   9 20245.7 598.839  28
  -2  -2   9 19137.6 520.822  25
   2   2  -9 20919.5 631.741  13
  -2  -2   9 20379.2 561.404  22
  -2  -2   9 19953.1 554.301  21
  -2  -2   9 19822.4 597.445   3
  -2  -2   9 20595.8 571.295  20
   2   2  -9 20879.0 593.926  18
  -2  -2   8 22498.8 631.504  28
   2   2  -8 22527.8 602.605   6
  -2  -2   8 22602.2 586.805  22
  -2  -2   8 22948.9 583.023  21
  -2  -2   8 23276.7 636.470   3
  -2  -2   8 23552.3 609.391  20
   2   2  -8 23589.0 534.684  19
  -2  -2   8 22553.6 577.737  25
   2   2  -8 23279.9 626.702  18
  -2  -2   7 13124.6 402.649  28
  -2  -2   7 12790.9 417.106   8
  -2  -2   7 12138.7 359.675  25
   2   2  -7 12385.4 414.868   6
  -2  -2   7 12667.7 346.570  22
  -2  -2   7 12253.2 346.581  21
  -2  -2   7 12396.9 397.105   3
  -2  -2   7 12952.4 375.814  20
   2   2  -7 11847.3 337.707  19
   2   2  -7 12148.1 485.250  10
  -2  -2   7 11726.9 360.513  16
  -2  -2   6 1272.57 102.134  16
  -2  -2   6 1364.14 113.506   8
   2   2  -6 1413.09 129.866   6
  -2  -2   6 1307.04 76.1057  22
  -2  -2   6 1385.68 76.5201  21
  -2  -2   6 1417.42 95.3785  17
  -2  -2   6 1233.92 92.5485  20
   2   2  -6 1417.48 92.6578  19
   2   2  -6 1437.02 145.753  11
   2   2  -6 1569.77 165.621  10
  -2  -2   6 1268.50 66.7843   9
  -2  -2   5 77372.7 1636.99  16
  -2  -2   5 80427.7 1670.31   8
   2   2  -5 79754.2 1717.50   6
  -2  -2   5 72838.1 1530.26   9
  -2  -2   5 80220.5 1584.59  20
   2   2  -5 77025.9 1593.20  19
  -2  -2   5 77510.8 1590.76  17
   2   2  -5 77415.8 1760.76  11
   2   2  -5 81753.2 1798.78  10
  -2  -2   4 1763.50 146.808  10
  -2  -2   4 1660.12 119.307   8
  -2  -2   4 1685.15 99.9916  17
  -2  -2   4 1613.96 90.2738  20
   2   2  -4 1538.72 154.842  10
   2   2  -4 1586.01 101.274  19
   2   2  -4 1664.90 145.526  11
  -2  -2   4 1624.10 82.8722   9
  -2  -2   4 1657.41 117.398  16
  -2  -2   3 41033.2 970.689   8
   2   2  -3 40569.5 862.737  14
  -2  -2   3 41239.2 874.301  20
   2   2  -3 41680.3 922.076  19
   2   2  -3 44994.1 1063.66  11
  -2  -2   3 43984.7 1032.21  10
   2   2  -3 43300.2 1074.31  10
  -2  -2   3 42676.2 912.938  17
  -2  -2   3 41688.2 969.535  16
  -2  -2   2 4700.51 214.776   8
   2   2  -2 4889.52 166.880  14
   2   2  -2 4986.54 254.656   7
  -2  -2   2 4482.17 141.403  20
   2   2  -2 4772.57 260.384  10
  -2  -2   2 4853.70 180.487  17
   2   2  -2 4671.10 246.466  11
  -2  -2   2 4340.79 233.182  10
   2   2  -2 4682.12 183.185   9
  -2  -2   2 4908.20 217.863  16
  -2  -2   1 124817. 2547.60  15
  -2  -2   1 130863. 2535.94  17
   2   2  -1 124554. 2524.55  14
   2   2  -1 131820. 2688.86   7
   2   2  -1 124604. 2681.88  11
   2   2  -1 124045. 2687.50  10
  -2  -2   1 128243. 2673.68  10
  -2  -2   1 130978. 2617.08  16
   2   2  -1 126684. 2570.43   9
   2   2   0 8799.27 281.106  14
   2   2   0 8890.61 361.554   7
  -2  -2   0 8681.16 288.320  15
   2   2   0 9244.19 321.154   9
  -2  -2   0 9027.54 276.365  17
   2   2   0 9063.63 374.686  10
  -2  -2   0 8680.05 359.553  10
  -2  -2   0 9007.73 328.109  16
  -2  -2  -1 23412.4 603.027  15
   2   2   1 24118.5 603.002  14
   2   2   1 24508.2 694.291   7
   2   2   1 22903.2 697.774  10
  -2  -2  -1 22625.3 693.007  10
  -2  -2  -1 24112.5 580.415  17
   2   2   1 24971.2 666.481   9
  -2  -2  -1 24316.0 654.821  16
   2   2   2 7524.04 345.243  16
  -2  -2  -2 7170.34 277.669  15
   2   2   2 7180.31 274.057  14
   2   2   2 8070.22 340.958   7
   2   2   2 7489.37 224.499  12
   2   2   2 7349.04 344.487  10
  -2  -2  -2 6842.44 333.852  10
  -2  -2  -2 7036.93 248.753  17
   2   2   2 7311.00 325.745   9
  -2  -2  -2 7575.21 309.504  16
  -2  -2  -3 17499.1 512.268  15
   2   2   3 17508.9 512.041  14
  -2  -2  -3 18548.3 485.684  38
   2   2   3 16976.1 461.681  12
  -2  -2  -3 17023.4 464.596  17
   2   2   3 16644.4 570.747   9
  -2  -2  -4 11252.8 396.651  15
   2   2   4 11683.1 400.272  14
   2   2   4 10678.6 372.239   6
   2   2   4 10987.4 362.098  12
  -2  -2  -4 11216.7 334.216   5
  -2  -2  -4 11392.9 348.212  17
  -2  -2  -5 13365.9 467.995  15
   2   2   5 13494.0 462.360  14
   2   2   5 12941.8 436.217  12
  -2  -2  -5 13822.9 400.038   5
  -2  -2  -5 13411.6 402.381  17
  -2  -2  -6 8276.22 298.527  29
  -2  -2  -6 8719.45 370.445  15
   2   2   6 8284.41 354.016  14
   2   2   6 8776.96 354.317  12
  -2  -2  -6 8622.89 309.942   5
  -2  -2  -6 8183.27 295.060  17
  -2  -2  -7 1935.73 174.885  15
   2   2   7 1868.20 165.808  14
  -2  -2  -7 1865.92 127.196  17
  -2  -2  -7 1983.61 145.991   5
   2   2   7 1974.35 166.869  12
  -2  -2  -7 2101.87 139.388  29
  -2  -2  -8 17784.2 613.413  15
  -2  -2  -8 16963.9 477.561  17
   2   2   8 16875.7 575.797  14
  -2  -2  -8 17351.5 544.278   5
   2   2   8 17645.7 599.400  12
  -2  -2  -8 17134.3 476.840  36
  -2  -2  -8 18327.9 508.809  29
  -2  -2  -9 13090.3 519.302  15
   2   2   9 13509.5 488.025  14
  -2  -2  -9 13000.1 464.113   5
   2   2   9 13701.6 520.459  12
  -2  -2  -9 13448.5 377.651  36
  -2  -2  -9 13260.2 413.454  29
  -2  -2 -10 22143.7 706.033  15
   2   2  10 21128.4 640.216  14
  -2  -2 -10 21552.8 651.546   5
  -2  -2 -10 20590.2 564.778  29
  -2  -2 -11 1913.17 171.512  15
   2   2  11 1937.77 143.817  14
  -2  -2 -11 2106.60 137.537  30
  -2  -2 -11 2403.82 177.350   5
   2   2  11 1923.74 172.785  12
  -2  -2 -12 12752.5 450.676  15
   2   2  12 12803.7 366.814  14
  -2  -2 -12 12861.8 436.531   5
   2   2  12 13263.0 463.780  12
  -2  -2 -12 12521.9 366.713  30
  -2  -2 -13 254.909 54.0668  15
   2   2  13 197.221 52.5760  12
  -2  -2 -13 273.491 56.4407   5
  -2  -2 -14 772.943 72.6485   5
  -2  -3  18 2316.53 122.799  38
  -2  -3  17 3040.27 181.340  28
   2   3 -17 2772.78 148.969  15
  -2  -3  17 2646.73 144.078   3
   2   3 -17 2862.85 147.888  13
  -2  -3  16 1170.08 126.689  28
   2   3 -16 1257.28 116.293  15
   2   3 -16 1514.84 131.105  13
  -2  -3  16 1197.34 119.192   3
  -2  -3  16 1105.95 102.764  22
  -2  -3  15 25733.9 786.251  28
   2   3 -15 28322.4 762.289  15
   2   3 -15 27183.3 774.700  13
  -2  -3  15 25780.0 757.805   3
  -2  -3  15 24919.2 711.263  22
  -2  -3  15 27036.3 718.842  21
   2   3 -15 26110.4 679.498  18
  -2  -3  14 1555.99 163.915  28
   2   3 -14 1744.27 170.196  13
  -2  -3  14 1751.66 151.167  22
  -2  -3  14 1771.71 167.855   3
  -2  -3  14 1550.13 141.158  21
   2   3 -14 1881.36 144.488  18
  -2  -3  13 22819.8 732.252  28
   2   3 -13 22858.4 734.561  13
  -2  -3  13 21638.5 663.200  22
  -2  -3  13 21943.5 712.573   3
  -2  -3  13 22271.8 657.403  21
   2   3 -13 22389.8 651.233  18
  -2  -3  12 7422.06 366.342  28
   2   3 -12 7709.19 377.814  13
  -2  -3  12 7088.72 324.858  22
  -2  -3  12 7275.09 356.893   3
  -2  -3  12 7275.93 319.433  21
   2   3 -12 7263.33 321.483  18
  -2  -3  11 887.147 121.062  28
  -2  -3  11 1241.20 111.339  25
   2   3 -11 1337.48 150.132  13
  -2  -3  11 1015.13 111.695  22
  -2  -3  11 965.956 122.897   3
  -2  -3  11 1108.86 111.928  21
   2   3 -11 1055.90 116.031  18
   2   3 -10 7002.22 303.903  18
  -2  -3  10 7018.20 323.694  28
  -2  -3  10 7147.35 288.317  25
  -2  -3  10 6719.74 258.141  24
   2   3 -10 7386.79 348.144  13
  -2  -3  10 6465.47 282.476  22
  -2  -3  10 7282.96 330.070   3
  -2  -3  10 7118.33 282.617  21
  -2  -3  10 7604.42 304.794  20
  -2  -3   9 61.8983 42.2490  28
  -2  -3   9 45.2890 39.8064  25
  -2  -3   9 79.0855 45.5926  24
  -2  -3   9-14.0184 30.4946  22
  -2  -3   9 46.1331 33.0813  21
  -2  -3   9 15.4925 30.2216  20
  -2  -3   9 88.6921 46.8168   3
   2   3  -9 2.10967 32.8662  18
  -2  -3   8 296.288 63.7832  28
  -2  -3   8 154.442 52.7473   3
  -2  -3   8 264.303 53.1880  25
  -2  -3   8 110.095 43.6485  24
  -2  -3   8 129.317 37.6044  22
  -2  -3   8 153.977 38.4052  21
  -2  -3   8 253.830 50.0000  20
   2   3  -8 314.563 41.7870  19
   2   3  -8 310.360 61.5209  18
  -2  -3   7 3881.26 195.554  25
  -2  -3   7 3991.85 199.023  28
  -2  -3   7 3654.56 194.865   8
  -2  -3   7 3532.44 171.346  24
   2   3  -7 3696.56 208.669   6
  -2  -3   7 3861.10 153.214  22
  -2  -3   7 3701.71 192.611   3
  -2  -3   7 3868.97 146.020  21
  -2  -3   7 3880.11 174.341  20
   2   3  -7 3898.94 166.642  19
  -2  -3   6 78797.2 1652.92  28
  -2  -3   6 78955.1 1670.89   8
  -2  -3   6 76333.8 1649.97  25
   2   3  -6 75581.3 1711.60   6
  -2  -3   6 77785.1 1606.32  16
  -2  -3   6 81185.3 1647.67   3
  -2  -3   6 76573.5 1595.09  20
   2   3  -6 75269.0 1607.92  19
  -2  -3   5 9449.50 325.117   8
  -2  -3   5 9120.05 269.615  20
   2   3  -5 9072.05 295.407  19
   2   3  -5 9777.45 406.382  11
  -2  -3   5 9403.90 299.235  17
   2   3  -5 10222.6 437.235  10
  -2  -3   5 9518.13 306.983  16
  -2  -3   4 199910. 3984.12   8
  -2  -3   4 194483. 3880.07  20
   2   3  -4 203666. 4134.80  11
   2   3  -4 209074. 4181.41  10
  -2  -3   4 211209. 4110.06  10
  -2  -3   4 202702. 3942.59  17
  -2  -3   4 202696. 3973.42  16
  -2  -3   3 74252.6 1534.56   8
   2   3  -3 71316.0 1436.72  14
  -2  -3   3 68641.0 1409.65  20
   2   3  -3 73345.8 1663.25  11
   2   3  -3 75599.8 1697.76  10
   2   3  -3 70831.2 1637.52   7
  -2  -3   3 72427.3 1629.65  10
  -2  -3   3 72847.9 1489.32  17
  -2  -3   3 73057.2 1538.27  16
  -2  -3   2 8365.08 295.251   8
   2   3  -2 8401.40 375.705  10
   2   3  -2 7879.58 249.065  14
   2   3  -2 8194.12 351.522   7
   2   3  -2 7983.00 353.855  11
  -2  -3   2 7777.93 343.404  10
  -2  -3   2 8078.88 259.266  17
   2   3  -2 7605.33 245.704   9
  -2  -3   2 8040.70 299.939  16
  -2  -3   1 1589.87 113.525  15
   2   3  -1 1790.68 110.084  14
   2   3  -1 1327.24 136.851   7
   2   3  -1 1526.85 147.479  11
  -2  -3   1 1734.03 106.881  17
   2   3  -1 1891.05 168.001  10
  -2  -3   1 1650.32 149.670  10
  -2  -3   1 1599.77 131.049  16
  -2  -3   1 1753.54 126.906   8
  -2  -3   0 6908.00 261.530  15
   2   3   0 7169.76 259.078  14
   2   3   0 7954.70 339.243   7
   2   3   0 6619.76 273.596   9
   2   3   0 6868.95 334.776  10
  -2  -3   0 6651.87 322.028  10
  -2  -3   0 6663.08 234.113  17
  -2  -3   0 6697.34 286.330  16
   2   3   1 7774.35 351.336  16
  -2  -3  -1 6942.83 275.997  15
   2   3   1 7566.73 287.556  14
   2   3   1 7626.83 336.496   7
  -2  -3  -1 7706.35 279.191  38
  -2  -3  -1 7959.74 256.011  17
  -2  -3  -1 7661.17 272.857  37
   2   3   1 7556.12 352.767  10
  -2  -3  -1 7044.20 337.911  10
   2   3   1 7089.40 307.662   9
  -2  -3  -1 7542.62 314.807  16
  -2  -3  -2 1824.91 133.536  15
   2   3   2 1777.58 136.983  14
   2   3   2 1806.76 102.864  12
  -2  -3  -2 1766.43 110.113  17
  -2  -3  -2 1928.11 131.845  38
   2   3   2 1913.54 159.404   9
  -2  -3  -3 1258.67 117.618  15
  -2  -3  -3 1099.63 104.318   8
   2   3   3 1224.46 120.703  14
  -2  -3  -3 1130.81 72.1373   2
   2   3   3 1242.35 100.431  12
  -2  -3  -3 1248.90 84.5894   5
  -2  -3  -3 1234.58 109.880  38
  -2  -3  -3 1203.95 91.5628  17
  -2  -3  -4 20356.1 528.486  17
  -2  -3  -4 20439.1 611.293  15
   2   3   4 20918.9 628.689  14
   2   3   4 19473.1 564.850  12
  -2  -3  -4 21353.5 538.353   5
  -2  -3  -5 13304.5 414.444  29
  -2  -3  -5 12926.9 467.997  15
   2   3   5 13414.3 484.465  14
  -2  -3  -5 12741.2 381.141  17
   2   3   5 13084.7 445.555  12
  -2  -3  -5 13784.3 410.237   5
  -2  -3  -6 76166.5 1744.53  15
   2   3   6 75638.1 1750.32  14
  -2  -3  -6 74517.1 1580.26  17
  -2  -3  -6 75910.7 1645.22   5
   2   3   6 74592.5 1713.19  12
  -2  -3  -6 77037.9 1648.76  29
  -2  -3  -7 5166.58 292.460  15
   2   3   7 5344.42 293.554  14
  -2  -3  -7 5083.28 252.143   5
   2   3   7 5357.92 289.138  12
  -2  -3  -7 5228.64 242.283  29
  -2  -3  -8 10965.8 446.947  15
   2   3   8 10216.0 428.254  14
  -2  -3  -8 9576.88 382.121   5
   2   3   8 10698.3 437.268  12
  -2  -3  -8 9550.96 333.795  36
  -2  -3  -8 10467.7 367.587  29
  -2  -3  -9 2135.51 190.047  15
   2   3   9 2247.87 183.228  14
  -2  -3  -9 1946.96 160.900   5
   2   3   9 2471.98 201.672  12
  -2  -3  -9 2277.04 132.675  36
  -2  -3  -9 2222.29 149.084  29
  -2  -3 -10 3928.77 244.571  15
   2   3  10 4099.23 229.096  14
  -2  -3 -10 3894.96 227.888   5
   2   3  10 4640.99 267.065  12
  -2  -3 -10 3919.75 209.064  30
  -2  -3 -10 3850.59 191.296  29
  -2  -3 -11 3699.81 218.611  15
   2   3  11 3795.30 195.153  14
  -2  -3 -11 3313.65 204.046   5
   2   3  11 3865.31 229.405  12
  -2  -3 -11 3769.09 187.911  30
  -2  -3 -12 1403.21 115.527  15
  -2  -3 -12 1294.85 113.307   5
   2   3  12 1232.45 115.323  12
  -2  -3 -12 1235.54 89.8546  30
  -2  -3 -13 31.7141 30.3764   5
  -2  -3 -14 10227.2 276.847   5
  -2  -4  18 3389.79 149.832  38
   2   4 -17 1755.77 116.706  15
  -2  -4  17 1783.18 117.332   3
  -2  -4  17 1692.99 135.046  28
  -2  -4  16 25636.9 720.596  28
   2   4 -16 26104.6 681.942  15
  -2  -4  16 25239.4 689.008   3
   2   4 -16 25535.0 677.480  13
  -2  -4  15 2706.37 205.679  28
   2   4 -15 2687.23 192.313  13
  -2  -4  15 2680.89 198.577   3
  -2  -4  15 2601.76 169.603  22
   2   4 -15 2505.94 142.261  18
  -2  -4  14 335.162 86.6162  28
  -2  -4  14 467.052 80.5450  22
   2   4 -14 315.618 80.2920  13
  -2  -4  14 230.814 58.7840  21
  -2  -4  14 405.344 91.2748   3
   2   4 -14 352.720 65.3055  18
  -2  -4  13 32893.5 950.930  28
   2   4 -13 33974.9 864.398  18
   2   4 -13 35814.5 977.100  13
  -2  -4  13 32490.2 877.819  22
  -2  -4  13 34068.0 957.058   3
  -2  -4  13 33038.2 859.787  21
  -2  -4  12 78554.6 1839.31  28
   2   4 -12 81706.5 1755.96  18
  -2  -4  12 82879.2 1746.02  25
  -2  -4  12 80366.4 1715.75  24
   2   4 -12 82167.3 1873.29  13
  -2  -4  12 75272.9 1749.19  22
  -2  -4  12 76743.8 1831.47   3
  -2  -4  12 74302.2 1718.53  21
  -2  -4  11 14660.5 526.484  28
   2   4 -11 15198.9 492.725  18
  -2  -4  11 14724.6 486.415  25
  -2  -4  11 14457.2 471.521  24
   2   4 -11 15655.7 562.693  13
  -2  -4  11 14053.8 471.115  22
  -2  -4  11 15152.0 542.207   3
  -2  -4  11 14318.1 454.964  21
  -2  -4  10 4284.03 247.529  28
  -2  -4  10 4058.06 222.273  24
  -2  -4  10 4503.46 221.633  22
  -2  -4  10 4391.25 256.363   3
  -2  -4  10 4381.77 204.651  21
  -2  -4  10 5018.75 250.301  25
   2   4 -10 4669.14 236.234  18
  -2  -4   9 9065.17 357.800  28
  -2  -4   9 9271.22 358.015  25
  -2  -4   9 7933.72 329.726  24
  -2  -4   9 9199.30 316.646  22
  -2  -4   9 9027.24 367.288   3
  -2  -4   9 9000.48 294.825  21
  -2  -4   9 9342.07 327.277  20
   2   4  -9 8485.73 338.527  18
  -2  -4   8 6028.97 265.622  28
  -2  -4   8 5598.57 203.115   2
  -2  -4   8 5773.42 206.495  26
  -2  -4   8 5528.78 264.141  25
  -2  -4   8 5080.96 249.579  24
  -2  -4   8 6138.13 224.428  22
  -2  -4   8 5619.11 266.101   3
  -2  -4   8 6243.36 237.083  20
   2   4  -8 6130.20 214.822  19
  -2  -4   7 6650.95 271.357  28
  -2  -4   7 6108.65 241.281   8
  -2  -4   7 6332.81 224.053   2
  -2  -4   7 6090.24 273.831  25
  -2  -4   7 6554.56 276.579  24
  -2  -4   7 6427.84 274.096   3
  -2  -4   7 6709.28 233.509  20
   2   4  -7 6513.44 236.905  19
  -2  -4   6 701.041 77.1243  28
  -2  -4   6 873.246 84.5143   8
  -2  -4   6 1080.91 81.0716   2
  -2  -4   6 1018.68 101.847  24
  -2  -4   6 1081.24 100.602   3
  -2  -4   6 825.413 67.8366  20
   2   4  -6 967.110 86.5150  19
  -2  -4   6 961.778 98.8591  38
  -2  -4   6 966.166 101.325  25
  -2  -4   5 768.661 74.3596  16
  -2  -4   5 940.229 80.7288   8
  -2  -4   5 1448.71 118.997  25
  -2  -4   5 836.535 71.6818   2
  -2  -4   5 1285.54 111.740  24
  -2  -4   5 969.321 87.5614   3
  -2  -4   5 808.117 59.2045  20
  -2  -4   5 754.633 83.1229  38
  -2  -4   5 814.245 81.1480  17
  -2  -4   4 752.385 74.1108   8
  -2  -4   4 748.382 81.6686  25
  -2  -4   4 727.042 68.7748   2
   2   4  -4 751.653 99.0915   7
  -2  -4   4 851.648 90.5838  24
  -2  -4   4 870.865 87.9046  16
  -2  -4   4 752.658 81.1655  38
  -2  -4   4 668.885 69.3351  37
  -2  -4   4 892.221 81.5421  17
  -2  -4   3 11797.4 362.790  37
  -2  -4   3 12812.0 373.906   8
  -2  -4   3 12561.1 391.699  38
  -2  -4   3 13040.1 369.824  17
  -2  -4   3 13460.6 400.959  25
   2   4  -3 12384.0 331.985  14
   2   4  -3 11720.5 452.299   7
  -2  -4   3 13122.9 406.858  24
  -2  -4   3 12518.1 354.566   2
  -2  -4   3 12179.9 392.674  16
  -2  -4   2 137914. 2596.62  24
  -2  -4   2 124214. 2528.25   8
   2   4  -2 128144. 2509.52  14
   2   4  -2 119052. 2653.64   7
  -2  -4   2 123817. 2500.18   2
  -2  -4   2 121196. 2523.87  37
  -2  -4   2 124894. 2511.69  17
  -2  -4   2 131971. 2566.04  38
   2   4  -2 120409. 2457.71   9
  -2  -4   2 124043. 2574.13  16
  -2  -4   1 156886. 3165.68   8
   2   4  -1 158979. 3169.25  14
  -2  -4   1 158151. 3125.99   2
   2   4  -1 151641. 3134.08   9
  -2  -4   1 164138. 3169.70  37
  -2  -4   1 159933. 3195.25  38
  -2  -4   1 159914. 3137.01  17
  -2  -4   1 157770. 3218.22  16
  -2  -4   0 97743.7 2048.90  15
   2   4   0 97136.1 2052.13  14
  -2  -4   0 97100.5 1981.25   2
  -2  -4   0 96441.2 1986.21  17
  -2  -4   0 99305.3 2059.53  38
  -2  -4   0 102005. 2039.79  37
   2   4   0 94662.6 2027.59   9
  -2  -4  -1 37093.4 914.705  15
   2   4   1 38011.0 935.753  14
  -2  -4  -1 37223.9 837.812   2
  -2  -4  -1 37258.0 848.941  17
  -2  -4  -1 39696.4 929.182  38
  -2  -4  -1 39934.5 912.455  37
   2   4   1 35595.7 911.419   9
  -2  -4  -2 42599.4 1028.49  15
  -2  -4  -2 42370.8 924.617   2
  -2  -4  -2 41626.3 923.784  26
   2   4   2 41169.3 1050.59  14
   2   4   2 41432.9 937.990  12
  -2  -4  -2 42925.1 915.104   5
  -2  -4  -2 45382.6 1038.99  38
  -2  -4  -2 43455.8 942.718  17
  -2  -4  -3 163.055 55.0724  15
  -2  -4  -3 138.139 34.6478  26
   2   4   3 64.1780 45.5803  14
  -2  -4  -3 153.039 29.7034   2
   2   4   3 128.260 47.8287  12
  -2  -4  -3 129.370 36.6546   5
  -2  -4  -3 161.097 54.9023  38
  -2  -4  -4 8064.58 307.489  29
  -2  -4  -4 9186.85 362.510  15
   2   4   4 8199.20 370.223  14
   2   4   4 7999.07 318.929  12
  -2  -4  -4 8508.32 292.616   5
  -2  -4  -4 8154.42 265.456  17
  -2  -4  -5 3192.16 186.772  29
  -2  -4  -5 3310.17 216.396  15
   2   4   5 3525.48 243.510  14
  -2  -4  -5 3572.78 186.993   5
   2   4   5 3495.09 209.192  12
  -2  -4  -6 1751.97 165.071  15
   2   4   6 1796.87 174.516  14
  -2  -4  -6 1766.80 138.449   5
   2   4   6 1862.21 161.229  12
  -2  -4  -6 1839.52 143.872  29
  -2  -4  -7 44189.0 1171.65  15
   2   4   7 46047.0 1212.96  14
  -2  -4  -7 45038.8 1110.57   5
   2   4   7 48574.6 1181.15  12
  -2  -4  -7 45490.8 1076.67  36
  -2  -4  -7 46926.1 1108.46  29
  -2  -4  -8 4052.34 251.598  15
   2   4   8 4645.59 276.644  14
  -2  -4  -8 4444.95 240.618   5
   2   4   8 4312.68 261.079  12
  -2  -4  -8 4130.17 203.418  36
  -2  -4  -8 4331.26 225.419  29
  -2  -4  -9 22835.3 691.467  15
   2   4   9 23577.4 704.035  14
  -2  -4  -9 22089.6 664.233   5
  -2  -4  -9 22882.8 590.266  36
  -2  -4  -9 22211.6 626.497  29
  -2  -4 -10 11868.5 419.343  15
   2   4  10 11666.7 411.639  14
  -2  -4 -10 11026.7 405.678   5
   2   4  10 11934.3 433.786  12
  -2  -4 -10 11547.7 322.883  36
  -2  -4 -10 11253.2 387.229  30
  -2  -4 -11 341.472 59.3050  15
   2   4  11 474.963 68.3895  14
   2   4  11 644.230 86.0455  12
  -2  -4 -11 528.350 78.6445   5
  -2  -4 -11 405.659 61.5748  30
  -2  -4 -12 10079.1 324.992   5
  -2  -4 -12 9659.26 283.894  30
  -2  -4 -13 4176.15 158.288   5
  -2  -5  18 277.681 39.4163  38
  -2  -5  17 400.842 66.1547  28
   2   5 -17 392.312 56.6031  15
  -2  -5  17 378.018 57.0882   3
  -2  -5  17 405.345 62.1024  38
  -2  -5  16 4693.64 247.988  28
  -2  -5  16 4813.45 239.437   3
   2   5 -16 4506.74 219.299  13
  -2  -5  16 4178.98 229.331  38
  -2  -5  15 18395.8 600.854  28
  -2  -5  15 18884.3 597.394   3
   2   5 -15 18838.7 577.201  13
  -2  -5  15 17509.4 503.219  22
  -2  -5  14 24252.5 728.565  28
  -2  -5  14 24058.1 724.828   3
  -2  -5  14 22714.3 634.326  22
   2   5 -14 23901.5 605.232  18
  -2  -5  13 38427.2 1046.43  28
  -2  -5  13 39513.4 956.814  24
   2   5 -13 40323.2 1063.22  13
  -2  -5  13 40524.8 1072.29   3
   2   5 -13 38961.4 938.447  18
  -2  -5  12 73450.0 1732.33  28
   2   5 -12 73210.7 1637.67  18
  -2  -5  12 76306.0 1693.23  25
  -2  -5  12 74340.3 1668.07  24
   2   5 -12 77052.3 1774.78  13
  -2  -5  12 73249.0 1758.53   3
  -2  -5  12 72968.8 1644.03  22
  -2  -5  11 87448.4 1938.51  28
   2   5 -11 87720.0 1870.44  18
  -2  -5  11 81282.6 1880.04  24
   2   5 -11 90805.1 1992.29  13
  -2  -5  11 88656.6 1970.69   3
  -2  -5  11 79566.1 1833.19  22
  -2  -5  11 87262.0 1924.10  25
  -2  -5  10 4266.12 244.001  28
  -2  -5  10 4224.18 249.587  25
  -2  -5  10 3824.95 230.432  24
  -2  -5  10 4061.11 252.003   3
  -2  -5  10 4118.44 205.195  22
   2   5 -10 4166.54 223.427  18
  -2  -5   9 966.139 110.155  28
  -2  -5   9 819.446 74.8426  26
  -2  -5   9 961.199 119.157  25
  -2  -5   9 949.271 112.245  24
  -2  -5   9 881.585 112.553   3
  -2  -5   9 787.245 80.9249  22
  -2  -5   9 756.155 72.1614   2
  -2  -5   8 7609.63 308.305  28
  -2  -5   8 7439.74 262.765   2
  -2  -5   8 7058.85 260.093  26
  -2  -5   8 6861.32 321.113  25
  -2  -5   8 7301.93 317.063  24
  -2  -5   8 7412.17 321.807   3
   2   5  -8 7712.21 261.201  19
  -2  -5   8 6624.78 313.254  38
  -2  -5   7 4856.76 203.552   2
  -2  -5   7 4646.45 202.281  26
  -2  -5   7 4280.40 242.950  25
  -2  -5   7 5112.59 252.530  24
  -2  -5   7 4632.98 236.637   3
  -2  -5   7 4789.18 228.636  28
   2   5  -7 4640.41 204.887  19
  -2  -5   7 4218.23 232.941  38
  -2  -5   6 70.5446 32.1163  26
  -2  -5   6 54.2809 40.6145  25
  -2  -5   6 78.4747 44.9513  24
  -2  -5   6 121.294 42.7555   2
  -2  -5   6 74.0510 38.4739   3
  -2  -5   6 58.0604 40.9811  38
  -2  -5   5 2761.52 147.720   2
  -2  -5   5 2605.00 146.389  26
  -2  -5   5 2711.19 178.211  24
  -2  -5   5 2408.45 161.949  38
  -2  -5   5 2475.25 155.186   3
  -2  -5   5 2818.42 178.627  25
  -2  -5   5 2276.83 141.291  37
  -2  -5   4 12886.2 428.009  38
  -2  -5   4 12658.9 388.634   2
  -2  -5   4 13793.8 438.738  25
  -2  -5   4 13844.5 452.096  24
  -2  -5   4 14499.5 408.553  17
  -2  -5   4 12715.6 392.569   3
  -2  -5   4 12894.7 397.001  37
  -2  -5   3 52079.3 1128.47  17
  -2  -5   3 49664.9 1170.35  38
  -2  -5   3 49052.8 1120.16   2
  -2  -5   3 54544.5 1186.67  25
   2   5  -3 50898.0 1090.46  14
  -2  -5   3 55438.9 1216.19  24
  -2  -5   3 49753.2 1101.43   3
  -2  -5   3 50493.1 1140.44  37
  -2  -5   3 48921.9 1133.12  16
  -2  -5   2 482.801 75.5920  38
   2   5  -2 366.332 58.5042  14
  -2  -5   2 272.901 53.5491  16
  -2  -5   2 432.326 62.1162   2
  -2  -5   2 376.163 56.7516   3
  -2  -5   2 388.088 60.7892  37
  -2  -5   2 329.545 69.3535  24
  -2  -5   2 420.964 59.4435  17
  -2  -5   1 76945.9 1642.50  26
  -2  -5   1 80123.8 1713.49  38
   2   5  -1 76601.3 1683.00  14
  -2  -5   1 80402.1 1680.95  37
  -2  -5   1 79659.2 1633.30  17
  -2  -5   1 76738.0 1642.25   2
  -2  -5   0 16310.3 458.145   2
  -2  -5   0 17218.3 511.721  15
  -2  -5   0 16606.8 460.578  26
   2   5   0 16444.5 517.232  14
  -2  -5   0 16602.9 444.233  17
  -2  -5   0 17701.8 503.295  37
  -2  -5   0 17546.9 523.692  38
  -2  -5  -1 2176.97 129.539   2
  -2  -5  -1 2418.98 162.937  15
  -2  -5  -1 2412.65 136.735  26
   2   5   1 2347.58 172.735  14
  -2  -5  -1 2476.48 170.147  38
  -2  -5  -1 2230.15 121.217  17
  -2  -5  -2 8986.59 293.302   2
  -2  -5  -2 8672.06 291.787  26
   2   5   2 9127.41 382.369  14
  -2  -5  -2 9696.94 361.463  15
  -2  -5  -2 9089.29 275.555   5
  -2  -5  -2 8790.86 277.479  17
  -2  -5  -3 10311.4 362.751  29
  -2  -5  -3 9879.81 304.576  26
   2   5   3 10525.1 436.717  14
  -2  -5  -3 10646.9 333.901   5
   2   5   3 10769.8 360.574  12
  -2  -5  -3 10689.7 402.266  15
  -2  -5  -3 10242.8 307.079   2
  -2  -5  -4 19259.5 566.165  29
   2   5   4 19705.6 662.764  14
  -2  -5  -4 19221.7 529.388   5
   2   5   4 19220.6 569.115  12
  -2  -5  -4 18785.0 600.581  15
  -2  -5  -5 12083.0 458.210  15
   2   5   5 13331.9 526.357  14
  -2  -5  -5 13103.8 418.382   5
   2   5   5 13318.5 456.435  12
  -2  -5  -5 12035.0 424.666  29
  -2  -5  -6 13328.2 484.099  15
   2   5   6 13554.6 537.404  14
  -2  -5  -6 13028.8 440.771   5
   2   5   6 14339.7 490.029  12
  -2  -5  -6 12851.9 435.373  36
  -2  -5  -6 13271.5 452.363  29
  -2  -5  -7 1737.65 158.437  15
   2   5   7 2044.05 190.559  14
  -2  -5  -7 2021.03 155.510   5
   2   5   7 2222.54 177.480  12
  -2  -5  -7 2145.81 149.336  36
  -2  -5  -7 1844.99 149.046  29
  -2  -5  -8 27181.7 754.592  15
   2   5   8 29051.2 822.811  14
  -2  -5  -8 26506.9 733.699   5
   2   5   8 25551.3 754.747  12
  -2  -5  -8 27225.2 693.523  36
  -2  -5  -8 26340.7 717.031  29
  -2  -5  -9 1344.04 121.293  15
   2   5   9 1487.43 141.148  14
  -2  -5  -9 1265.65 119.367   5
   2   5   9 1482.82 136.555  12
  -2  -5  -9 1333.03 100.755  36
  -2  -5  -9 1311.95 120.627  30
  -2  -5  -9 1275.89 112.319  29
  -2  -5 -10 13546.1 408.450  15
   2   5  10 13991.2 435.363  14
  -2  -5 -10 13367.4 428.076   5
  -2  -5 -10 13921.3 422.264  30
   2   5  10 14179.5 431.292  12
  -2  -5 -10 13293.3 350.782  36
  -2  -5 -11 78.3512 36.7507   5
  -2  -5 -11-7.15090 23.9009  30
  -2  -5 -12 7118.80 216.830   5
  -2  -5 -12 6071.73 181.888  30
  -2  -6  17 284.598 47.4482   3
  -2  -6  17 274.381 46.8243  38
  -2  -6  16 441.813 74.9514  28
   2   6 -16 564.539 74.5532  15
   2   6 -16 492.169 70.3157  13
  -2  -6  16 517.250 78.7925   3
  -2  -6  16 579.336 80.2589  38
  -2  -6  15 7088.21 315.470  28
  -2  -6  15 6830.38 317.931   3
   2   6 -15 6755.87 293.430  13
  -2  -6  15 6421.90 301.275  38
  -2  -6  14 286.176 74.0411  28
  -2  -6  14 386.981 66.1732  24
   2   6 -14 300.542 77.3243  13
  -2  -6  14 363.770 79.8001   3
  -2  -6  14 372.097 81.9088  38
  -2  -6  13 135.277 59.2733  28
  -2  -6  13 88.8991 54.3097  25
  -2  -6  13 26.7311 43.2375  24
   2   6 -13 63.2933 49.4151  13
  -2  -6  13 93.0030 65.1343   3
  -2  -6  13 45.9921 47.6816  38
   2   6 -13 37.6914 39.1546  18
  -2  -6  12 42882.3 1103.36  28
  -2  -6  12 44289.6 1112.02  25
  -2  -6  12 42298.8 1084.17  24
   2   6 -12 43562.8 1135.19  13
  -2  -6  12 42733.3 1143.86   3
   2   6 -12 43365.1 1016.05  18
  -2  -6  11 10894.2 429.542  28
  -2  -6  11 11494.2 458.200  25
  -2  -6  11 11384.6 446.119  24
  -2  -6  11 11166.7 466.413   3
  -2  -6  11 10202.6 440.764  38
   2   6 -11 11681.4 396.675  18
  -2  -6  10 11509.6 422.323  28
  -2  -6  10 11090.6 330.654  26
  -2  -6  10 10851.5 435.068  24
  -2  -6  10 10037.0 431.987   3
   2   6 -10 11172.7 389.030  18
  -2  -6  10 10741.7 434.117  38
  -2  -6  10 11165.9 328.743   2
  -2  -6   9 6279.80 286.041  28
  -2  -6   9 5806.10 233.804  26
  -2  -6   9 5486.41 304.298  25
  -2  -6   9 6126.90 309.635  24
  -2  -6   9 6466.40 319.304   3
  -2  -6   9 5577.69 297.300  38
  -2  -6   9 5594.51 229.550   2
  -2  -6   8 131.433 45.0355  26
  -2  -6   8 135.901 60.4807  25
  -2  -6   8 178.516 65.0473  24
  -2  -6   8 134.138 41.8770   2
  -2  -6   8 141.528 56.4916   3
   2   6  -8 156.643 42.4611  19
  -2  -6   8 174.304 64.7019  38
  -2  -6   7 867.539 88.7096   2
  -2  -6   7 984.633 115.809  38
  -2  -6   7 959.580 95.1136  26
  -2  -6   7 876.521 115.861  25
  -2  -6   7 1045.15 123.804  24
  -2  -6   7 905.183 107.329   3
   2   6  -7 1038.76 97.0795  19
  -2  -6   7 892.625 93.2583  37
  -2  -6   6 6175.70 256.818   2
  -2  -6   6 6109.47 258.511  26
  -2  -6   6 6370.31 302.953  25
  -2  -6   6 6892.10 317.843  24
  -2  -6   6 6268.87 290.802  38
  -2  -6   6 6490.13 287.551   3
  -2  -6   6 6331.30 261.484  37
  -2  -6   5 4002.64 196.043   2
  -2  -6   5 3769.29 195.090  26
  -2  -6   5 3943.07 224.332  25
  -2  -6   5 4294.03 241.144  24
  -2  -6   5 3984.16 210.652   3
  -2  -6   5 3788.63 219.272  38
  -2  -6   5 3640.99 191.467  37
  -2  -6   4 15575.6 471.995   2
  -2  -6   4 15645.8 476.635  26
  -2  -6   4 17341.5 532.523  25
[truncated: 274,990 more chars]
