# Supplementary material for: 2,2′-(Disulfanedi­yl)di­benzoic acid N,N-di­methyl­formamide monosolvate: crystal structure, Hirshfeld surface analysis and computational study
Source: Acta Crystallogr E Crystallogr Commun. 2020 Jun 26;76(Pt 7):1150–7. doi: 10.1107/S2056989020008257 (PMC7336788; doi:10.1107/S2056989020008257)
Supplement: Supplementary file 2 [file e-76-01150-Isup2.hkl]

data_I                                                                          
_shelx_title ' exp_159'                                                         
_shelx_refln_list_code          4                                               
_shelx_F_calc_maximum      159.48                                               
_exptl_crystal_F_000       396.00                                               
_reflns_d_resolution_high  0.7936                                               
                                                                                
loop_                                                                           
 _space_group_symop_operation_xyz                                               
 'x, y, z'                                                                      
 '-x, -y, -z'                                                                   
                                                                                
_cell_length_a     5.0587                                                       
_cell_length_b    12.2617                                                       
_cell_length_c    15.1009                                                       
_cell_angle_alpha 106.149                                                       
_cell_angle_beta   96.446                                                       
_cell_angle_gamma 100.884                                                       
                                                                                
_shelx_F_squared_multiplier     1.000                                           
                                                                                
loop_                                                                           
 _refln_index_h                                                                 
 _refln_index_k                                                                 
 _refln_index_l                                                                 
 _refln_F_squared_calc                                                          
 _refln_F_squared_meas                                                          
 _refln_F_squared_sigma                                                         
 _refln_observed_status                                                         
   1   0   0       3385.34       3128.34        30.70 o                         
   2   0   0        258.76        242.39         2.06 o                         
   3   0   0         20.30         16.74         0.61 o                         
   4   0   0        509.22        504.24         5.86 o                         
   5   0   0        339.35        346.25         4.35 o                         
   6   0   0          2.83          2.35         0.52 o                         
  -6   1   0         14.52         15.37         1.31 o                         
  -5   1   0         18.38         17.76         1.05 o                         
  -4   1   0        134.83        150.73         2.50 o                         
  -3   1   0        181.94        189.82         2.11 o                         
  -2   1   0         61.37         58.00         0.90 o                         
  -1   1   0         38.24         32.97         0.86 o                         
   0   1   0        155.47        147.98         1.62 o                         
   1   1   0        924.03        781.79        20.49 o                         
   2   1   0        422.85        412.96         3.80 o                         
   3   1   0          0.50          1.18         0.28 o                         
   4   1   0        916.33        921.58        10.78 o                         
   5   1   0        566.06        584.26         7.02 o                         
   6   1   0        269.43        255.13         6.24 o                         
  -6   2   0         32.79         30.85         1.99 o                         
  -5   2   0         53.40         55.68         1.42 o                         
  -4   2   0        575.85        590.04         6.13 o                         
  -3   2   0        841.17        779.08         6.28 o                         
  -2   2   0        221.71        217.56         2.36 o                         
  -1   2   0       2013.36       1945.86        17.29 o                         
   0   2   0       3564.80       3349.49        26.57 o                         
   1   2   0      12315.14      11238.58        96.47 o                         
   2   2   0        191.07        193.77         2.44 o                         
   3   2   0         46.06         46.10         1.07 o                         
   4   2   0         20.12         23.52         1.10 o                         
   5   2   0          7.34          5.99         0.56 o                         
  -6   3   0         45.28         44.86         2.52 o                         
  -5   3   0         22.48         22.93         1.00 o                         
  -4   3   0        362.10        360.29         4.37 o                         
  -3   3   0       1717.65       1662.97        13.10 o                         
  -2   3   0       1788.95       1889.89        12.29 o                         
  -1   3   0        350.00        326.65         3.99 o                         
   0   3   0       1073.84       1058.98        12.88 o                         
   1   3   0       1598.39       1499.58        15.33 o                         
   2   3   0        170.72        150.30         2.46 o                         
   3   3   0        151.01        150.18         2.64 o                         
   4   3   0        286.99        290.09         4.64 o                         
   5   3   0        293.76        293.89         4.53 o                         
  -6   4   0         11.80         11.52         1.32 o                         
  -5   4   0        102.06        103.88         2.10 o                         
  -4   4   0          0.47          1.14         0.41 o                         
  -3   4   0        235.93        256.07         3.42 o                         
  -2   4   0          0.46          1.65         0.36 o                         
  -1   4   0         13.22         19.77         0.37 o                         
   0   4   0        513.16        502.55         4.94 o                         
   1   4   0        514.75        543.10         8.17 o                         
   2   4   0       1999.79       2123.80        16.64 o                         
   3   4   0         32.30         26.81         1.18 o                         
   4   4   0        152.54        158.07         2.98 o                         
   5   4   0        253.74        244.45         4.02 o                         
  -6   5   0        101.07        101.24         2.68 o                         
  -5   5   0         55.13         60.88         1.48 o                         
  -4   5   0        315.61        330.39         4.86 o                         
  -3   5   0        376.14        362.76         4.65 o                         
  -2   5   0        279.62        348.56         3.24 o                         
  -1   5   0       2290.88       2318.14        14.76 o                         
   0   5   0         35.91         30.29         0.77 o                         
   1   5   0          4.34          4.89         0.69 o                         
   2   5   0        375.77        366.87         4.30 o                         
   3   5   0        809.34        825.58        10.32 o                         
   4   5   0         15.84         16.97         0.92 o                         
   5   5   0          0.96          0.40         0.24 o                         
  -6   6   0          0.19          0.57         0.31 o                         
  -5   6   0        277.84        273.26         3.90 o                         
  -4   6   0        240.35        242.08         3.64 o                         
  -3   6   0        939.35        986.13         8.71 o                         
  -2   6   0        215.86        200.42         2.02 o                         
  -1   6   0        260.16        290.18         2.72 o                         
   0   6   0        515.42        540.75         9.68 o                         
   1   6   0       2063.62       2055.63        22.31 o                         
   2   6   0        299.24        256.70         4.69 o                         
   3   6   0        617.00        605.17         7.33 o                         
   4   6   0        350.82        329.22         4.44 o                         
   5   6   0        362.44        363.34         5.82 o                         
  -6   7   0          1.77          0.61         0.31 o                         
  -5   7   0          0.00         -0.05         0.36 o                         
  -4   7   0          0.05          0.85         0.45 o                         
  -3   7   0          7.99         10.51         0.71 o                         
  -2   7   0         31.28         29.49         1.02 o                         
  -1   7   0         41.14         46.73         0.88 o                         
   0   7   0       1095.30       1214.32        15.77 o                         
   1   7   0        288.59        293.76         3.32 o                         
   2   7   0         22.78         24.80         1.08 o                         
   3   7   0        276.65        288.12         4.66 o                         
   4   7   0          0.07          0.45         0.29 o                         
  -5   8   0         66.87         63.29         1.54 o                         
  -4   8   0         79.66         69.00         1.90 o                         
  -3   8   0        487.56        473.54         5.17 o                         
  -2   8   0        485.88        476.51         4.57 o                         
  -1   8   0          2.52          3.85         0.41 o                         
   0   8   0          0.26          0.00         0.25 o                         
   1   8   0        331.50        331.56         3.51 o                         
   2   8   0        150.69        154.73         2.88 o                         
   3   8   0          9.34         10.66         0.66 o                         
   4   8   0        591.34        557.27        14.35 o                         
  -5   9   0         32.75         33.94         1.16 o                         
  -4   9   0         16.67         16.00         0.83 o                         
  -3   9   0         50.07         47.14         1.69 o                         
  -2   9   0       1426.07       1427.28        10.97 o                         
  -1   9   0         22.37         21.17         0.90 o                         
   0   9   0         73.64         72.52         1.45 o                         
   1   9   0         38.67         42.64         1.08 o                         
   2   9   0        466.49        483.28         5.41 o                         
   3   9   0        131.94        132.99         2.32 o                         
  -5  10   0          5.71          7.09         0.71 o                         
  -4  10   0          0.04          0.44         0.33 o                         
  -3  10   0          4.56          2.60         0.44 o                         
  -2  10   0          4.10          2.62         0.50 o                         
  -1  10   0        173.13        178.12         2.87 o                         
   0  10   0          0.14          0.70         0.31 o                         
   1  10   0        422.15        407.74         5.29 o                         
   2  10   0          9.87          7.74         0.62 o                         
   3  10   0         72.72         79.79         2.92 o                         
  -5  11   0        227.39        221.74         4.46 o                         
  -4  11   0         12.89         12.41         0.76 o                         
  -3  11   0        314.19        315.97         4.11 o                         
  -2  11   0        381.56        367.66         6.90 o                         
  -1  11   0        253.80        248.80         3.58 o                         
   0  11   0         54.59         52.21         1.52 o                         
   1  11   0         58.85         62.16         1.93 o                         
   2  11   0         10.33         14.44         1.38 o                         
  -4  12   0          0.09          0.31         0.35 o                         
  -3  12   0         91.09         99.41         1.99 o                         
  -2  12   0         74.31         80.92         2.14 o                         
  -1  12   0         77.60         78.43         1.93 o                         
   0  12   0         45.29         47.09         1.53 o                         
   1  12   0          2.13          2.63         0.50 o                         
   2  12   0        163.53        154.36         4.50 o                         
  -3  13   0        119.43        111.83         2.69 o                         
  -2  13   0        218.20        207.45         4.46 o                         
  -1  13   0          0.82          0.91         0.46 o                         
   0  13   0         51.93         49.30         1.82 o                         
   1  13   0         39.55         36.30         1.89 o                         
  -3  14   0          6.88          5.50         0.89 o                         
  -2  14   0         62.28         68.79         3.77 o                         
  -1  14   0         73.55         78.76         2.84 o                         
   1 -14   1          0.30          2.14         0.90 o                         
   2 -14   1          2.68          4.27         1.10 o                         
   3 -14   1         22.10         24.17         1.91 o                         
  -1 -13   1          0.11         -0.19         0.59 o                         
   0 -13   1         76.03         76.51         2.02 o                         
   1 -13   1        605.92        612.44         8.49 o                         
   2 -13   1        131.11        128.67         2.96 o                         
   3 -13   1         44.46         41.43         1.65 o                         
   4 -13   1         59.41         52.42         2.26 o                         
  -2 -12   1        229.04        205.45         4.03 o                         
  -1 -12   1         53.19         48.54         1.84 o                         
   0 -12   1        401.46        398.65         5.45 o                         
   1 -12   1          9.40          7.03         0.67 o                         
   2 -12   1        764.90        783.57         9.18 o                         
   3 -12   1        160.59        159.17         3.26 o                         
   4 -12   1         21.33         22.51         0.96 o                         
  -2 -11   1         61.36         66.94         2.44 o                         
  -1 -11   1          1.47          2.12         0.68 o                         
   0 -11   1         21.09         22.19         1.32 o                         
   1 -11   1        660.44        686.69         8.62 o                         
   2 -11   1        443.38        428.91        10.18 o                         
   3 -11   1         86.09         73.97         2.08 o                         
   4 -11   1         40.73         38.60         1.05 o                         
   5 -11   1          0.92          0.72         0.39 o                         
  -3 -10   1        255.36        273.34         4.53 o                         
  -2 -10   1        133.76        130.77         3.04 o                         
  -1 -10   1         85.40         92.27         2.69 o                         
   0 -10   1          0.21          1.01         0.41 o                         
   1 -10   1        824.93        837.63         9.60 o                         
   2 -10   1        470.99        467.83         8.34 o                         
   3 -10   1        803.97        767.72         7.63 o                         
   4 -10   1        175.71        162.08         2.85 o                         
   5 -10   1        105.47        114.01         2.05 o                         
  -4  -9   1          3.83          2.05         0.50 o                         
  -3  -9   1         12.64         12.29         0.70 o                         
  -2  -9   1        101.28        104.08         1.86 o                         
  -1  -9   1        272.36        280.14         4.91 o                         
   0  -9   1        136.98        150.43         2.32 o                         
   1  -9   1          6.55          8.37         0.55 o                         
   2  -9   1         79.55         84.44         1.73 o                         
   3  -9   1         28.01         28.40         1.05 o                         
   4  -9   1          1.79          0.72         0.36 o                         
   5  -9   1        203.44        197.16         2.88 o                         
  -4  -8   1        127.11        109.09         1.81 o                         
  -3  -8   1        117.23        117.84         2.20 o                         
  -2  -8   1        670.12        673.49         6.61 o                         
  -1  -8   1        133.78        131.15         1.76 o                         
   0  -8   1        156.92        160.02         2.18 o                         
   1  -8   1        401.61        391.95         5.25 o                         
   2  -8   1        816.92        812.80         6.33 o                         
   3  -8   1          9.78          5.95         0.55 o                         
   4  -8   1        574.60        547.49         8.02 o                         
   5  -8   1        138.61        149.46         2.13 o                         
  -4  -7   1         32.03         32.23         1.11 o                         
  -3  -7   1         17.54         18.93         1.00 o                         
  -2  -7   1         59.16         54.53         2.07 o                         
  -1  -7   1        550.43        531.56         4.45 o                         
   0  -7   1        646.28        681.83         7.14 o                         
   1  -7   1         57.45         81.00         1.29 o                         
   2  -7   1       1249.46       1220.42        15.45 o                         
   3  -7   1        501.13        499.58         5.40 o                         
   4  -7   1         44.47         45.05         1.52 o                         
   5  -7   1         12.28         10.25         0.67 o                         
   6  -7   1        237.53        209.15         4.07 o                         
  -5  -6   1         18.09         15.54         1.07 o                         
  -4  -6   1         69.82         64.80         2.06 o                         
  -3  -6   1        772.52        787.05         8.98 o                         
  -2  -6   1         86.57         87.67         1.79 o                         
  -1  -6   1        659.57        718.22        12.77 o                         
   0  -6   1        983.81       1042.31        13.35 o                         
   1  -6   1       1172.11       1139.17        16.42 o                         
   2  -6   1        222.82        250.15         2.86 o                         
   3  -6   1         21.62         24.19         0.82 o                         
   4  -6   1         16.97         16.81         0.85 o                         
   5  -6   1         81.42         78.90         1.64 o                         
   6  -6   1        193.68        177.89         2.60 o                         
  -5  -5   1         48.35         51.78         1.49 o                         
  -4  -5   1         19.31         21.95         0.99 o                         
  -3  -5   1         73.02         72.89         1.81 o                         
  -2  -5   1       1669.28       1703.16        16.02 o                         
  -1  -5   1       1586.84       1493.77        35.38 o                         
   0  -5   1         41.39         42.63         1.20 o                         
   1  -5   1        707.01        757.08         5.64 o                         
   2  -5   1       1193.21       1133.59         7.48 o                         
   3  -5   1        385.20        361.00         4.40 o                         
   4  -5   1          3.92          4.96         0.53 o                         
   5  -5   1         30.26         32.45         1.07 o                         
   6  -5   1          3.30          3.75         0.43 o                         
  -5  -4   1        132.75        128.71         2.60 o                         
  -4  -4   1         62.68         68.28         2.34 o                         
  -3  -4   1        448.13        461.81         5.55 o                         
  -2  -4   1       3360.43       3441.68        24.29 o                         
  -1  -4   1       3148.21       3258.51        22.49 o                         
   0  -4   1         98.96        102.11         1.94 o                         
   1  -4   1          8.29          8.18         0.33 o                         
   2  -4   1       1828.34       1862.25        15.62 o                         
   3  -4   1        740.66        715.17         7.30 o                         
   4  -4   1          7.04          4.99         0.54 o                         
   5  -4   1          1.79          2.28         0.40 o                         
   6  -4   1        502.73        480.42        11.52 o                         
  -5  -3   1        220.23        229.46         3.54 o                         
  -4  -3   1        664.74        686.39         7.70 o                         
  -3  -3   1        287.60        294.84         3.96 o                         
  -2  -3   1         36.38         36.25         0.98 o                         
  -1  -3   1       1263.23       1304.74        12.69 o                         
   0  -3   1         61.21         63.16         1.16 o                         
   1  -3   1        806.43        747.96         9.79 o                         
   2  -3   1        583.58        617.96         4.84 o                         
   3  -3   1       1478.87       1565.62        11.24 o                         
   4  -3   1         20.67         19.41         0.89 o                         
   5  -3   1         38.82         39.65         1.36 o                         
   6  -3   1          0.86          1.11         0.59 o                         
  -5  -2   1        156.11        155.85         2.82 o                         
  -4  -2   1       1123.05       1148.63        11.35 o                         
  -3  -2   1         32.36         27.45         1.00 o                         
  -2  -2   1       2814.14       2767.99        21.04 o                         
  -1  -2   1      18053.88      16120.36       151.53 o                         
   0  -2   1        105.50        100.59         1.22 o                         
   1  -2   1        978.22        976.17        10.60 o                         
   2  -2   1          7.72          6.00         0.34 o                         
   3  -2   1       1346.26       1354.35         9.45 o                         
   4  -2   1         45.69         41.90         1.26 o                         
   5  -2   1         20.05         18.61         0.81 o                         
   6  -2   1         46.99         45.11         2.21 o                         
  -6  -1   1         23.12         22.85         0.99 o                         
  -5  -1   1         46.35         48.61         1.56 o                         
  -4  -1   1         10.85          7.83         0.58 o                         
  -3  -1   1        278.07        283.53         4.55 o                         
  -2  -1   1          3.37          2.51         0.25 o                         
  -1  -1   1       4136.53       3731.36        47.06 o                         
   0  -1   1        135.20        134.37         2.20 o                         
   1  -1   1        116.81        113.12         1.95 o                         
   2  -1   1       1853.56       1904.36        12.33 o                         
   3  -1   1       1082.76       1006.98         8.13 o                         
   4  -1   1       1433.02       1470.33        12.72 o                         
   5  -1   1        180.72        186.38         2.95 o                         
   6  -1   1         17.01         13.44         2.30 o                         
  -6   0   1          7.90          9.53         0.74 o                         
  -5   0   1         20.77         22.77         1.11 o                         
  -4   0   1        134.83        125.88         2.40 o                         
  -3   0   1         19.36         23.96         0.78 o                         
  -2   0   1        120.17        128.83         1.38 o                         
  -1   0   1          3.85          5.15         0.33 o                         
   0   0   1          2.09          1.95         0.16 o                         
   1   0   1       2889.09       2706.44        56.84 o                         
   2   0   1          8.21          7.60         0.39 o                         
   3   0   1        237.53        249.42         2.66 o                         
   4   0   1         37.44         34.86         1.02 o                         
   5   0   1          5.68          4.25         0.48 o                         
  -6   1   1        131.53        139.20         4.78 o                         
  -5   1   1        241.05        243.49         3.12 o                         
  -4   1   1        286.47        266.59         3.51 o                         
  -3   1   1        738.14        800.37         6.15 o                         
  -2   1   1        123.73        117.54         1.37 o                         
  -1   1   1       2186.97       2072.46        14.59 o                         
   0   1   1       7072.53       5699.93       192.74 o                         
   1   1   1         30.74         31.25         1.24 o                         
   2   1   1       1617.96       1678.06        12.74 o                         
   3   1   1         22.64         13.72         0.64 o                         
   4   1   1        713.77        740.44         7.86 o                         
   5   1   1        215.35        228.35         3.57 o                         
  -6   2   1        163.55        169.07         5.61 o                         
  -5   2   1          1.21          1.68         0.44 o                         
  -4   2   1        171.05        169.69         2.43 o                         
  -3   2   1        670.81        656.19         5.73 o                         
  -2   2   1        416.14        423.45         3.28 o                         
  -1   2   1         12.09         21.73         0.55 o                         
   0   2   1         95.54         99.10         1.15 o                         
   1   2   1       1163.39       1283.15        11.38 o                         
   2   2   1        465.90        519.33         5.40 o                         
   3   2   1        289.07        257.72         3.05 o                         
   4   2   1        517.22        535.84         6.98 o                         
   5   2   1         20.16         27.10         1.21 o                         
  -6   3   1          8.79          8.08         1.17 o                         
  -5   3   1        118.25        128.55         2.66 o                         
  -4   3   1         10.57          6.77         0.55 o                         
  -3   3   1        633.96        694.79         6.33 o                         
  -2   3   1         82.50         84.62         1.00 o                         
  -1   3   1       4293.72       4143.09        39.71 o                         
   0   3   1         31.63         26.82         0.69 o                         
   1   3   1       1093.01       1120.91         9.40 o                         
   2   3   1        166.96        163.40         1.97 o                         
   3   3   1          2.69          3.79         0.49 o                         
   4   3   1        103.04        106.10         2.54 o                         
   5   3   1         44.32         39.86         1.03 o                         
  -6   4   1          1.94          1.74         0.57 o                         
  -5   4   1        150.60        162.36         2.76 o                         
  -4   4   1       1080.80       1149.46        11.18 o                         
  -3   4   1        993.43        944.58         9.90 o                         
  -2   4   1         46.37         39.57         0.89 o                         
  -1   4   1        504.70        522.83         4.31 o                         
   0   4   1       2191.79       2173.90        13.99 o                         
   1   4   1       1197.87       1056.32         7.76 o                         
   2   4   1        815.25        821.86        10.53 o                         
   3   4   1       1043.97       1057.40        11.43 o                         
   4   4   1         22.57         26.02         1.15 o                         
   5   4   1         89.63         85.70         2.23 o                         
  -6   5   1         26.95         22.59         1.29 o                         
  -5   5   1        146.39        160.64         2.51 o                         
  -4   5   1         21.73         22.06         0.96 o                         
  -3   5   1        184.57        184.80         3.03 o                         
  -2   5   1         68.81         64.68         1.06 o                         
  -1   5   1         32.32         39.60         0.66 o                         
   0   5   1       1930.88       1915.80        14.17 o                         
   1   5   1        600.94        534.97         6.77 o                         
   2   5   1         53.22         50.53         1.28 o                         
   3   5   1       1137.76       1145.04        14.01 o                         
   4   5   1        331.79        341.08         5.22 o                         
   5   5   1        251.78        247.86         4.72 o                         
  -6   6   1         17.25         14.18         0.74 o                         
  -5   6   1         16.03         14.72         0.83 o                         
  -4   6   1        196.35        189.36         3.14 o                         
  -3   6   1        518.63        535.19         5.97 o                         
  -2   6   1        425.95        416.44         4.76 o                         
  -1   6   1          3.70          4.59         0.28 o                         
   0   6   1        221.10        238.34         3.09 o                         
   1   6   1         18.60         23.08         0.66 o                         
   2   6   1        152.55        136.35         2.28 o                         
   3   6   1        136.96        137.92         2.49 o                         
   4   6   1        193.67        176.79         3.06 o                         
  -6   7   1         52.05         46.13         1.78 o                         
  -5   7   1        166.00        172.16         2.85 o                         
  -4   7   1        537.37        548.53         6.14 o                         
  -3   7   1       1767.00       1772.70        16.00 o                         
  -2   7   1        140.41        145.22         1.91 o                         
  -1   7   1          0.09          0.16         0.24 o                         
   0   7   1         37.96         38.03         0.80 o                         
   1   7   1       1562.38       1533.64        18.58 o                         
   2   7   1        597.69        579.43         7.01 o                         
   3   7   1         20.93         22.47         1.14 o                         
   4   7   1         47.45         50.88         2.74 o                         
  -5   8   1          0.83          1.16         0.32 o                         
  -4   8   1          8.06          5.73         0.59 o                         
  -3   8   1         32.39         36.86         1.33 o                         
  -2   8   1          0.32          1.03         0.31 o                         
  -1   8   1         40.97         54.37         1.33 o                         
   0   8   1        312.38        342.60         3.62 o                         
   1   8   1        837.81        830.26         7.39 o                         
   2   8   1        156.80        156.20         2.89 o                         
   3   8   1         17.40         15.08         0.73 o                         
   4   8   1          5.58          2.72         0.43 o                         
  -5   9   1         18.79         20.26         0.87 o                         
  -4   9   1        359.71        332.94        15.15 o                         
  -3   9   1        463.19        462.97         5.69 o                         
  -2   9   1         42.34         42.26         1.35 o                         
  -1   9   1        141.57        140.77         2.71 o                         
   0   9   1          0.40          0.08         0.43 o                         
   1   9   1          1.55          2.12         0.35 o                         
   2   9   1         17.13         18.51         0.82 o                         
   3   9   1         18.00         17.12         0.71 o                         
  -5  10   1          0.02         -0.12         0.37 o                         
  -4  10   1         21.82         25.67         0.89 o                         
  -3  10   1        171.65        180.89         2.68 o                         
  -2  10   1        570.09        593.28         6.62 o                         
  -1  10   1        101.77         95.72         1.91 o                         
   0  10   1         70.19         70.44         1.67 o                         
   1  10   1        757.99        760.30         9.61 o                         
   2  10   1        574.58        562.90         6.28 o                         
   3  10   1          8.76         10.83         1.14 o                         
  -5  11   1         26.97         26.35         1.22 o                         
  -4  11   1        161.12        161.36         2.77 o                         
  -3  11   1          0.33          0.53         0.41 o                         
  -2  11   1         20.72         20.86         1.03 o                         
  -1  11   1         19.27         17.39         0.81 o                         
   0  11   1         22.03         20.97         0.88 o                         
   1  11   1        282.36        272.05         3.90 o                         
   2  11   1        449.21        430.14        17.76 o                         
  -4  12   1         25.29         22.49         1.39 o                         
  -3  12   1         75.92         75.63         1.53 o                         
  -2  12   1        278.96        296.08         4.50 o                         
  -1  12   1         60.34         58.75         1.70 o                         
   0  12   1          0.43          0.77         0.39 o                         
   1  12   1         56.30         53.95         1.41 o                         
   2  12   1         12.84         14.48         1.08 o                         
  -3  13   1        449.48        441.12         9.38 o                         
  -2  13   1        382.46        381.15         5.11 o                         
  -1  13   1         77.87         80.31         2.20 o                         
   0  13   1         49.84         55.43         2.33 o                         
   1  13   1        161.55        152.81         4.43 o                         
  -2  14   1         44.94         43.15         2.72 o                         
  -1  14   1          7.47          8.41         0.86 o                         
   2 -15   2        188.90        162.55         5.09 o                         
   0 -14   2         54.57         57.62         3.42 o                         
   1 -14   2        485.43        495.53        13.53 o                         
   2 -14   2         15.68         13.97         2.00 o                         
   3 -14   2         47.56         49.82         2.87 o                         
  -1 -13   2         42.66         39.27         2.48 o                         
   0 -13   2        150.37        152.52         3.78 o                         
   1 -13   2          0.17          0.03         0.58 o                         
   2 -13   2         12.05         18.06         1.47 o                         
   3 -13   2          0.79          1.50         0.49 o                         
   4 -13   2         11.60          7.65         0.89 o                         
  -2 -12   2         95.57        100.13         3.99 o                         
  -1 -12   2        144.13        129.04         3.91 o                         
   0 -12   2         75.82         76.53         2.01 o                         
   1 -12   2        393.90        401.20         5.25 o                         
   2 -12   2        345.02        318.81         7.27 o                         
   3 -12   2        114.86        106.98         2.56 o                         
   4 -12   2        160.90        164.12         2.94 o                         
  -3 -11   2        126.22        133.30         4.07 o                         
  -2 -11   2        699.21        709.96        14.93 o                         
  -1 -11   2         10.88         15.09         1.18 o                         
   0 -11   2         24.37         21.49         1.15 o                         
   1 -11   2        466.67        484.40         6.73 o                         
   2 -11   2        873.53        896.62         9.53 o                         
   3 -11   2         14.65         19.51         0.89 o                         
   4 -11   2        132.64        120.90         1.98 o                         
   5 -11   2         63.17         70.44         2.06 o                         
  -3 -10   2        197.92        203.67         3.79 o                         
  -2 -10   2         41.82         42.34         1.43 o                         
  -1 -10   2          7.00         10.19         1.35 o                         
   0 -10   2          0.55          0.26         0.38 o                         
   1 -10   2        118.51        116.07         2.71 o                         
   2 -10   2         25.06         20.96         1.00 o                         
   3 -10   2        112.22         99.96         1.90 o                         
   4 -10   2          1.01          0.10         0.32 o                         
   5 -10   2         55.65         51.71         1.42 o                         
  -4  -9   2        173.69        162.77         4.46 o                         
  -3  -9   2        277.50        292.41         4.78 o                         
  -2  -9   2        942.34        966.08         9.19 o                         
  -1  -9   2        596.32        613.91         5.29 o                         
   0  -9   2         27.37         18.28         0.86 o                         
   1  -9   2        799.35        744.60        12.08 o                         
   2  -9   2         95.35         95.38         1.67 o                         
   3  -9   2        272.97        280.82         3.55 o                         
   4  -9   2         54.02         46.39         1.47 o                         
   5  -9   2        269.68        266.90         3.14 o                         
  -4  -8   2         76.90         62.36         1.40 o                         
  -3  -8   2        172.15        176.71         2.96 o                         
  -2  -8   2        518.83        515.31         5.36 o                         
  -1  -8   2        160.58        148.67         1.92 o                         
   0  -8   2        998.58       1051.07        11.74 o                         
   1  -8   2        516.80        521.64         6.04 o                         
   2  -8   2         46.93         32.29         0.97 o                         
   3  -8   2        116.19        121.61         2.26 o                         
   4  -8   2          3.59          1.38         0.43 o                         
   5  -8   2        874.46        871.42         7.34 o                         
  -4  -7   2         10.55          9.53         0.74 o                         
  -3  -7   2        778.62        799.39        10.14 o                         
  -2  -7   2        166.18        159.50         3.34 o                         
  -1  -7   2          0.42          0.48         0.18 o                         
   0  -7   2        681.14        706.52         5.36 o                         
   1  -7   2        145.40        122.62         1.71 o                         
   2  -7   2        158.37        181.63         2.86 o                         
   3  -7   2        445.05        454.24         4.65 o                         
   4  -7   2          0.01          0.37         0.36 o                         
   5  -7   2         36.98         35.78         1.10 o                         
   6  -7   2         16.71         14.27         2.22 o                         
  -5  -6   2        117.29        120.46         1.89 o                         
  -4  -6   2        115.67        113.83         2.90 o                         
  -3  -6   2       1126.60       1165.46        11.27 o                         
  -2  -6   2       2708.67       2744.36        26.35 o                         
  -1  -6   2        137.78        176.92         3.10 o                         
   0  -6   2        120.46        123.97         2.04 o                         
   1  -6   2        195.38        189.99         2.15 o                         
   2  -6   2       2280.97       2196.18        21.07 o                         
   3  -6   2         89.38         87.28         1.57 o                         
   4  -6   2        171.79        180.23         2.89 o                         
   5  -6   2          0.27          0.69         0.32 o                         
   6  -6   2        210.50        193.72         2.68 o                         
  -5  -5   2          9.04          9.04         0.54 o                         
  -4  -5   2         29.72         32.52         1.40 o                         
  -3  -5   2        409.18        416.38         5.62 o                         
  -2  -5   2          5.52          8.38         0.47 o                         
  -1  -5   2       1589.96       1562.70        22.19 o                         
   0  -5   2          0.21          0.92         0.20 o                         
   1  -5   2       2014.44       2032.38        16.77 o                         
   2  -5   2       2658.54       2677.12        26.61 o                         
   3  -5   2        642.07        623.90         8.15 o                         
   4  -5   2        115.67        119.99         2.29 o                         
   5  -5   2        123.82        120.55         2.09 o                         
   6  -5   2         57.11         56.81         1.71 o                         
  -5  -4   2        174.73        176.78         3.30 o                         
  -4  -4   2         94.79        100.39         2.25 o                         
  -3  -4   2        922.45        940.89         9.90 o                         
  -2  -4   2       2686.97       2730.80        31.40 o                         
  -1  -4   2       2188.32       2211.44        18.19 o                         
   0  -4   2        128.19        114.11         1.48 o                         
   1  -4   2        215.23        235.81         2.85 o                         
   2  -4   2        497.05        516.96         5.02 o                         
   3  -4   2         79.61         80.30         1.85 o                         
   4  -4   2         53.96         55.47         1.50 o                         
   5  -4   2         10.88         10.27         0.64 o                         
   6  -4   2          0.75          0.60         0.32 o                         
  -5  -3   2        138.24        147.88         2.78 o                         
  -4  -3   2        268.03        284.46         4.17 o                         
  -3  -3   2        105.39        105.14         2.08 o                         
  -2  -3   2        210.75        173.85         2.15 o                         
  -1  -3   2        230.29        216.00         2.10 o                         
   0  -3   2       2647.20       2595.91        22.71 o                         
   1  -3   2        117.42        137.69         1.90 o                         
   2  -3   2       4929.30       4829.21        28.69 o                         
   3  -3   2       1738.67       1731.13        14.39 o                         
   4  -3   2        280.60        301.99         3.90 o                         
   5  -3   2          5.37          7.51         0.64 o                         
   6  -3   2        155.42        141.09         4.17 o                         
  -6  -2   2          0.75          0.62         0.48 o                         
  -5  -2   2          0.23          0.64         0.37 o                         
  -4  -2   2        460.67        466.33         5.75 o                         
  -3  -2   2         90.34         89.00         1.60 o                         
  -2  -2   2         79.91        102.48         1.36 o                         
  -1  -2   2       1644.93       1649.69        17.17 o                         
   0  -2   2       4491.79       4174.06        57.73 o                         
   1  -2   2          4.80          6.33         0.30 o                         
   2  -2   2       1762.26       1736.78        12.29 o                         
   3  -2   2        150.43        131.83         2.75 o                         
   4  -2   2         22.24         23.90         1.07 o                         
   5  -2   2        100.63        104.12         1.90 o                         
  -6  -1   2         10.88         14.13         0.91 o                         
  -5  -1   2         56.74         56.81         1.30 o                         
  -4  -1   2        292.03        286.15         3.67 o                         
  -3  -1   2          5.96          8.95         0.52 o                         
  -2  -1   2         99.87         73.09         1.03 o                         
  -1  -1   2       1108.25       1071.10        11.08 o                         
   0  -1   2        134.39        127.89         1.59 o                         
   1  -1   2       2575.14       2390.95        24.46 o                         
   2  -1   2       2281.87       2284.99        14.16 o                         
   3  -1   2       1499.68       1560.31        14.89 o                         
   4  -1   2         32.99         37.88         1.39 o                         
   5  -1   2          1.17          1.43         0.36 o                         
  -6   0   2          0.37          0.38         0.54 o                         
  -5   0   2         93.87         97.01         1.89 o                         
  -4   0   2        248.35        243.84         3.57 o                         
  -3   0   2         26.73         22.60         0.66 o                         
  -2   0   2       1238.93       1187.98         7.46 o                         
  -1   0   2        642.15        635.64         7.43 o                         
   0   0   2        284.96        267.62         2.54 o                         
   1   0   2          5.69          9.98         0.50 o                         
   2   0   2         97.23        132.89         1.67 o                         
   3   0   2       1618.45       1595.83        13.53 o                         
   4   0   2        221.66        227.90         3.17 o                         
   5   0   2        217.77        208.69         2.98 o                         
  -6   1   2         30.62         33.07         2.16 o                         
  -5   1   2          0.84          0.65         0.33 o                         
  -4   1   2         35.44         38.14         1.16 o                         
  -3   1   2        577.53        564.64         6.30 o                         
  -2   1   2          0.10          0.28         0.18 o                         
  -1   1   2         56.98         68.09         1.26 o                         
   0   1   2        714.35        725.02         6.10 o                         
   1   1   2        780.01        778.50         9.06 o                         
   2   1   2          4.57          1.32         0.32 o                         
   3   1   2        648.00        639.76         5.86 o                         
   4   1   2          2.96          4.10         0.56 o                         
   5   1   2          0.64          0.10         0.42 o                         
  -6   2   2         94.40        103.51         4.21 o                         
  -5   2   2        212.46        228.15         3.38 o                         
  -4   2   2        141.34        124.78         2.03 o                         
  -3   2   2          0.68          0.29         0.20 o                         
  -2   2   2        193.42        179.21         1.62 o                         
  -1   2   2      25433.46      21161.72       212.17 o                         
   0   2   2       1605.97       1545.65        18.58 o                         
   1   2   2       4000.85       4000.10        35.50 o                         
   2   2   2        143.21        159.55         2.01 o                         
   3   2   2          3.71          3.69         0.41 o                         
   4   2   2        420.06        419.99         5.85 o                         
   5   2   2         28.45         27.43         0.85 o                         
  -6   3   2          8.21          8.93         1.23 o                         
  -5   3   2          4.76          4.37         0.56 o                         
  -4   3   2        366.50        349.03         3.83 o                         
  -3   3   2         91.09         94.70         1.84 o                         
  -2   3   2        154.13        163.91         1.59 o                         
  -1   3   2       1940.68       2012.64        19.24 o                         
   0   3   2       5097.11       4836.36        33.32 o                         
   1   3   2          1.39          1.92         0.25 o                         
   2   3   2         47.02         39.69         1.11 o                         
   3   3   2        924.05        908.71        10.43 o                         
   4   3   2        784.58        782.85         8.79 o                         
   5   3   2        227.08        214.26         3.53 o                         
  -6   4   2         23.66         21.72         1.14 o                         
  -5   4   2         29.03         27.39         1.05 o                         
  -4   4   2          1.94          1.71         0.40 o                         
  -3   4   2         18.32         18.87         0.75 o                         
  -2   4   2        287.42        295.72         2.58 o                         
  -1   4   2          2.02          3.49         0.22 o                         
   0   4   2          5.39          4.59         0.28 o                         
   1   4   2        360.04        371.24         5.39 o                         
   2   4   2        888.72        925.64         8.01 o                         
   3   4   2         21.92         21.90         0.82 o                         
   4   4   2        229.21        226.74         3.59 o                         
   5   4   2         14.60         19.68         1.59 o                         
  -6   5   2         35.69         37.95         1.59 o                         
  -5   5   2        164.33        170.38         2.92 o                         
  -4   5   2        466.53        473.77         7.40 o                         
  -3   5   2        183.55        178.53         3.46 o                         
  -2   5   2         57.13         68.44         0.93 o                         
  -1   5   2         75.36         68.17         0.91 o                         
   0   5   2        272.61        239.64         2.18 o                         
   1   5   2        547.41        502.40         4.92 o                         
   2   5   2        188.20        195.89         2.71 o                         
   3   5   2        269.06        249.26         4.24 o                         
   4   5   2         90.62         92.10         1.75 o                         
   5   5   2         37.04         32.36         1.17 o                         
  -6   6   2         16.91         15.77         1.20 o                         
  -5   6   2          2.07          2.09         0.43 o                         
  -4   6   2          2.66          2.73         0.48 o                         
  -3   6   2       1345.47       1361.27        12.60 o                         
  -2   6   2        317.14        311.76         3.61 o                         
  -1   6   2        207.32        201.47         1.88 o                         
   0   6   2       3308.88       3314.74        27.34 o                         
   1   6   2         99.38         81.70         1.40 o                         
   2   6   2        519.89        492.44         6.07 o                         
   3   6   2         69.70         70.70         2.20 o                         
   4   6   2        193.01        190.34         4.33 o                         
  -6   7   2         43.08         38.67         1.43 o                         
  -5   7   2         56.67         58.69         1.54 o                         
  -4   7   2         26.81         27.49         1.12 o                         
  -3   7   2        225.20        226.22         3.47 o                         
  -2   7   2         11.35         15.34         0.57 o                         
  -1   7   2          9.16         13.77         0.55 o                         
   0   7   2         74.57         72.63         1.24 o                         
   1   7   2        117.66        122.89         1.82 o                         
   2   7   2        410.58        413.26         5.39 o                         
   3   7   2         98.51         98.68         2.14 o                         
   4   7   2         29.45         30.27         2.63 o                         
  -5   8   2         33.10         35.41         1.10 o                         
  -4   8   2        454.58        484.58         6.86 o                         
  -3   8   2        706.03        749.24         8.58 o                         
  -2   8   2        181.39        170.47         2.25 o                         
  -1   8   2         48.99         54.49         1.23 o                         
   0   8   2        776.41        795.03         6.90 o                         
   1   8   2        408.40        387.63         4.49 o                         
   2   8   2        162.25        159.66         2.87 o                         
   3   8   2         18.06         16.41         0.70 o                         
   4   8   2          0.37          0.43         0.25 o                         
  -5   9   2        130.25        134.04         2.31 o                         
  -4   9   2         20.32         20.32         0.98 o                         
  -3   9   2        214.17        213.81         3.21 o                         
  -2   9   2        340.75        344.96         6.01 o                         
  -1   9   2        141.33        155.18         2.45 o                         
   0   9   2        319.55        312.65         3.98 o                         
   1   9   2        431.44        429.30         4.72 o                         
   2   9   2         16.67         16.50         0.84 o                         
   3   9   2          4.21          5.05         0.44 o                         
  -5  10   2        126.99        130.98         3.68 o                         
  -4  10   2          1.05          2.36         0.37 o                         
  -3  10   2         28.43         33.05         1.44 o                         
  -2  10   2          1.74          1.60         0.42 o                         
  -1  10   2         97.22        105.66         2.17 o                         
   0  10   2          1.03          1.45         0.38 o                         
   1  10   2        186.54        183.66         3.14 o                         
   2  10   2          2.40          2.66         1.01 o                         
   3  10   2         86.19         85.21         3.09 o                         
  -5  11   2          2.11          2.72         0.48 o                         
  -4  11   2        158.88        162.71         2.49 o                         
  -3  11   2        481.15        487.36         9.02 o                         
  -2  11   2        170.64        170.20         3.13 o                         
  -1  11   2          0.08          0.22         0.31 o                         
   0  11   2          5.37          4.83         0.47 o                         
   1  11   2         66.66         67.68         1.62 o                         
   2  11   2        229.69        228.97         6.86 o                         
  -4  12   2        292.51        287.24         5.53 o                         
  -3  12   2        183.89        180.52         2.47 o                         
  -2  12   2        168.08        171.17         2.85 o                         
  -1  12   2          5.92          6.41         0.66 o                         
   0  12   2          4.56          5.53         0.59 o                         
   1  12   2        192.07        187.50         4.43 o                         
  -3  13   2        130.93        130.99         5.26 o                         
  -2  13   2          0.80          0.99         0.57 o                         
  -1  13   2         79.22         77.83         2.42 o                         
   0  13   2        162.29        155.20         5.42 o                         
  -2  14   2        172.80        168.81         5.42 o                         
  -1  14   2        116.86        109.92         4.33 o                         
   1 -15   3         17.59         15.02         1.32 o                         
   2 -15   3          8.71          8.34         1.09 o                         
  -1 -14   3        119.47        109.81         3.64 o                         
   0 -14   3        372.08        367.39        10.15 o                         
   1 -14   3        198.52        188.45         7.22 o                         
   2 -14   3        381.46        384.29         7.78 o                         
   3 -14   3        131.55        121.14         4.89 o                         
  -2 -13   3         21.75         17.32         1.24 o                         
  -1 -13   3         36.65         40.86         2.74 o                         
   0 -13   3        361.99        366.71         7.89 o                         
   1 -13   3        294.61        299.26         5.39 o                         
   2 -13   3        332.01        333.45         6.26 o                         
   3 -13   3        118.32        107.72         2.53 o                         
   4 -13   3        156.86        166.97         5.00 o                         
  -2 -12   3          6.04          6.23         1.13 o                         
  -1 -12   3          0.15          0.18         0.52 o                         
   0 -12   3         26.60         28.86         1.40 o                         
   1 -12   3        105.95        104.10         2.57 o                         
   2 -12   3         37.54         41.72         2.14 o                         
   3 -12   3        126.59        120.07         2.74 o                         
   4 -12   3         16.83         14.65         1.09 o                         
  -3 -11   3        119.64        119.75         4.13 o                         
  -2 -11   3         67.01         60.83         2.32 o                         
  -1 -11   3         27.39         25.97         1.48 o                         
   0 -11   3        375.09        374.88         4.94 o                         
   1 -11   3          6.17          5.84         0.69 o                         
   2 -11   3         41.15         43.58         1.34 o                         
   3 -11   3         18.98         17.60         0.76 o                         
   4 -11   3         14.91         12.37         0.74 o                         
   5 -11   3          3.59          3.42         0.69 o                         
  -3 -10   3        249.98        270.53         7.95 o                         
  -2 -10   3         11.03         15.40         1.10 o                         
  -1 -10   3        334.29        296.42         4.50 o                         
   0 -10   3        118.71        110.95         2.07 o                         
   1 -10   3        662.52        646.94         7.11 o                         
   2 -10   3        502.66        523.65         5.93 o                         
   3 -10   3          0.04          1.05         0.38 o                         
   4 -10   3        725.55        725.04         7.04 o                         
   5 -10   3          8.74          8.70         0.90 o                         
  -4  -9   3         25.60         22.32         1.10 o                         
  -3  -9   3         84.92         84.67         1.77 o                         
  -2  -9   3        100.56         88.35         2.03 o                         
  -1  -9   3         10.01         14.47         0.67 o                         
   0  -9   3         62.50         64.97         1.46 o                         
   1  -9   3          1.72          1.72         0.32 o                         
   2  -9   3         60.34         60.87         1.33 o                         
   3  -9   3         54.76         55.07         1.51 o                         
   4  -9   3         24.49         28.56         1.08 o                         
   5  -9   3        279.77        301.42         4.87 o                         
  -4  -8   3        367.84        369.96         4.40 o                         
  -3  -8   3        283.30        291.44         4.03 o                         
  -2  -8   3          1.85          1.28         0.46 o                         
  -1  -8   3        118.29        129.22         1.85 o                         
   0  -8   3         25.34         18.46         0.65 o                         
   1  -8   3        551.13        530.91         6.06 o                         
   2  -8   3        207.18        198.38         2.63 o                         
   3  -8   3        238.55        234.66         3.05 o                         
   4  -8   3         97.58         86.11         2.06 o                         
   5  -8   3        645.09        646.91         6.69 o                         
  -4  -7   3          2.38          3.04         0.47 o                         
  -3  -7   3         75.57         74.19         2.43 o                         
  -2  -7   3        292.83        284.28         3.55 o                         
  -1  -7   3         18.11         19.18         0.70 o                         
   0  -7   3         73.99         76.87         1.23 o                         
   1  -7   3       1977.19       1898.32        13.37 o                         
   2  -7   3         24.74         20.19         0.80 o                         
   3  -7   3         65.14         61.44         1.45 o                         
   4  -7   3         81.92         85.44         1.88 o                         
   5  -7   3         88.06         93.55         1.88 o                         
  -5  -6   3          8.21          8.18         0.46 o                         
  -4  -6   3         71.36         67.62         2.23 o                         
  -3  -6   3         54.87         62.38         1.76 o                         
  -2  -6   3          8.73         11.99         0.62 o                         
  -1  -6   3         45.47         40.56         0.89 o                         
   0  -6   3         30.66         32.78         0.82 o                         
   1  -6   3        360.42        376.18         4.84 o                         
   2  -6   3        458.77        485.62         3.65 o                         
   3  -6   3          6.26          5.08         0.45 o                         
   4  -6   3        130.78        133.20         2.28 o                         
   5  -6   3        147.08        146.93         2.24 o                         
   6  -6   3          0.56          0.49         0.34 o                         
  -5  -5   3          2.18          2.08         0.60 o                         
  -4  -5   3        228.02        237.00         4.13 o                         
  -3  -5   3          2.11          2.19         0.41 o                         
  -2  -5   3       1145.22       1111.81        14.39 o                         
  -1  -5   3        519.78        482.21         5.19 o                         
   0  -5   3        311.42        342.17         4.88 o                         
   1  -5   3       2425.69       2427.48        19.94 o                         
   2  -5   3       1339.72       1340.17         8.83 o                         
   3  -5   3          4.30          5.37         0.48 o                         
   4  -5   3        329.87        335.88         3.98 o                         
   5  -5   3         78.05         79.33         1.58 o                         
   6  -5   3         39.73         35.59         1.78 o                         
  -5  -4   3         29.03         27.87         1.10 o                         
  -4  -4   3        528.30        559.36         7.37 o                         
  -3  -4   3          1.03          2.27         0.44 o                         
  -2  -4   3        289.32        273.23         3.21 o                         
  -1  -4   3       2193.92       2203.43        19.92 o                         
   0  -4   3         14.68         16.31         0.41 o                         
   1  -4   3        553.56        555.73         4.85 o                         
   2  -4   3         38.34         25.88         0.62 o                         
   3  -4   3        321.65        315.84         3.96 o                         
   4  -4   3        453.78        464.46        10.30 o                         
   5  -4   3         95.02         93.37         1.77 o                         
  -5  -3   3         81.06         86.35         2.46 o                         
  -4  -3   3          7.13          8.46         0.68 o                         
  -3  -3   3         26.84         26.03         0.98 o                         
  -2  -3   3       1479.49       1571.87        11.61 o                         
  -1  -3   3         50.03         53.88         1.10 o                         
   0  -3   3        153.93        150.90         1.92 o                         
   1  -3   3        232.37        239.08         2.45 o                         
   2  -3   3        116.75        127.65         1.53 o                         
   3  -3   3         27.94         29.42         0.90 o                         
   4  -3   3        160.71        156.86         6.11 o                         
   5  -3   3         19.64         17.78         0.71 o                         
  -6  -2   3        201.15        185.63         3.51 o                         
  -5  -2   3        334.53        354.85         4.25 o                         
  -4  -2   3          0.04          0.11         0.40 o                         
  -3  -2   3        185.92        188.97         2.52 o                         
  -2  -2   3        950.85        917.03         9.36 o                         
  -1  -2   3         64.93         51.84         1.21 o                         
   0  -2   3        802.02        705.89         6.93 o                         
   1  -2   3        323.50        304.83         3.21 o                         
   2  -2   3       1249.48       1220.87         7.66 o                         
   3  -2   3        278.34        279.67         3.31 o                         
   4  -2   3        175.67        174.53         2.97 o                         
   5  -2   3         95.58         85.10         1.62 o                         
  -6  -1   3          0.55          1.53         0.37 o                         
  -5  -1   3        271.07        284.91         3.68 o                         
  -4  -1   3        116.88        117.91         2.40 o                         
  -3  -1   3          1.11          1.33         0.34 o                         
  -2  -1   3        178.66        145.13         1.57 o                         
  -1  -1   3        618.95        586.72         6.63 o                         
   0  -1   3       1974.45       1862.65        15.14 o                         
   1  -1   3        443.37        465.16         5.36 o                         
   2  -1   3       4224.08       4258.03        30.11 o                         
   3  -1   3        232.08        220.58         2.86 o                         
   4  -1   3         47.62         44.04         1.29 o                         
   5  -1   3        121.55        117.79         2.07 o                         
  -6   0   3          0.59          0.51         0.59 o                         
  -5   0   3        843.54        896.96        10.49 o                         
  -4   0   3        247.92        254.92         3.66 o                         
  -3   0   3        187.50        179.41         2.21 o                         
  -2   0   3        927.72        892.71         6.34 o                         
  -1   0   3       1995.28       2021.82        16.75 o                         
   0   0   3       2695.83       2669.87        31.66 o                         
   1   0   3         92.34         83.78         1.74 o                         
   2   0   3         64.22         83.61         1.33 o                         
   3   0   3         47.97         59.11         1.31 o                         
   4   0   3         62.80         53.36         1.31 o                         
   5   0   3         79.61         74.86         1.51 o                         
  -6   1   3         38.01         44.10         2.54 o                         
  -5   1   3        242.52        239.41         3.56 o                         
  -4   1   3        371.58        368.77         4.00 o                         
  -3   1   3         89.25         86.27         1.41 o                         
  -2   1   3        571.46        496.84         4.19 o                         
  -1   1   3      10669.84       9828.65        94.82 o                         
   0   1   3       1380.70       1428.44        14.71 o                         
   1   1   3       1399.88       1337.39        10.14 o                         
   2   1   3         39.96         22.23         0.76 o                         
   3   1   3       1634.20       1673.75        15.57 o                         
   4   1   3        101.18         98.18         2.01 o                         
   5   1   3         41.90         35.23         1.02 o                         
  -6   2   3          5.46          5.59         1.01 o                         
  -5   2   3        217.48        229.07         3.74 o                         
  -4   2   3          1.79          4.23         0.42 o                         
  -3   2   3         34.65         32.36         0.74 o                         
  -2   2   3        193.94        191.12         1.74 o                         
  -1   2   3       6815.84       6490.69        47.68 o                         
   0   2   3        496.68        485.88         5.47 o                         
   1   2   3         48.71         45.23         0.88 o                         
   2   2   3        377.54        377.99         4.71 o                         
   3   2   3        761.91        759.16         7.27 o                         
   4   2   3        201.45        209.30         3.53 o                         
   5   2   3         92.77         88.69         2.94 o                         
  -6   3   3        142.71        154.50         5.36 o                         
  -5   3   3         24.80         26.47         1.01 o                         
  -4   3   3          2.38          2.01         0.37 o                         
  -3   3   3        136.49        139.47         1.92 o                         
  -2   3   3        839.48        866.10        11.19 o                         
  -1   3   3       2923.02       2745.74        18.98 o                         
   0   3   3        109.17        107.41         1.41 o                         
   1   3   3        189.74        188.82         1.97 o                         
   2   3   3         23.05         26.06         0.74 o                         
   3   3   3         19.52         16.05         0.83 o                         
   4   3   3          0.39          1.72         0.37 o                         
   5   3   3        143.95        138.61         4.87 o                         
  -6   4   3         10.22         10.66         0.83 o                         
  -5   4   3        207.14        221.75         4.60 o                         
  -4   4   3       2858.47       2868.40        27.19 o                         
  -3   4   3          6.35          9.56         0.51 o                         
  -2   4   3        390.62        353.33         3.05 o                         
  -1   4   3        954.63        809.13         8.76 o                         
   0   4   3        470.88        435.47         4.20 o                         
   1   4   3          0.70          1.49         0.40 o                         
   2   4   3          5.81          2.96         0.33 o                         
   3   4   3        513.88        505.74         5.33 o                         
   4   4   3        203.81        212.48         2.97 o                         
   5   4   3        239.50        260.82         4.80 o                         
  -6   5   3          2.50          2.56         1.00 o                         
  -5   5   3          1.07          0.84         0.38 o                         
  -4   5   3        598.81        632.81         9.05 o                         
  -3   5   3         53.96         51.10         1.17 o                         
  -2   5   3       1285.05       1334.95         8.70 o                         
  -1   5   3        469.90        447.28         3.38 o                         
   0   5   3         17.79         17.96         0.53 o                         
   1   5   3        160.64        142.46         2.11 o                         
   2   5   3        232.87        225.89         2.87 o                         
   3   5   3        409.14        395.53         6.43 o                         
   4   5   3        314.24        319.61         6.77 o                         
  -6   6   3         23.78         25.17         2.94 o                         
  -5   6   3        426.40        450.92         5.83 o                         
  -4   6   3        566.12        581.09         6.77 o                         
  -3   6   3        265.45        256.19         3.14 o                         
  -2   6   3          0.14          0.64         0.49 o                         
  -1   6   3        111.93        100.91         1.54 o                         
   0   6   3        106.86         93.79         1.49 o                         
   1   6   3          2.05          3.07         0.30 o                         
   2   6   3        115.92        114.98         2.08 o                         
   3   6   3        116.69        111.79         2.30 o                         
   4   6   3         13.60         11.13         0.69 o                         
  -6   7   3        145.57        125.57         4.04 o                         
  -5   7   3         43.93         49.94         1.37 o                         
  -4   7   3        265.15        270.25         4.03 o                         
  -3   7   3        529.41        523.05         5.42 o                         
  -2   7   3          0.43          1.23         0.26 o                         
  -1   7   3        567.32        570.88         4.99 o                         
   0   7   3        891.68        915.19         6.84 o                         
   1   7   3        528.60        517.31         5.27 o                         
   2   7   3        924.71        936.24         9.04 o                         
   3   7   3         81.10         86.76         2.40 o                         
   4   7   3        292.54        300.36         4.48 o                         
  -5   8   3          7.44          5.73         0.48 o                         
  -4   8   3          0.20          0.91         0.43 o                         
  -3   8   3          3.44          4.42         0.52 o                         
  -2   8   3        373.15        387.28         3.75 o                         
  -1   8   3          0.34          1.62         0.33 o                         
   0   8   3        243.72        245.60         3.23 o                         
   1   8   3          1.59          2.08         0.33 o                         
   2   8   3        131.21        127.94         2.80 o                         
   3   8   3         42.91         41.54         1.26 o                         
  -5   9   3        210.16        223.81         4.41 o                         
  -4   9   3        297.53        298.71         4.10 o                         
  -3   9   3         39.16         39.35         1.25 o                         
  -2   9   3        237.41        246.62         3.41 o                         
  -1   9   3         43.98         40.95         1.21 o                         
   0   9   3        246.14        257.54         3.87 o                         
   1   9   3        241.99        236.92         3.62 o                         
   2   9   3         23.09         23.56         1.14 o                         
   3   9   3          3.68          4.84         0.47 o                         
  -5  10   3        130.25        140.56         7.25 o                         
  -4  10   3          1.23          0.87         0.31 o                         
  -3  10   3        207.15        208.92         3.77 o                         
  -2  10   3         87.34         88.05         2.42 o                         
  -1  10   3         51.96         52.44         1.48 o                         
   0  10   3        468.91        482.73         5.40 o                         
   1  10   3        321.01        328.49         4.71 o                         
   2  10   3         88.79         86.31         2.26 o                         
  -4  11   3         33.37         36.86         1.76 o                         
  -3  11   3         51.83         48.11         1.30 o                         
  -2  11   3         21.18         20.87         1.02 o                         
  -1  11   3        342.24        350.60         4.43 o                         
   0  11   3         12.48         14.64         0.81 o                         
   1  11   3         85.97         80.97         2.03 o                         
   2  11   3         18.71         21.43         1.57 o                         
  -4  12   3        277.41        293.56         5.28 o                         
  -3  12   3        168.43        176.29         3.18 o                         
  -2  12   3         93.34         94.75         2.26 o                         
  -1  12   3          1.67          1.45         0.39 o                         
   0  12   3        484.79        476.92         8.87 o                         
   1  12   3        321.49        322.40         8.65 o                         
  -3  13   3         40.32         35.50         2.27 o                         
  -2  13   3         90.48         84.93         3.05 o                         
  -1  13   3        125.82        123.44         4.99 o                         
   0  13   3        179.39        186.16        10.45 o                         
   1 -15   4         29.13         33.17         2.02 o                         
   2 -15   4          2.21          2.34         0.71 o                         
  -1 -14   4         66.91         64.53         2.82 o                         
   0 -14   4        229.86        232.48         7.58 o                         
   1 -14   4         42.36         47.03         3.39 o                         
   2 -14   4          3.74          3.04         0.73 o                         
   3 -14   4        148.72        145.10         5.44 o                         
  -2 -13   4         19.24         16.91         1.34 o                         
  -1 -13   4        248.15        244.30         7.96 o                         
   0 -13   4          0.53          0.98         0.67 o                         
   1 -13   4         39.49         39.84         2.05 o                         
   2 -13   4        233.61        240.52         6.36 o                         
   3 -13   4         20.99         19.34         1.09 o                         
   4 -13   4         19.78         19.31         1.42 o                         
  -2 -12   4         46.15         50.33         4.11 o                         
  -1 -12   4         45.76         45.89         3.45 o                         
   0 -12   4        822.26        866.70        11.22 o                         
   1 -12   4         19.80         22.09         1.45 o                         
   2 -12   4         11.05          9.16         0.96 o                         
   3 -12   4         40.77         39.62         1.82 o                         
   4 -12   4        287.97        293.35         5.74 o                         
  -3 -11   4         56.60         54.97         2.77 o                         
  -2 -11   4          0.25         -0.16         0.86 o                         
  -1 -11   4        133.65        125.45         3.76 o                         
   0 -11   4        100.64         97.91         2.23 o                         
   1 -11   4        395.71        406.29         5.91 o                         
   2 -11   4         47.31         50.11         1.82 o                         
   3 -11   4          0.23         -0.01         0.32 o                         
   4 -11   4         14.47         17.38         0.74 o                         
   5 -11   4        241.35        229.58         4.32 o                         
  -3 -10   4         23.31         29.17         1.39 o                         
  -2 -10   4        138.83        126.28         2.80 o                         
  -1 -10   4         96.79         89.06         1.69 o                         
   0 -10   4        309.69        317.78         4.43 o                         
   1 -10   4        210.32        207.67         3.32 o                         
   2 -10   4         96.91         96.37         1.87 o                         
   3 -10   4         50.05         41.40         1.20 o                         
   4 -10   4          6.55          5.29         0.49 o                         
   5 -10   4          0.12          0.05         0.27 o                         
  -4  -9   4        228.58        261.36         5.09 o                         
  -3  -9   4        472.08        490.52         6.12 o                         
  -2  -9   4          0.59          1.41         0.56 o                         
  -1  -9   4        123.56        118.12         1.94 o                         
   0  -9   4       1134.08       1173.92        11.22 o                         
   1  -9   4        927.53        939.21         9.62 o                         
   2  -9   4        442.05        451.86         4.17 o                         
   3  -9   4          2.05          1.88         0.43 o                         
   4  -9   4         76.30         81.79         1.84 o                         
   5  -9   4          8.63         11.80         0.57 o                         
  -4  -8   4         19.34         18.81         0.80 o                         
  -3  -8   4         21.17         21.94         0.96 o                         
  -2  -8   4         78.33         73.57         1.83 o                         
  -1  -8   4         20.16         22.85         0.74 o                         
   0  -8   4          9.34          5.19         0.45 o                         
   1  -8   4         82.55         85.21         1.58 o                         
   2  -8   4         60.68         52.17         1.03 o                         
   3  -8   4         71.63         68.31         1.59 o                         
   4  -8   4        198.63        215.50         2.92 o                         
   5  -8   4        836.82        860.26         8.28 o                         
  -5  -7   4         48.24         44.17         1.81 o                         
  -4  -7   4         81.95         87.31         2.04 o                         
  -3  -7   4        846.79        852.51         9.95 o                         
  -2  -7   4        175.38        166.88         2.63 o                         
  -1  -7   4          3.36          1.14         0.27 o                         
   0  -7   4       1181.89       1245.57         8.39 o                         
   1  -7   4        129.41        131.00         2.33 o                         
   2  -7   4         19.01         22.49         0.63 o                         
   3  -7   4        106.27        110.81         1.83 o                         
   4  -7   4        279.20        281.88         3.54 o                         
   5  -7   4         57.01         59.16         1.41 o                         
  -5  -6   4          6.56          6.21         0.54 o                         
  -4  -6   4         15.72         17.46         1.18 o                         
  -3  -6   4        316.16        303.28         4.49 o                         
  -2  -6   4        371.19        357.55         4.72 o                         
  -1  -6   4         10.90         11.47         0.57 o                         
   0  -6   4        214.79        192.87         3.20 o                         
   1  -6   4       1190.33       1047.71        13.46 o                         
   2  -6   4        425.60        404.50         4.38 o                         
   3  -6   4        616.13        614.48         6.08 o                         
   4  -6   4        527.89        540.03         5.20 o                         
   5  -6   4        388.76        410.56         4.80 o                         
  -5  -5   4          6.77          5.80         0.48 o                         
  -4  -5   4        261.79        264.23         4.49 o                         
  -3  -5   4         47.79         52.14         1.51 o                         
  -2  -5   4        268.33        289.33         5.45 o                         
  -1  -5   4        644.62        733.09         8.88 o                         
   0  -5   4         23.22         31.29         0.78 o                         
   1  -5   4        675.20        689.23         6.50 o                         
   2  -5   4        911.94        932.00         6.44 o                         
   3  -5   4        298.15        286.33         3.47 o                         
   4  -5   4         44.12         45.18         1.19 o                         
   5  -5   4        183.35        199.06         2.71 o                         
   6  -5   4         67.72         66.88         2.49 o                         
  -5  -4   4          0.09         -0.20         0.37 o                         
  -4  -4   4          7.58          8.09         0.80 o                         
  -3  -4   4       1228.01       1222.85        11.50 o                         
  -2  -4   4         30.45         16.87         0.58 o                         
  -1  -4   4          4.03          6.69         0.46 o                         
   0  -4   4       1884.01       1921.59        16.81 o                         
   1  -4   4       2364.41       2367.44        14.19 o                         
   2  -4   4        951.71        932.62         8.64 o                         
   3  -4   4         38.67         32.35         0.96 o                         
   4  -4   4         12.92         14.31         0.73 o                         
   5  -4   4         23.36         25.67         0.90 o                         
   6  -4   4          0.09         -0.06         0.48 o                         
  -5  -3   4          9.65          9.22         0.66 o                         
  -4  -3   4         31.27         33.60         1.46 o                         
  -3  -3   4         78.71         66.83         1.38 o                         
  -2  -3   4       4341.13       4415.13        34.78 o                         
  -1  -3   4         48.46         48.07         1.10 o                         
   0  -3   4         57.67         45.08         1.29 o                         
   1  -3   4       2091.41       2068.05        15.79 o                         
   2  -3   4       1232.56       1143.95         6.95 o                         
   3  -3   4         96.87         89.18         1.66 o                         
   4  -3   4          0.62          0.92         0.35 o                         
   5  -3   4         69.49         72.27         1.48 o                         
  -6  -2   4         41.23         39.42         1.31 o                         
  -5  -2   4         93.72         96.41         1.93 o                         
  -4  -2   4        630.82        652.74        11.72 o                         
  -3  -2   4         31.24         25.89         0.80 o                         
  -2  -2   4         36.19         35.62         0.80 o                         
  -1  -2   4         30.87         24.76         0.55 o                         
   0  -2   4          7.58         12.17         0.43 o                         
   1  -2   4        113.15        120.05         1.39 o                         
   2  -2   4        578.08        587.72         4.12 o                         
   3  -2   4         29.72         27.20         0.79 o                         
   4  -2   4         40.04         44.96         1.30 o                         
   5  -2   4        167.08        154.78         2.20 o                         
  -6  -1   4        188.92        193.13         3.95 o                         
  -5  -1   4         39.12         40.82         1.24 o                         
  -4  -1   4         23.66         22.81         0.89 o                         
  -3  -1   4          2.94          5.22         0.44 o                         
  -2  -1   4        118.99        110.19         1.45 o                         
  -1  -1   4       1526.94       1456.68        11.62 o                         
   0  -1   4          9.30         10.97         0.47 o                         
   1  -1   4       1274.67       1251.75         8.53 o                         
   2  -1   4        418.38        403.76         5.29 o                         
   3  -1   4          5.03          7.80         0.68 o                         
   4  -1   4          0.17          0.44         0.28 o                         
   5  -1   4          4.88          3.11         0.51 o                         
  -6   0   4        410.92        424.09        10.49 o                         
  -5   0   4        891.49        927.76        10.90 o                         
  -4   0   4         15.32         16.45         0.71 o                         
  -3   0   4         34.69         28.41         0.78 o                         
  -2   0   4       1086.27       1068.18         9.02 o                         
  -1   0   4        666.21        718.49        11.46 o                         
   0   0   4         19.61         14.86         0.53 o                         
   1   0   4        259.31        246.34         2.29 o                         
   2   0   4       1758.76       1759.83        12.61 o                         
   3   0   4         96.91         94.13         1.77 o                         
   4   0   4        232.64        233.20         2.96 o                         
   5   0   4         10.78          9.56         0.64 o                         
  -6   1   4         96.33         93.95         3.81 o                         
  -5   1   4        110.96        115.22         2.43 o                         
  -4   1   4          4.84          3.76         0.37 o                         
  -3   1   4         48.11         44.54         0.86 o                         
  -2   1   4        349.65        414.18         2.98 o                         
  -1   1   4       6143.36       5835.53        36.04 o                         
   0   1   4        460.20        494.07         8.42 o                         
   1   1   4       1178.10       1213.26         7.45 o                         
   2   1   4         21.17         18.54         0.70 o                         
   3   1   4        500.36        488.28         5.56 o                         
   4   1   4         93.65         97.21         1.90 o                         
   5   1   4         15.40         13.90         0.89 o                         
  -6   2   4        225.83        239.28         7.00 o                         
  -5   2   4        971.33       1019.92        12.98 o                         
  -4   2   4        138.81        132.66         2.28 o                         
  -3   2   4        274.44        283.06         2.87 o                         
  -2   2   4        192.90        148.50         1.45 o                         
  -1   2   4        498.38        517.53         3.58 o                         
   0   2   4          1.00          2.21         0.21 o                         
   1   2   4       1718.39       1784.64        13.02 o                         
   2   2   4        275.77        243.27         3.25 o                         
   3   2   4        680.45        705.99         8.61 o                         
   4   2   4        194.86        188.33         2.60 o                         
   5   2   4          0.24          0.90         0.78 o                         
  -6   3   4         94.25         96.06         3.83 o                         
  -5   3   4        706.85        730.32         8.19 o                         
  -4   3   4          3.89          4.07         0.51 o                         
  -3   3   4         13.82         14.29         0.58 o                         
  -2   3   4         99.97         97.79         1.28 o                         
  -1   3   4        957.78        938.12        14.30 o                         
   0   3   4       1545.29       1542.49         9.90 o                         
   1   3   4         78.38         80.10         1.13 o                         
   2   3   4        470.09        445.79         5.54 o                         
   3   3   4        578.54        609.21         6.06 o                         
   4   3   4         51.41         56.50         1.59 o                         
   5   3   4        114.73        116.54         2.75 o                         
  -6   4   4         92.37         83.74         9.74 o                         
  -5   4   4         38.41         38.07         1.38 o                         
  -4   4   4         40.19         37.05         1.26 o                         
  -3   4   4        413.91        427.16         4.56 o                         
  -2   4   4       1146.04       1194.97         6.90 o                         
  -1   4   4         37.07         45.50         0.70 o                         
   0   4   4        212.71        213.37         1.95 o                         
   1   4   4         67.03         73.59         1.36 o                         
   2   4   4        179.12        180.94         3.14 o                         
   3   4   4          0.34          0.45         0.34 o                         
   4   4   4         97.60         87.01         2.06 o                         
  -6   5   4          1.45          1.74         0.44 o                         
  -5   5   4        439.82        443.36         5.73 o                         
  -4   5   4       1165.82       1173.59        11.45 o                         
  -3   5   4        152.01        158.44         2.15 o                         
  -2   5   4       1736.75       1774.66        11.31 o                         
  -1   5   4        719.17        652.10         4.44 o                         
   0   5   4       2007.96       2029.96        17.15 o                         
   1   5   4        282.52        283.10         3.76 o                         
   2   5   4        427.50        417.53         5.64 o                         
   3   5   4        149.42        150.20         3.03 o                         
   4   5   4        326.11        343.58         5.83 o                         
  -6   6   4          8.36          6.92         0.66 o                         
  -5   6   4         78.14         80.63         1.92 o                         
  -4   6   4         96.83        100.61         2.22 o                         
  -3   6   4        270.48        270.89         3.15 o                         
  -2   6   4        411.74        415.64         5.03 o                         
  -1   6   4        100.01         89.47         1.54 o                         
   0   6   4       1283.50       1348.27         9.46 o                         
   1   6   4        363.69        399.08         4.76 o                         
   2   6   4        260.57        260.96         6.24 o                         
   3   6   4        201.75        207.15         4.78 o                         
   4   6   4         16.21         15.12         1.15 o                         
  -5   7   4          9.43         10.21         0.67 o                         
  -4   7   4         69.77         70.67         1.82 o                         
  -3   7   4       1348.75       1379.56        11.62 o                         
  -2   7   4        156.42        158.69         2.16 o                         
  -1   7   4          4.17          6.40         0.48 o                         
   0   7   4          0.21          0.51         0.29 o                         
   1   7   4          1.65          0.85         0.33 o                         
   2   7   4         11.41         11.39         0.90 o                         
   3   7   4          4.49          5.29         0.62 o                         
   4   7   4         65.61         67.13         1.44 o                         
  -5   8   4         23.60         24.47         0.90 o                         
  -4   8   4        647.88        647.90         9.09 o                         
  -3   8   4        448.38        448.56         4.88 o                         
  -2   8   4        378.29        381.96         4.63 o                         
  -1   8   4       1983.94       2023.61        15.56 o                         
   0   8   4        232.73        223.86         4.22 o                         
   1   8   4        916.90        907.30         9.65 o                         
   2   8   4        215.28        221.13         4.16 o                         
   3   8   4         36.42         39.37         1.28 o                         
  -5   9   4          0.89          1.18         0.56 o                         
  -4   9   4        165.02        159.18         2.32 o                         
  -3   9   4         20.90         23.25         1.02 o                         
  -2   9   4        384.65        384.12         4.82 o                         
  -1   9   4        150.68        155.59         2.25 o                         
   0   9   4        828.33        873.79        10.26 o                         
   1   9   4          6.35          5.34         0.63 o                         
   2   9   4         31.92         32.01         1.29 o                         
   3   9   4         74.35         72.77         5.12 o                         
  -5  10   4        388.09        416.35         7.32 o                         
  -4  10   4        296.12        295.81         6.31 o                         
  -3  10   4         15.64         17.12         0.88 o                         
  -2  10   4          0.22         -0.12         0.40 o                         
  -1  10   4        431.73        440.83         5.86 o                         
   0  10   4        171.62        178.20         3.16 o                         
   1  10   4        202.01        202.62         3.38 o                         
   2  10   4          1.62          1.69         0.42 o                         
  -4  11   4         33.88         32.76         1.38 o                         
  -3  11   4        435.94        436.29         5.78 o                         
  -2  11   4        204.15        204.57         3.49 o                         
  -1  11   4        508.01        505.10         7.14 o                         
   0  11   4        933.82        965.59        11.94 o                         
   1  11   4        408.10        407.09        10.13 o                         
   2  11   4         36.23         34.17         1.75 o                         
  -3  12   4         56.98         51.91         1.53 o                         
  -2  12   4          8.25          7.36         0.64 o                         
  -1  12   4          0.41          0.39         0.33 o                         
   0  12   4        103.71        103.87         3.13 o                         
   1  12   4         84.24         87.42         3.29 o                         
  -3  13   4         13.07          9.61         1.08 o                         
  -2  13   4         13.12         11.29         0.98 o                         
  -1  13   4          0.44          0.49         0.43 o                         
   1 -15   5          0.37          0.01         0.49 o                         
   2 -15   5         36.03         33.40         2.19 o                         
  -1 -14   5        203.16        207.10         6.16 o                         
   0 -14   5         73.66         78.36         4.03 o                         
   1 -14   5         82.48         86.91         8.24 o                         
   2 -14   5          4.05          4.29         0.72 o                         
   3 -14   5        283.48        290.91         8.47 o                         
  -2 -13   5         19.38         16.17         1.36 o                         
  -1 -13   5        151.37        158.06         6.18 o                         
   0 -13   5          2.60          3.17         1.07 o                         
   1 -13   5        122.83        124.49         3.65 o                         
   2 -13   5         18.20         16.64         1.56 o                         
   3 -13   5        294.08        304.14         5.20 o                         
   4 -13   5        681.11        641.84        14.20 o                         
  -2 -12   5          7.37          4.40         0.67 o                         
  -1 -12   5        206.06        192.21         7.61 o                         
   0 -12   5         17.34         18.37         1.09 o                         
   1 -12   5         86.26         84.71         2.48 o                         
   2 -12   5         78.92         72.02         2.07 o                         
   3 -12   5          2.77          2.55         0.47 o                         
   4 -12   5         76.32         77.99         4.86 o                         
  -3 -11   5         11.28         14.47         1.48 o                         
  -2 -11   5          9.79          7.36         1.53 o                         
  -1 -11   5        153.51        165.55         4.11 o                         
   0 -11   5        129.45        127.39         2.65 o                         
   1 -11   5        422.91        443.60         5.64 o                         
   2 -11   5          1.35          1.44         0.49 o                         
   3 -11   5        103.06        108.29         1.98 o                         
   4 -11   5        130.79        134.87         3.11 o                         
   5 -11   5        210.87        190.61         5.40 o                         
  -3 -10   5        373.71        392.81         5.59 o                         
  -2 -10   5         42.01         37.59         1.83 o                         
  -1 -10   5         22.36         19.36         0.93 o                         
   0 -10   5        534.59        555.52         6.57 o                         
   1 -10   5       1733.17       1729.93        21.25 o                         
   2 -10   5         29.58         27.16         1.17 o                         
   3 -10   5        148.60        152.89         2.42 o                         
   4 -10   5        191.82        197.81         2.82 o                         
   5 -10   5         53.20         49.45         1.30 o                         
  -4  -9   5         55.57         50.36         1.84 o                         
  -3  -9   5         39.01         38.90         1.59 o                         
  -2  -9   5          6.19          6.18         0.61 o                         
  -1  -9   5          0.54          0.66         0.34 o                         
   0  -9   5          8.15          8.49         0.65 o                         
   1  -9   5        207.62        203.57         2.89 o                         
   2  -9   5        385.58        392.64         3.72 o                         
   3  -9   5          0.02          0.33         0.33 o                         
   4  -9   5         71.88         69.37         1.66 o                         
   5  -9   5         53.14         50.00         1.46 o                         
  -4  -8   5        431.16        458.06         6.18 o                         
  -3  -8   5        297.09        301.29         3.99 o                         
  -2  -8   5        117.79        148.58         2.29 o                         
  -1  -8   5          7.15         10.38         0.59 o                         
   0  -8   5       1764.32       1774.99        15.91 o                         
   1  -8   5        572.92        576.48         5.67 o                         
   2  -8   5        341.81        352.87         3.40 o                         
   3  -8   5        438.97        468.12         4.57 o                         
   4  -8   5          5.16          5.93         0.53 o                         
   5  -8   5          3.72          3.98         0.35 o                         
  -5  -7   5          1.97          1.45         0.37 o                         
  -4  -7   5         28.39         28.91         1.12 o                         
  -3  -7   5        484.91        479.47         5.87 o                         
  -2  -7   5        685.90        664.92         6.69 o                         
  -1  -7   5         86.50         79.44         1.44 o                         
   0  -7   5       1078.69       1101.89         7.51 o                         
   1  -7   5        399.90        362.66         3.11 o                         
   2  -7   5        296.06        262.06         3.03 o                         
   3  -7   5        309.55        299.69         3.50 o                         
   4  -7   5        863.36        910.52         8.13 o                         
   5  -7   5        162.86        162.30         2.42 o                         
  -5  -6   5         12.87         11.39         0.85 o                         
  -4  -6   5         87.92         92.47         2.36 o                         
  -3  -6   5         75.80         80.14         1.99 o                         
  -2  -6   5         80.09         84.81         1.72 o                         
  -1  -6   5        836.83        848.43        10.60 o                         
   0  -6   5          1.06          1.51         0.53 o                         
   1  -6   5         45.57         36.61         0.76 o                         
   2  -6   5         72.25         84.30         1.38 o                         
   3  -6   5         36.68         35.38         0.93 o                         
   4  -6   5        162.55        171.38         2.67 o                         
   5  -6   5         38.30         38.58         1.04 o                         
  -5  -5   5         56.78         53.69         1.37 o                         
  -4  -5   5        191.47        199.59         3.77 o                         
  -3  -5   5       1288.72       1304.49        12.41 o                         
  -2  -5   5         42.21         55.95         1.47 o                         
  -1  -5   5        138.67        118.79         2.50 o                         
   0  -5   5        363.61        336.16         5.17 o                         
   1  -5   5        505.32        432.24         4.88 o                         
   2  -5   5         11.65          8.33         0.38 o                         
   3  -5   5        292.05        281.91         3.23 o                         
   4  -5   5        261.33        262.80         3.66 o                         
   5  -5   5          2.35          1.94         0.37 o                         
  -5  -4   5         27.76         24.56         0.88 o                         
  -4  -4   5        247.56        251.57         4.35 o                         
  -3  -4   5        403.07        390.22         5.75 o                         
  -2  -4   5         16.54         20.14         1.36 o                         
  -1  -4   5          4.92          6.73         0.45 o                         
   0  -4   5         88.59         91.60         1.19 o                         
   1  -4   5       6433.34       6351.24        37.48 o                         
   2  -4   5        346.10        344.96         3.46 o                         
   3  -4   5        415.23        394.69         5.29 o                         
   4  -4   5          5.25          5.28         0.53 o                         
   5  -4   5         24.85         27.50         0.79 o                         
  -5  -3   5         75.95         77.28         1.67 o                         
  -4  -3   5        142.20        148.03         3.17 o                         
  -3  -3   5        268.83        253.36         3.70 o                         
  -2  -3   5        223.56        204.61         2.64 o                         
  -1  -3   5        172.02        174.56         1.84 o                         
   0  -3   5         15.62         16.54         0.48 o                         
   1  -3   5         16.57         17.89         0.52 o                         
   2  -3   5        160.81        152.20         1.48 o                         
   3  -3   5        462.97        450.27         4.73 o                         
   4  -3   5        361.48        369.16         4.90 o                         
   5  -3   5        166.63        164.08         2.75 o                         
  -6  -2   5        273.99        251.50        16.38 o                         
  -5  -2   5        678.67        736.68         9.46 o                         
  -4  -2   5         57.30         57.71         1.93 o                         
  -3  -2   5        323.69        304.70         4.38 o                         
  -2  -2   5       1828.41       1697.74        15.50 o                         
  -1  -2   5          1.05          3.10         0.37 o                         
   0  -2   5        202.07        177.55         1.88 o                         
   1  -2   5       1613.25       1570.04         9.81 o                         
   2  -2   5       1352.66       1281.72         8.16 o                         
   3  -2   5        771.72        800.28         6.96 o                         
   4  -2   5         33.72         33.30         1.13 o                         
   5  -2   5        142.87        142.69         2.33 o                         
  -6  -1   5          0.27          0.10         0.30 o                         
  -5  -1   5         84.53         91.93         1.86 o                         
  -4  -1   5         10.98          9.95         0.65 o                         
  -3  -1   5         62.81         62.20         1.58 o                         
  -2  -1   5        174.96        158.90         1.81 o                         
  -1  -1   5        311.15        285.75         2.52 o                         
   0  -1   5         44.04         54.95         1.11 o                         
   1  -1   5       2991.98       2962.36        22.06 o                         
   2  -1   5       1284.78       1229.86         7.83 o                         
   3  -1   5        139.39        139.07         2.09 o                         
   4  -1   5         14.67         17.57         0.81 o                         
   5  -1   5        311.20        317.58         4.60 o                         
  -6   0   5        416.70        419.84         8.67 o                         
  -5   0   5         74.72         76.12         1.63 o                         
  -4   0   5         35.82         40.44         1.15 o                         
  -3   0   5         11.75         20.24         0.81 o                         
  -2   0   5        194.00        165.75         1.81 o                         
  -1   0   5        858.86        800.16         5.75 o                         
   0   0   5         77.06         83.74         1.21 o                         
   1   0   5        614.24        589.21         3.95 o                         
   2   0   5       1097.64       1189.36         8.82 o                         
   3   0   5        445.58        456.91         4.59 o                         
   4   0   5         74.82         57.93         1.36 o                         
   5   0   5          5.04          4.02         0.44 o                         
  -6   1   5        456.74        479.49        11.44 o                         
  -5   1   5        234.92        237.83         3.16 o                         
  -4   1   5         64.31         61.82         1.36 o                         
  -3   1   5         76.86         70.53         1.35 o                         
  -2   1   5       2957.92       2872.17        23.17 o                         
  -1   1   5       1321.00       1280.43         8.67 o                         
   0   1   5        671.92        708.54         5.44 o                         
   1   1   5       1295.61       1268.56         8.89 o                         
   2   1   5       1530.28       1472.94        11.17 o                         
   3   1   5        341.30        344.52         4.06 o                         
   4   1   5        478.57        450.07         8.22 o                         
   5   1   5         10.20         12.90         0.98 o                         
  -6   2   5        196.69        181.81         5.52 o                         
  -5   2   5        432.84        442.61         4.74 o                         
  -4   2   5         53.75         59.03         1.43 o                         
  -3   2   5        116.38        116.74         1.93 o                         
  -2   2   5       2774.22       2858.70        17.03 o                         
  -1   2   5        708.63        723.47         6.50 o                         
   0   2   5         42.96         45.69         0.88 o                         
   1   2   5       1042.47       1100.64         7.02 o                         
   2   2   5        305.46        291.62         4.19 o                         
   3   2   5         75.92         60.25         1.83 o                         
   4   2   5         52.07         52.11         1.62 o                         
   5   2   5          0.10          0.13         0.51 o                         
  -6   3   5         75.99         73.14         3.01 o                         
  -5   3   5        817.96        832.02         9.08 o                         
  -4   3   5        296.28        302.10         5.02 o                         
  -3   3   5          5.26          5.84         0.47 o                         
  -2   3   5       3369.43       3384.93        33.70 o                         
  -1   3   5       3638.86       3682.30        23.39 o                         
   0   3   5        539.12        571.67         6.46 o                         
   1   3   5         11.04         16.88         0.59 o                         
   2   3   5        274.42        286.88         3.81 o                         
   3   3   5        263.26        264.86         3.85 o                         
   4   3   5         10.94         10.14         0.73 o                         
  -6   4   5         59.03         60.38         2.51 o                         
  -5   4   5          9.22         10.16         0.71 o                         
  -4   4   5        401.92        408.01         5.05 o                         
  -3   4   5         99.83         96.30         1.72 o                         
  -2   4   5        386.00        371.49         4.82 o                         
  -1   4   5       2647.25       2531.15        18.23 o                         
   0   4   5         45.09         53.74         0.92 o                         
   1   4   5         36.17         40.47         1.15 o                         
   2   4   5         82.28         74.23         2.00 o                         
   3   4   5        398.01        400.17         4.97 o                         
   4   4   5        181.92        189.91         4.02 o                         
  -6   5   5          2.04          1.46         0.51 o                         
  -5   5   5         25.85         26.11         1.07 o                         
  -4   5   5        564.63        574.21         5.96 o                         
  -3   5   5         15.37         16.84         0.68 o                         
  -2   5   5        699.41        715.50         8.69 o                         
  -1   5   5        752.26        717.18         6.96 o                         
   0   5   5          3.83          3.69         0.44 o                         
   1   5   5         60.82         65.47         1.49 o                         
   2   5   5        274.62        277.22         6.23 o                         
   3   5   5        133.73        128.07         2.45 o                         
   4   5   5         79.22         85.33         2.23 o                         
  -5   6   5        542.90        553.38         9.57 o                         
  -4   6   5         28.90         28.61         1.13 o                         
  -3   6   5        514.02        507.55         4.81 o                         
  -2   6   5        365.74        334.14         3.25 o                         
  -1   6   5         60.53         52.68         1.37 o                         
   0   6   5        158.72        162.90         2.24 o                         
   1   6   5         15.44         16.17         0.83 o                         
   2   6   5        248.27        245.42         3.86 o                         
   3   6   5          4.65          5.20         0.64 o                         
   4   6   5         83.99         96.58         2.41 o                         
  -5   7   5        168.00        170.01         2.86 o                         
  -4   7   5        381.67        400.63         5.58 o                         
  -3   7   5        533.82        552.12         4.93 o                         
  -2   7   5        694.26        708.02         6.54 o                         
  -1   7   5        710.36        714.95         7.31 o                         
   0   7   5        603.11        607.55         8.89 o                         
   1   7   5        192.35        181.86         3.72 o                         
   2   7   5        199.97        192.86         3.79 o                         
   3   7   5        639.81        642.07         8.02 o                         
  -5   8   5         24.95         26.71         1.56 o                         
  -4   8   5         97.65         94.97         2.09 o                         
  -3   8   5        116.70        122.79         2.11 o                         
  -2   8   5        211.29        209.41         3.16 o                         
  -1   8   5         60.04         63.57         1.76 o                         
   0   8   5        144.16        148.24         2.86 o                         
   1   8   5          0.03          0.36         0.34 o                         
   2   8   5         65.35         64.81         1.99 o                         
   3   8   5        190.56        187.73         4.31 o                         
  -5   9   5         36.07         31.60         3.37 o                         
  -4   9   5        403.63        405.98        10.33 o                         
  -3   9   5         45.42         48.44         1.81 o                         
  -2   9   5        813.80        850.49         8.78 o                         
  -1   9   5        820.40        841.56        10.41 o                         
   0   9   5        378.83        394.02         5.87 o                         
   1   9   5        531.81        575.19         8.94 o                         
   2   9   5        118.84        116.53         2.86 o                         
  -5  10   5          6.23          4.54         0.55 o                         
  -4  10   5        258.08        253.23         5.83 o                         
  -3  10   5         44.34         42.32         1.57 o                         
  -2  10   5         14.97         14.73         0.91 o                         
  -1  10   5          4.55          4.18         0.59 o                         
   0  10   5         41.23         41.28         1.41 o                         
   1  10   5         19.68         19.44         0.91 o                         
   2  10   5          5.71          6.19         0.75 o                         
  -4  11   5         82.95         82.48         2.94 o                         
  -3  11   5          1.80          2.11         0.44 o                         
  -2  11   5         56.54         59.53         1.68 o                         
  -1  11   5        255.60        262.76         6.24 o                         
   0  11   5         20.26         18.65         1.05 o                         
   1  11   5          5.45          5.34         0.85 o                         
  -3  12   5        190.27        172.25         4.10 o                         
  -2  12   5         29.50         27.95         1.16 o                         
  -1  12   5         40.22         41.95         1.27 o                         
   0  12   5          7.85          6.33         0.78 o                         
  -2  13   5         19.42         15.73         1.38 o                         
  -1  13   5          6.57          6.39         0.98 o                         
   1 -15   6         16.05         14.75         1.40 o                         
   2 -15   6        321.57        307.54         8.42 o                         
  -1 -14   6         97.48        100.00         3.87 o                         
   0 -14   6        127.06        137.58         5.54 o                         
   1 -14   6         39.73         39.25         3.17 o                         
   2 -14   6        115.90        114.95         3.52 o                         
   3 -14   6        252.90        222.75         6.88 o                         
  -2 -13   6         81.78         88.06         3.45 o                         
  -1 -13   6          2.64          2.20         1.03 o                         
   0 -13   6          6.93          6.47         1.05 o                         
   1 -13   6        151.66        158.87         4.15 o                         
   2 -13   6          4.95          6.66         1.06 o                         
   3 -13   6          0.65          0.74         0.47 o                         
   4 -13   6          4.45          3.43         0.73 o                         
  -3 -12   6         33.78         29.35         1.52 o                         
  -2 -12   6        264.01        267.34         8.35 o                         
  -1 -12   6        553.37        564.31        11.12 o                         
   0 -12   6        359.85        360.83         5.80 o                         
   1 -12   6         33.78         34.70         1.38 o                         
   2 -12   6        428.14        432.50         6.34 o                         
   3 -12   6        444.40        432.16         7.16 o                         
   4 -12   6        154.34        137.70         5.25 o                         
  -3 -11   6          8.61          6.58         1.04 o                         
  -2 -11   6         13.99          7.54         0.77 o                         
  -1 -11   6         21.74         19.06         1.17 o                         
   0 -11   6        492.55        502.96         6.74 o                         
   1 -11   6         40.26         42.90         1.64 o                         
   2 -11   6          0.80          1.46         0.44 o                         
   3 -11   6        152.82        158.33         2.66 o                         
   4 -11   6         85.49         84.68         1.76 o                         
  -3 -10   6        186.07        187.98         3.97 o                         
  -2 -10   6        113.65        110.27         2.86 o                         
  -1 -10   6       1435.28       1488.84        17.12 o                         
   0 -10   6         12.40         12.33         0.88 o                         
   1 -10   6        255.99        255.31         3.70 o                         
   2 -10   6         55.05         52.65         1.34 o                         
   3 -10   6         58.23         59.84         1.52 o                         
   4 -10   6         62.63         62.61         1.50 o                         
   5 -10   6         17.17         10.26         0.51 o                         
  -4  -9   6        174.17        179.29         3.97 o                         
  -3  -9   6        113.68        118.29         2.81 o                         
  -2  -9   6         61.91         49.98         1.75 o                         
  -1  -9   6        430.77        411.24         4.78 o                         
   0  -9   6       1006.55       1031.61         9.54 o                         
   1  -9   6       1099.86       1087.33        11.57 o                         
   2  -9   6        532.81        510.56         4.74 o                         
   3  -9   6         14.75         19.18         0.76 o                         
   4  -9   6        215.36        217.01         3.36 o                         
   5  -9   6        289.94        290.49         4.08 o                         
  -4  -8   6         50.71         50.54         1.54 o                         
  -3  -8   6         10.78          9.70         0.72 o                         
  -2  -8   6        260.57        263.81         4.40 o                         
  -1  -8   6         64.55         67.49         1.54 o                         
   0  -8   6         91.32         98.84         1.87 o                         
   1  -8   6         82.50         82.73         2.17 o                         
   2  -8   6        144.72        139.13         2.11 o                         
   3  -8   6        202.24        214.13         2.76 o                         
   4  -8   6         97.36         97.15         1.84 o                         
   5  -8   6         57.50         61.87         1.67 o                         
  -5  -7   6         44.25         52.22         1.77 o                         
  -4  -7   6        270.03        277.80         4.63 o                         
  -3  -7   6         33.05         23.81         1.08 o                         
  -2  -7   6          1.79          3.49         0.45 o                         
  -1  -7   6         15.57         10.90         0.58 o                         
   0  -7   6        507.46        489.31         4.91 o                         
   1  -7   6        414.27        457.18         4.61 o                         
   2  -7   6       1263.78       1230.37         9.80 o                         
   3  -7   6        251.64        254.24         3.51 o                         
   4  -7   6         56.21         56.62         1.64 o                         
   5  -7   6        289.87        286.23         4.17 o                         
  -5  -6   6          1.23          1.59         0.35 o                         
  -4  -6   6         31.62         34.72         1.40 o                         
  -3  -6   6         42.94         39.17         1.37 o                         
  -2  -6   6        147.81        138.03         2.30 o                         
  -1  -6   6        157.61        152.02         2.68 o                         
   0  -6   6       1984.50       2012.59        13.86 o                         
   1  -6   6          3.07          4.45         0.52 o                         
   2  -6   6        499.05        454.23         4.66 o                         
   3  -6   6         24.43         25.79         0.90 o                         
   4  -6   6       1281.18       1323.48        11.71 o                         
   5  -6   6        102.24        101.84         2.31 o                         
  -5  -5   6         31.70         28.79         1.00 o                         
  -4  -5   6          1.98          1.62         0.50 o                         
  -3  -5   6          7.29         10.05         0.67 o                         
  -2  -5   6          6.21          1.64         0.35 o                         
  -1  -5   6          6.84          5.26         0.41 o                         
   0  -5   6        320.91        308.28         3.97 o                         
   1  -5   6         59.68         60.09         0.96 o                         
   2  -5   6        208.70        210.51         2.41 o                         
   3  -5   6          1.15          1.02         0.34 o                         
   4  -5   6          9.43         11.95         0.75 o                         
   5  -5   6        349.23        344.58         7.97 o                         
  -5  -4   6         47.66         47.59         1.19 o                         
  -4  -4   6          3.69          4.91         0.74 o                         
  -3  -4   6        280.14        267.34         3.92 o                         
  -2  -4   6         16.57         20.36         0.74 o                         
  -1  -4   6        171.44        186.17         2.64 o                         
   0  -4   6       2504.81       2612.55        25.80 o                         
   1  -4   6       1254.53       1297.09        11.66 o                         
   2  -4   6        150.55        170.79         2.07 o                         
   3  -4   6          1.59          1.36         0.32 o                         
   4  -4   6         87.44         88.75         1.83 o                         
   5  -4   6         37.76         37.18         1.40 o                         
  -5  -3   6         13.45         13.73         0.70 o                         
  -4  -3   6        253.72        253.55         5.49 o                         
  -3  -3   6       1477.73       1491.67        12.50 o                         
  -2  -3   6       1561.60       1685.18        13.30 o                         
  -1  -3   6        497.06        516.86         7.13 o                         
   0  -3   6       2346.61       2522.74        30.36 o                         
   1  -3   6       2191.02       2226.76        14.29 o                         
   2  -3   6        306.72        313.92         2.71 o                         
   3  -3   6        621.12        614.89         6.21 o                         
   4  -3   6        499.41        522.69         5.20 o                         
   5  -3   6        742.15        775.12        10.86 o                         
  -5  -2   6        227.53        241.92         3.51 o                         
  -4  -2   6          4.88          4.79         0.48 o                         
  -3  -2   6         36.27         34.23         1.10 o                         
  -2  -2   6         31.09         29.27         0.62 o                         
  -1  -2   6         25.21         24.30         0.66 o                         
   0  -2   6        445.03        475.67         5.29 o                         
   1  -2   6       1511.03       1668.72        11.08 o                         
   2  -2   6         55.45         64.34         1.10 o                         
   3  -2   6        378.38        386.98         4.13 o                         
   4  -2   6         17.14         12.38         0.79 o                         
   5  -2   6        318.89        324.53         5.52 o                         
  -6  -1   6        154.11        141.25        13.98 o                         
  -5  -1   6          5.06          4.88         0.53 o                         
  -4  -1   6          0.61          0.72         0.31 o                         
  -3  -1   6       4687.67       4694.24        41.58 o                         
  -2  -1   6       1507.18       1508.79        13.21 o                         
  -1  -1   6         19.40         18.44         0.54 o                         
   0  -1   6        109.69        126.42         1.58 o                         
   1  -1   6       1113.10       1107.37         7.26 o                         
   2  -1   6        617.91        645.70         5.08 o                         
   3  -1   6         18.11         18.93         1.36 o                         
   4  -1   6         58.88         55.96         1.79 o                         
   5  -1   6        155.04        147.61         3.97 o                         
  -6   0   6          0.25          0.41         0.29 o                         
  -5   0   6        186.64        186.75         2.67 o                         
  -4   0   6         45.32         46.19         1.15 o                         
  -3   0   6        559.16        558.35         5.99 o                         
  -2   0   6        613.69        606.18         4.43 o                         
  -1   0   6        432.28        413.13         3.90 o                         
   0   0   6       1896.68       1991.09        17.83 o                         
   1   0   6       1762.37       1742.65        11.07 o                         
   2   0   6        398.25        358.44         3.92 o                         
   3   0   6         98.19         98.42         2.17 o                         
   4   0   6         20.83         15.30         0.94 o                         
   5   0   6        295.06        275.55         7.37 o                         
  -6   1   6        482.70        476.84        10.93 o                         
  -5   1   6        149.28        155.63         3.24 o                         
  -4   1   6         17.82         17.40         0.75 o                         
  -3   1   6         26.14         26.81         0.86 o                         
  -2   1   6        710.38        717.86         4.79 o                         
  -1   1   6        112.61        113.80         1.41 o                         
   0   1   6        435.15        440.10         3.49 o                         
   1   1   6         53.86         43.38         0.71 o                         
   2   1   6        151.39        140.97         2.70 o                         
   3   1   6          0.28          0.02         0.41 o                         
   4   1   6         67.86         53.43         1.66 o                         
   5   1   6         46.37         37.37         1.14 o                         
  -6   2   6        322.00        325.51         7.92 o                         
  -5   2   6         17.01         20.18         0.87 o                         
  -4   2   6         55.10         53.01         1.25 o                         
  -3   2   6        448.21        449.70         4.33 o                         
  -2   2   6        453.89        440.40         4.74 o                         
  -1   2   6       1071.37       1073.71         7.94 o                         
   0   2   6        503.56        548.25         7.98 o                         
   1   2   6         17.96         14.53         0.46 o                         
   2   2   6        192.46        183.66         2.89 o                         
   3   2   6         46.72         43.63         1.42 o                         
   4   2   6          4.67          5.82         0.56 o                         
  -6   3   6          3.00          2.00         0.59 o                         
  -5   3   6        100.54        100.79         1.79 o                         
  -4   3   6         41.44         40.83         1.30 o                         
  -3   3   6        218.42        219.41         2.96 o                         
  -2   3   6       7429.27       7218.77        46.32 o                         
  -1   3   6         21.17         31.23         0.58 o                         
   0   3   6          0.09          0.75         0.21 o                         
   1   3   6        105.27         97.84         1.72 o                         
   2   3   6       1648.53       1642.71        14.87 o                         
   3   3   6        171.92        171.66         3.25 o                         
   4   3   6         11.53         10.08         0.84 o                         
  -5   4   6          1.71          1.71         0.39 o                         
  -4   4   6        274.73        282.86         3.60 o                         
  -3   4   6        156.82        150.68         1.96 o                         
  -2   4   6        244.15        252.02         2.52 o                         
  -1   4   6         24.62         28.06         0.63 o                         
   0   4   6       1776.40       1919.42        17.57 o                         
   1   4   6         80.53        102.64         1.71 o                         
   2   4   6         39.09         39.19         1.50 o                         
   3   4   6         14.98         14.95         1.08 o                         
   4   4   6        233.48        230.14         4.98 o                         
  -5   5   6        109.73        113.49         2.25 o                         
  -4   5   6        169.12        172.61         3.13 o                         
  -3   5   6        514.50        504.83         4.49 o                         
  -2   5   6        861.99        817.10         8.66 o                         
  -1   5   6       1540.79       1539.03        11.34 o                         
   0   5   6         67.28         82.17         1.38 o                         
   1   5   6        329.84        324.84         4.00 o                         
   2   5   6        276.69        290.35         4.16 o                         
   3   5   6         75.06         82.43         2.19 o                         
   4   5   6         42.33         48.18         1.65 o                         
  -5   6   6        365.31        347.66         9.63 o                         
  -4   6   6          2.98          2.84         0.40 o                         
  -3   6   6        232.14        234.47         2.56 o                         
  -2   6   6        173.32        169.80         2.59 o                         
  -1   6   6        336.66        334.57         3.96 o                         
   0   6   6          0.34          0.33         0.29 o                         
   1   6   6        181.41        187.14         5.12 o                         
   2   6   6        445.00        451.00         5.91 o                         
   3   6   6        223.91        241.37         4.74 o                         
   4   6   6        130.40        133.16         3.81 o                         
  -5   7   6        357.34        355.71        24.65 o                         
  -4   7   6          8.30          9.33         0.61 o                         
  -3   7   6         10.96         11.58         0.66 o                         
  -2   7   6        211.67        205.68         4.36 o                         
  -1   7   6        364.27        363.59         4.37 o                         
   0   7   6        320.31        360.03         5.58 o                         
   1   7   6        657.46        659.41         8.07 o                         
   2   7   6          4.09          3.85         0.52 o                         
   3   7   6          3.71          2.49         0.40 o                         
  -5   8   6        261.06        253.63         8.23 o                         
  -4   8   6         41.03         45.14         1.98 o                         
  -3   8   6         94.51         98.45         1.93 o                         
  -2   8   6         49.37         50.99         1.60 o                         
  -1   8   6        290.83        291.88         4.20 o                         
   0   8   6        565.38        588.15         7.71 o                         
   1   8   6        238.37        245.59         3.40 o                         
   2   8   6        162.02        164.91         3.78 o                         
   3   8   6         76.76         68.51         1.89 o                         
  -5   9   6        101.69        104.45         3.73 o                         
  -4   9   6         66.89         64.86         2.97 o                         
  -3   9   6         67.92         64.85         2.02 o                         
  -2   9   6         97.03        102.88         2.32 o                         
  -1   9   6          2.81          2.34         0.45 o                         
   0   9   6         82.74         85.19         2.14 o                         
   1   9   6         43.10         41.65         1.49 o                         
   2   9   6          0.28          0.97         0.43 o                         
  -4  10   6        164.68        152.60         4.63 o                         
  -3  10   6         35.13         37.87         1.40 o                         
  -2  10   6        212.61        223.77         4.08 o                         
  -1  10   6         26.35         25.71         1.14 o                         
   0  10   6        116.14        117.45         2.33 o                         
   1  10   6        260.38        262.05         4.01 o                         
   2  10   6         10.97         11.55         1.01 o                         
  -4  11   6        145.22        140.65         5.94 o                         
  -3  11   6          6.86          7.55         0.86 o                         
  -2  11   6          0.64          1.23         0.37 o                         
  -1  11   6         49.38         53.34         1.46 o                         
   0  11   6          3.80          2.94         0.47 o                         
   1  11   6         41.97         42.89         2.19 o                         
  -3  12   6          0.81          1.14         0.46 o                         
  -2  12   6         10.88          9.65         0.76 o                         
  -1  12   6          0.17          0.31         0.35 o                         
   0  12   6        495.12        463.54         9.74 o                         
   1 -15   7          8.32          7.92         1.00 o                         
   2 -15   7         12.84         12.41         1.30 o                         
  -1 -14   7        107.75        109.91         4.05 o                         
   0 -14   7        150.57        155.19         5.90 o                         
   1 -14   7        171.39        166.91         6.85 o                         
   2 -14   7         38.18         35.63         3.28 o                         
   3 -14   7          1.92          2.67         0.71 o                         
  -2 -13   7         44.36         43.87         2.29 o                         
  -1 -13   7        708.04        733.41        17.91 o                         
   0 -13   7        668.98        701.07         8.76 o                         
   1 -13   7        170.66        173.58         3.54 o                         
   2 -13   7        177.60        175.43         6.07 o                         
   3 -13   7         70.05         67.60         1.89 o                         
  -2 -12   7        147.95        154.29         5.78 o                         
  -1 -12   7         29.89         26.22         1.50 o                         
   0 -12   7          1.10          0.92         0.49 o                         
   1 -12   7        425.46        424.43         5.84 o                         
   2 -12   7         58.25         56.90         1.85 o                         
   3 -12   7         63.90         66.70         1.85 o                         
   4 -12   7        130.81        142.04         3.30 o                         
  -3 -11   7         30.43         34.07         2.18 o                         
  -2 -11   7        351.13        347.16        21.80 o                         
  -1 -11   7        176.78        192.06         3.93 o                         
   0 -11   7        701.64        751.69        10.12 o                         
   1 -11   7       1226.28       1229.87        13.18 o                         
   2 -11   7         12.24         10.50         0.79 o                         
   3 -11   7        728.66        703.04         9.00 o                         
   4 -11   7        188.19        179.92         2.36 o                         
  -3 -10   7          5.06          5.57         0.55 o                         
  -2 -10   7          0.20          0.59         0.38 o                         
  -1 -10   7        316.39        311.31         4.95 o                         
   0 -10   7         87.18         91.39         2.36 o                         
   1 -10   7        236.31        234.42         3.56 o                         
   2 -10   7          8.58          8.53         0.58 o                         
   3 -10   7         89.15         92.67         1.82 o                         
   4 -10   7        250.41        263.35         4.43 o                         
   5 -10   7        246.51        243.18         5.08 o                         
  -4  -9   7          0.17          0.56         0.30 o                         
  -3  -9   7        144.87        134.06         2.94 o                         
  -2  -9   7         96.11         79.60         2.05 o                         
  -1  -9   7        184.06        188.64         3.04 o                         
   0  -9   7        286.72        286.24         4.09 o                         
   1  -9   7        720.15        686.70         7.31 o                         
   2  -9   7        483.02        486.66         5.71 o                         
   3  -9   7          2.41          5.05         1.27 o                         
   4  -9   7          9.33          8.78         0.56 o                         
   5  -9   7         96.40         99.48         1.85 o                         
  -4  -8   7        385.51        411.19         6.39 o                         
  -3  -8   7         23.50         26.22         1.08 o                         
  -2  -8   7        171.85        174.75         2.81 o                         
  -1  -8   7       1238.08       1254.88        11.20 o                         
   0  -8   7       2108.29       2166.02        18.81 o                         
   1  -8   7        769.07        778.97         7.28 o                         
   2  -8   7         18.85         17.66         0.78 o                         
   3  -8   7        240.06        248.80         3.21 o                         
   4  -8   7          4.42          4.90         0.51 o                         
   5  -8   7        143.78        148.04         2.59 o                         
  -4  -7   7        106.55        109.57         2.29 o                         
  -3  -7   7         31.48         36.22         1.30 o                         
  -2  -7   7        249.20        257.93         3.53 o                         
  -1  -7   7        262.33        236.99         3.06 o                         
   0  -7   7          1.73          2.35         0.29 o                         
   1  -7   7        981.83       1038.11         8.32 o                         
   2  -7   7         26.18         23.18         0.80 o                         
   3  -7   7       1723.24       1735.58        20.63 o                         
   4  -7   7        983.29       1008.23        10.60 o                         
   5  -7   7        310.25        316.48         7.30 o                         
  -5  -6   7         84.76         88.53         2.38 o                         
  -4  -6   7        202.39        211.51         3.61 o                         
  -3  -6   7          4.86          6.93         0.60 o                         
  -2  -6   7         22.18         20.53         0.79 o                         
  -1  -6   7       1919.89       2039.70        15.92 o                         
   0  -6   7        975.65       1085.46         9.25 o                         
   1  -6   7         74.49        111.76         8.56 o                         
   2  -6   7         59.04         64.79         1.33 o                         
   3  -6   7        181.32        177.13         2.67 o                         
   4  -6   7        153.48        152.43         2.60 o                         
   5  -6   7         33.72         32.61         1.38 o                         
  -5  -5   7        218.61        215.97         3.58 o                         
  -4  -5   7        931.92        940.97        12.30 o                         
  -3  -5   7        645.13        654.91         6.76 o                         
  -2  -5   7        100.44        101.30         1.71 o                         
  -1  -5   7       1534.88       1550.02        15.13 o                         
   0  -5   7       1669.83       1666.06        20.81 o                         
   1  -5   7         18.67         14.13         0.48 o                         
   2  -5   7       1434.84       1403.92        20.35 o                         
   3  -5   7       2077.76       2114.64        20.12 o                         
   4  -5   7       2001.19       2070.63        21.34 o                         
   5  -5   7        289.90        306.36         6.24 o                         
  -5  -4   7          6.33          5.42         0.44 o                         
  -4  -4   7          0.31          0.59         0.41 o                         
  -3  -4   7         36.11         35.68         1.19 o                         
  -2  -4   7        128.01        139.67         1.93 o                         
  -1  -4   7         37.44         48.34         1.13 o                         
   0  -4   7         29.24         22.75         0.60 o                         
   1  -4   7        318.08        317.67         3.67 o                         
   2  -4   7        620.21        594.34         6.18 o                         
   3  -4   7         34.21         31.16         0.99 o                         
   4  -4   7       1014.39       1045.89        10.52 o                         
   5  -4   7        202.02        199.05         4.26 o                         
  -5  -3   7         24.44         25.75         0.92 o                         
  -4  -3   7       1374.88       1407.59        13.42 o                         
  -3  -3   7         32.93         29.64         1.07 o                         
  -2  -3   7         64.72         82.69         1.21 o                         
  -1  -3   7        339.93        363.24         3.97 o                         
   0  -3   7        689.73        700.48         6.56 o                         
   1  -3   7        310.58        308.75         3.64 o                         
   2  -3   7          4.39          6.13         0.48 o                         
   3  -3   7        283.18        287.74         3.83 o                         
   4  -3   7         23.00         24.17         0.96 o                         
   5  -3   7        291.09        283.32         4.87 o                         
  -5  -2   7         41.44         42.87         1.27 o                         
  -4  -2   7        685.44        703.66         7.66 o                         
  -3  -2   7       1055.53       1091.98        12.37 o                         
  -2  -2   7        275.34        269.16         2.49 o                         
  -1  -2   7        750.54        764.82         5.60 o                         
   0  -2   7       4631.62       4660.61        30.56 o                         
   1  -2   7       1297.30       1202.04         9.36 o                         
   2  -2   7         12.92          4.60         0.39 o                         
   3  -2   7          1.01          1.57         0.41 o                         
   4  -2   7        103.77        117.60         2.67 o                         
   5  -2   7        351.25        361.34         5.64 o                         
  -5  -1   7          6.31          6.06         0.52 o                         
  -4  -1   7          3.06          2.57         0.42 o                         
  -3  -1   7         16.04         19.62         0.87 o                         
  -2  -1   7         99.55        120.16         1.70 o                         
  -1  -1   7          0.46          0.93         0.18 o                         
   0  -1   7        380.56        404.48         3.61 o                         
   1  -1   7        576.99        531.99         3.86 o                         
   2  -1   7        215.86        215.92         2.68 o                         
   3  -1   7         18.91         19.56         0.88 o                         
   4  -1   7        330.77        315.64         4.98 o                         
   5  -1   7          0.75          1.01         0.57 o                         
  -5   0   7        232.94        242.26         3.07 o                         
  -4   0   7          1.47          0.99         0.32 o                         
  -3   0   7        931.35        923.18        11.27 o                         
  -2   0   7        427.53        431.33         4.40 o                         
  -1   0   7         95.86        111.35         1.38 o                         
   0   0   7         14.72          9.58         0.44 o                         
   1   0   7        154.69        118.52         2.04 o                         
   2   0   7          9.32          6.28         0.40 o                         
   3   0   7         54.10         55.61         2.16 o                         
   4   0   7         13.94         11.89         0.79 o                         
   5   0   7          0.49          0.55         0.33 o                         
  -5   1   7         20.70         22.54         0.90 o                         
  -4   1   7         89.20         91.45         1.74 o                         
  -3   1   7        391.15        379.41         4.96 o                         
  -2   1   7          4.17         15.03         0.52 o                         
  -1   1   7         22.03         31.95         0.72 o                         
   0   1   7        984.76       1011.58         9.48 o                         
   1   1   7       2146.71       2075.02        15.58 o                         
   2   1   7          3.64          7.94         0.59 o                         
   3   1   7         14.65         16.71         0.92 o                         
   4   1   7          5.42          4.91         0.51 o                         
  -5   2   7        143.81        150.04         2.69 o                         
  -4   2   7          4.73          4.98         0.51 o                         
  -3   2   7        123.77        135.18         2.01 o                         
  -2   2   7        155.33        153.16         2.03 o                         
  -1   2   7         77.27         92.82         1.13 o                         
   0   2   7        178.77        174.02         1.98 o                         
   1   2   7        151.71        136.35         1.73 o                         
   2   2   7         41.11         42.56         1.33 o                         
   3   2   7        362.86        344.08         5.21 o                         
   4   2   7         96.10         95.10         2.07 o                         
  -5   3   7          5.15          4.78         0.37 o                         
  -4   3   7         88.10         93.47         1.82 o                         
  -3   3   7        332.30        309.74         3.43 o                         
  -2   3   7        123.90        105.54         1.80 o                         
  -1   3   7          5.14          8.42         0.48 o                         
   0   3   7        165.64        174.75         1.90 o                         
   1   3   7         21.26         19.76         0.70 o                         
   2   3   7        116.44        113.56         2.63 o                         
   3   3   7        167.43        150.04         3.45 o                         
   4   3   7          2.74          3.85         0.42 o                         
  -5   4   7         17.34         16.87         0.67 o                         
  -4   4   7        223.77        224.87         4.19 o                         
  -3   4   7        523.09        537.34         4.61 o                         
  -2   4   7       1419.09       1448.47        14.20 o                         
  -1   4   7         64.10         77.16         1.33 o                         
   0   4   7        443.29        474.60         4.38 o                         
   1   4   7        268.68        268.47         3.22 o                         
   2   4   7        982.77       1000.33        11.10 o                         
   3   4   7        189.21        204.74         3.51 o                         
   4   4   7         69.09         65.25         1.90 o                         
  -5   5   7          7.00          7.31         0.64 o                         
  -4   5   7          5.34          5.54         0.46 o                         
  -3   5   7        872.97        837.09        22.21 o                         
  -2   5   7        118.58        126.55         2.17 o                         
  -1   5   7          0.28          0.48         0.32 o                         
   0   5   7         35.23         37.24         1.03 o                         
   1   5   7         23.67         30.71         1.03 o                         
   2   5   7         40.85         43.57         1.43 o                         
   3   5   7          0.25          0.78         0.33 o                         
   4   5   7        137.47        143.57         4.27 o                         
  -5   6   7         37.90         36.22         1.21 o                         
  -4   6   7         55.37         53.24         1.83 o                         
  -3   6   7        433.07        444.15         5.15 o                         
  -2   6   7        177.67        174.36         2.69 o                         
  -1   6   7        616.28        628.00         6.29 o                         
   0   6   7         30.35         33.41         1.19 o                         
   1   6   7         54.70         60.38         1.38 o                         
   2   6   7        139.12        141.17         2.62 o                         
   3   6   7        459.72        483.10         6.98 o                         
  -5   7   7         25.07         24.85         2.30 o                         
  -4   7   7         30.96         30.53         1.78 o                         
  -3   7   7        461.24        464.66         5.00 o                         
  -2   7   7        144.17        145.50         2.78 o                         
  -1   7   7        761.24        788.65         7.63 o                         
   0   7   7         23.49         26.28         1.09 o                         
   1   7   7         26.04         28.72         1.09 o                         
   2   7   7         21.66         22.02         0.99 o                         
   3   7   7        161.40        171.80         6.83 o                         
  -5   8   7          9.19         12.24         1.44 o                         
  -4   8   7         78.56         74.88         2.34 o                         
  -3   8   7         50.94         47.34         1.30 o                         
  -2   8   7        191.22        197.92         3.30 o                         
  -1   8   7         79.79         85.95         2.09 o                         
   0   8   7          5.44          4.99         0.78 o                         
   1   8   7        327.50        325.44         7.99 o                         
   2   8   7          0.92          1.13         0.60 o                         
  -4   9   7        119.86        123.35         3.91 o                         
  -3   9   7         18.36         20.24         1.07 o                         
  -2   9   7         68.47         76.54         2.08 o                         
  -1   9   7         99.12        100.89         2.21 o                         
   0   9   7        400.02        423.54         7.72 o                         
   1   9   7         24.57         22.30         0.94 o                         
   2   9   7        128.83        115.12         2.24 o                         
  -4  10   7        131.38        123.20         7.83 o                         
  -3  10   7          4.70          4.23         0.48 o                         
  -2  10   7        246.83        250.64         5.28 o                         
  -1  10   7        760.85        774.11        10.18 o                         
   0  10   7        168.41        172.84         2.74 o                         
   1  10   7          0.11          0.07         0.31 o                         
  -3  11   7         24.25         21.08         1.00 o                         
  -2  11   7         76.04         74.84         1.80 o                         
  -1  11   7         40.48         40.62         1.15 o                         
   0  11   7          0.19          0.90         0.36 o                         
  -2  12   7         29.66         31.76         1.95 o                         
  -1  12   7         95.76         85.12         3.44 o                         
   1 -15   8         95.53         85.99         3.34 o                         
   2 -15   8        164.56        155.53         4.92 o                         
  -1 -14   8         48.24         48.38         2.40 o                         
   0 -14   8          0.61          0.67         1.39 o                         
   1 -14   8          2.74          2.44         1.07 o                         
   2 -14   8         88.80         97.45         4.88 o                         
  -2 -13   8        155.69        162.98         4.88 o                         
  -1 -13   8        720.16        749.44        17.93 o                         
   0 -13   8        698.84        720.04         9.01 o                         
   1 -13   8        169.88        167.13         4.08 o                         
   2 -13   8        155.96        155.00         3.48 o                         
   3 -13   8         17.45         16.12         0.86 o                         
  -2 -12   8        194.67        195.97         6.56 o                         
  -1 -12   8        222.32        244.01         5.06 o                         
   0 -12   8        364.00        374.34         6.02 o                         
   1 -12   8         17.23         18.97         1.08 o                         
   2 -12   8        368.94        363.66         5.80 o                         
   3 -12   8        129.41        139.01         2.70 o                         
   4 -12   8        483.18        493.81        17.09 o                         
  -3 -11   8         31.95         37.47         2.18 o                         
  -2 -11   8         12.27          9.38         1.57 o                         
  -1 -11   8         18.57         19.81         1.20 o                         
   0 -11   8        726.13        760.35        10.26 o                         
   1 -11   8        231.36        235.79         4.07 o                         
   2 -11   8         29.00         28.48         1.08 o                         
   3 -11   8        535.65        525.32        10.46 o                         
   4 -11   8         73.72         75.00         1.73 o                         
  -3 -10   8        166.69        157.65         4.16 o                         
  -2 -10   8        583.66        614.30         9.43 o                         
  -1 -10   8         90.83         84.98         2.35 o                         
   0 -10   8         25.49         23.46         1.13 o                         
   1 -10   8         23.85         24.34         1.06 o                         
   2 -10   8        527.35        516.95         5.51 o                         
   3 -10   8         21.71         19.58         0.83 o                         
   4 -10   8         15.10         14.79         0.76 o                         
  -4  -9   8         29.29         32.69         1.71 o                         
  -3  -9   8         27.97         19.71         1.01 o                         
  -2  -9   8          4.53          5.23         0.66 o                         
  -1  -9   8        266.65        257.06         3.82 o                         
   0  -9   8        509.17        510.19         6.07 o                         
   1  -9   8         11.20         13.30         0.87 o                         
   2  -9   8       1557.52       1600.70        14.68 o                         
   3  -9   8        404.06        421.02         4.84 o                         
   4  -9   8        370.81        383.47         6.19 o                         
   5  -9   8         71.18         77.15         2.83 o                         
  -4  -8   8         27.87         26.60         1.05 o                         
  -3  -8   8         64.73         59.07         1.56 o                         
  -2  -8   8        606.37        645.73         6.71 o                         
  -1  -8   8          1.68          0.69         0.34 o                         
   0  -8   8       2194.45       2212.80        19.28 o                         
   1  -8   8          1.07          1.09         0.30 o                         
   2  -8   8        320.26        338.12         4.45 o                         
   3  -8   8         12.38         13.39         0.69 o                         
   4  -8   8         17.67         22.17         0.89 o                         
   5  -8   8        133.20        131.48         3.04 o                         
  -4  -7   8        148.67        152.00         2.99 o                         
  -3  -7   8          2.19          2.94         0.42 o                         
  -2  -7   8         25.27         22.33         0.86 o                         
  -1  -7   8       1250.55       1226.32        10.60 o                         
   0  -7   8        410.86        400.90         4.25 o                         
   1  -7   8        280.31        272.13         2.91 o                         
   2  -7   8        304.95        338.51         3.95 o                         
   3  -7   8        729.08        754.04        13.69 o                         
   4  -7   8         85.10         89.40         2.02 o                         
   5  -7   8         36.86         36.72         1.29 o                         
  -5  -6   8         60.97         59.94         1.44 o                         
  -4  -6   8        197.36        194.98         2.76 o                         
  -3  -6   8        223.27        216.44         3.23 o                         
  -2  -6   8          4.66          3.23         0.42 o                         
  -1  -6   8        106.01         85.11         1.45 o                         
   0  -6   8        151.68        128.57         2.03 o                         
   1  -6   8        998.09        966.19        11.17 o                         
   2  -6   8        212.22        230.05         2.72 o                         
   3  -6   8       1058.87       1080.80        10.39 o                         
   4  -6   8        130.44        135.06         2.61 o                         
   5  -6   8        244.04        258.24         5.30 o                         
  -5  -5   8         67.77         66.34         1.58 o                         
  -4  -5   8          0.83          0.76         0.35 o                         
  -3  -5   8         10.38          8.29         0.61 o                         
  -2  -5   8        146.82        158.37         2.41 o                         
  -1  -5   8         14.96         14.22         0.68 o                         
   0  -5   8         24.60         38.17         0.79 o                         
   1  -5   8         40.42         44.79         1.00 o                         
   2  -5   8          4.12          4.05         0.42 o                         
   3  -5   8         13.18         13.22         0.91 o                         
   4  -5   8        357.88        380.56         6.24 o                         
   5  -5   8          0.80          0.40         0.30 o                         
  -5  -4   8        137.21        140.94         1.96 o                         
  -4  -4   8        654.18        659.02         6.73 o                         
  -3  -4   8        424.91        413.85         4.64 o                         
  -2  -4   8        123.99        126.60         2.36 o                         
  -1  -4   8       1069.60       1006.06        12.05 o                         
   0  -4   8         67.63        124.65         1.55 o                         
   1  -4   8         99.41        155.36         2.69 o                         
   2  -4   8        171.62        169.30         3.04 o                         
   3  -4   8        691.44        722.47        24.47 o                         
   4  -4   8         85.61         88.98         2.03 o                         
   5  -4   8         85.91         92.03         2.19 o                         
  -5  -3   8         15.48         17.03         0.68 o                         
  -4  -3   8        239.31        242.30         3.16 o                         
  -3  -3   8         13.56         20.82         0.91 o                         
  -2  -3   8          5.68          5.06         0.56 o                         
  -1  -3   8        305.52        289.49         3.63 o                         
   0  -3   8       1283.57       1259.89         9.23 o                         
   1  -3   8         19.56         24.84         0.67 o                         
   2  -3   8        823.53        786.71         6.95 o                         
   3  -3   8        178.37        165.10         3.43 o                         
   4  -3   8        111.58        107.31         2.21 o                         
   5  -3   8          3.41          2.89         0.47 o                         
  -5  -2   8         85.31         89.04         1.62 o                         
  -4  -2   8        114.37        122.62         2.13 o                         
  -3  -2   8         16.07         16.86         0.88 o                         
  -2  -2   8        495.05        499.45         4.32 o                         
  -1  -2   8          4.48          8.34         0.34 o                         
   0  -2   8          0.08          0.59         0.20 o                         
   1  -2   8        504.36        522.57         4.01 o                         
   2  -2   8         59.61         66.83         1.42 o                         
   3  -2   8        175.19        181.23         2.92 o                         
   4  -2   8          3.73          3.70         0.64 o                         
   5  -2   8         10.57         11.83         1.23 o                         
  -5  -1   8        111.82        109.52         2.44 o                         
  -4  -1   8        483.26        489.90         5.36 o                         
  -3  -1   8        798.59        800.57         8.24 o                         
  -2  -1   8         38.48         35.31         0.82 o                         
  -1  -1   8         59.80         65.67         0.97 o                         
   0  -1   8       1090.29       1081.07         9.98 o                         
   1  -1   8         99.27         81.50         1.20 o                         
   2  -1   8        828.51        805.05         7.11 o                         
   3  -1   8         90.31         82.63         1.96 o                         
   4  -1   8        180.21        190.36         3.78 o                         
   5  -1   8        131.25        132.07         4.09 o                         
  -5   0   8          0.13          0.69         0.61 o                         
  -4   0   8          7.90          7.17         0.54 o                         
  -3   0   8          6.54          5.27         0.40 o                         
  -2   0   8         28.31         26.46         0.88 o                         
  -1   0   8         34.14         37.37         0.77 o                         
   0   0   8        579.72        574.83         4.48 o                         
   1   0   8        238.60        226.98         2.42 o                         
   2   0   8       1041.93       1076.85         9.59 o                         
   3   0   8        273.83        295.74         4.21 o                         
   4   0   8        547.25        543.02         6.39 o                         
  -5   1   8          1.69          2.89         0.38 o                         
  -4   1   8        365.46        367.45         4.03 o                         
  -3   1   8        246.93        244.20         3.19 o                         
  -2   1   8         10.34         13.01         0.56 o                         
  -1   1   8         16.80         16.16         0.61 o                         
   0   1   8        326.47        342.54         3.43 o                         
   1   1   8        194.21        201.53         2.25 o                         
   2   1   8         66.72         63.69         1.66 o                         
   3   1   8        185.21        179.34         3.06 o                         
   4   1   8          0.01          0.22         0.26 o                         
  -5   2   8         23.24         21.99         0.90 o                         
  -4   2   8          8.37          8.07         0.52 o                         
  -3   2   8        790.96        786.70         7.48 o                         
  -2   2   8        187.57        163.98         2.22 o                         
  -1   2   8        420.68        431.00         3.94 o                         
   0   2   8        881.76        916.74         7.26 o                         
   1   2   8       1854.55       1822.48        13.06 o                         
   2   2   8        366.94        378.59         4.39 o                         
   3   2   8         93.04         96.44         1.86 o                         
   4   2   8          7.24         10.69         0.59 o                         
  -5   3   8         96.98         94.11         1.87 o                         
  -4   3   8          0.28          1.26         0.38 o                         
  -3   3   8        285.10        281.84         3.69 o                         
  -2   3   8        163.26        162.58         2.09 o                         
  -1   3   8        165.41        174.15         2.16 o                         
   0   3   8        128.98        160.24         2.24 o                         
   1   3   8        883.71        862.54         7.10 o                         
   2   3   8        227.92        221.24         4.61 o                         
   3   3   8        403.21        392.64         5.30 o                         
   4   3   8          1.40          0.77         0.32 o                         
  -5   4   8        119.04        112.93         2.63 o                         
  -4   4   8          5.65          5.11         0.54 o                         
  -3   4   8          4.56          4.83         0.56 o                         
  -2   4   8        678.64        689.56         6.84 o                         
  -1   4   8        203.44        202.11         2.86 o                         
   0   4   8         41.39         43.52         1.16 o                         
   1   4   8         71.38         71.23         1.49 o                         
   2   4   8         91.84         93.52         2.12 o                         
   3   4   8          0.89          2.26         0.41 o                         
   4   4   8          4.69          4.82         0.69 o                         
  -5   5   8         11.44         12.49         0.73 o                         
  -4   5   8          1.96          1.89         0.42 o                         
  -3   5   8       2130.82       2165.62        19.74 o                         
  -2   5   8        679.03        701.70         7.26 o                         
  -1   5   8         67.51         65.32         1.57 o                         
   0   5   8          5.90          7.52         0.52 o                         
   1   5   8        371.87        369.53         3.81 o                         
   2   5   8        574.08        585.35         8.19 o                         
   3   5   8         70.79         73.83         1.87 o                         
  -5   6   8          0.36         -0.50         0.50 o                         
  -4   6   8          0.65          0.75         0.35 o                         
  -3   6   8        101.85         98.77         1.96 o                         
  -2   6   8        384.36        394.54         4.54 o                         
  -1   6   8        127.80        135.39         2.44 o                         
   0   6   8          0.01          0.60         0.38 o                         
   1   6   8         33.62         31.24         1.05 o                         
   2   6   8        198.58        202.71         3.10 o                         
   3   6   8        328.35        320.00        13.73 o                         
  -5   7   8         47.15         50.49         2.84 o                         
  -4   7   8         25.17         23.44         1.37 o                         
  -3   7   8         13.59         15.44         0.75 o                         
  -2   7   8        180.09        186.96         3.50 o                         
  -1   7   8          0.44          1.03         0.43 o                         
   0   7   8         15.87         16.71         0.88 o                         
   1   7   8          9.05          9.27         0.70 o                         
   2   7   8          4.12          3.58         0.48 o                         
   3   7   8         75.23         80.63         2.79 o                         
  -5   8   8        138.45        134.59         5.91 o                         
  -4   8   8         18.01         15.86         1.43 o                         
  -3   8   8        206.02        203.56         2.81 o                         
  -2   8   8        400.54        422.44         8.69 o                         
  -1   8   8        349.77        358.74         5.17 o                         
   0   8   8          1.07          1.39         0.50 o                         
   1   8   8        117.00        113.39         2.37 o                         
   2   8   8        207.09        196.25         4.18 o                         
  -4   9   8         13.15         11.21         1.59 o                         
  -3   9   8          4.78          6.04         0.61 o                         
  -2   9   8        178.23        187.78         3.25 o                         
  -1   9   8         22.71         21.77         1.05 o                         
   0   9   8        262.38        270.56         3.27 o                         
   1   9   8          1.37          2.06         0.37 o                         
  -4  10   8          2.67          1.50         0.46 o                         
  -3  10   8          1.47          1.20         0.36 o                         
  -2  10   8         41.90         41.32         1.28 o                         
  -1  10   8        229.99        241.28         4.67 o                         
   0  10   8        527.30        538.91         7.51 o                         
   1  10   8         73.65         59.32         2.31 o                         
  -3  11   8          7.75          6.41         0.63 o                         
  -2  11   8         62.87         63.98         1.84 o                         
  -1  11   8        403.74        399.12         5.94 o                         
  -1 -14   9          8.61          5.44         0.99 o                         
   0 -14   9         30.32         31.48         2.85 o                         
   1 -14   9         18.31         19.08         2.08 o                         
   2 -14   9        118.54        123.67         5.34 o                         
  -2 -13   9        115.68        111.04         3.52 o                         
  -1 -13   9         32.09         37.75         2.50 o                         
   0 -13   9         80.30         78.84         2.09 o                         
   1 -13   9        204.18        198.03         4.19 o                         
   2 -13   9        543.77        553.88         8.35 o                         
   3 -13   9        174.19        176.50         5.57 o                         
  -2 -12   9          0.63          1.69         0.77 o                         
  -1 -12   9        137.54        148.83         3.70 o                         
   0 -12   9          0.52          0.80         0.48 o                         
   1 -12   9         13.60         12.20         0.90 o                         
   2 -12   9        207.79        205.46         3.27 o                         
   3 -12   9          1.40          0.73         0.38 o                         
   4 -12   9        108.45        110.19         2.51 o                         
  -3 -11   9         64.87         57.92         2.58 o                         
  -2 -11   9        429.13        442.66         9.09 o                         
  -1 -11   9        430.63        450.80         6.79 o                         
   0 -11   9        174.60        182.30         3.98 o                         
   1 -11   9       1319.20       1283.03        12.18 o                         
   2 -11   9        276.26        270.93         3.77 o                         
   3 -11   9        229.54        235.01         4.85 o                         
   4 -11   9        349.09        349.60         6.58 o                         
  -3 -10   9         42.46         38.21         1.78 o                         
  -2 -10   9        114.66        109.88         2.82 o                         
  -1 -10   9        349.54        337.62         5.25 o                         
   0 -10   9        586.65        606.86         7.83 o                         
   1 -10   9        117.22        120.96         2.42 o                         
   2 -10   9        241.85        234.67         3.59 o                         
   3 -10   9        454.28        460.36         4.87 o                         
   4 -10   9        155.87        147.72         2.97 o                         
  -4  -9   9         32.42         35.32         1.93 o                         
  -3  -9   9         25.47         22.27         1.00 o                         
  -2  -9   9        245.48        255.88         3.93 o                         
  -1  -9   9          6.86          9.84         0.75 o                         
   0  -9   9         30.58         35.51         1.30 o                         
   1  -9   9          7.63          7.13         0.62 o                         
   2  -9   9       1268.44       1198.07        11.53 o                         
   3  -9   9         70.69         62.10         1.51 o                         
   4  -9   9         11.52         11.10         0.65 o                         
  -4  -8   9         37.00         32.14         0.97 o                         
  -3  -8   9         73.31         76.36         1.94 o                         
  -2  -8   9        447.68        427.40         5.50 o                         
  -1  -8   9        188.40        180.21         3.23 o                         
   0  -8   9        228.76        233.78         3.20 o                         
   1  -8   9          0.34          0.77         0.38 o                         
   2  -8   9        130.94        147.07         2.65 o                         
   3  -8   9        234.29        245.62         4.31 o                         
   4  -8   9        737.49        741.00         8.33 o                         
   5  -8   9         81.92         77.27         2.73 o                         
  -4  -7   9         14.80         13.40         0.60 o                         
  -3  -7   9        104.94         93.42         1.89 o                         
  -2  -7   9          2.17          3.82         0.46 o                         
  -1  -7   9        610.19        585.88         5.12 o                         
   0  -7   9          9.15         11.40         0.60 o                         
   1  -7   9          9.68         12.84         0.59 o                         
   2  -7   9          0.39          1.66         0.41 o                         
   3  -7   9        139.93        140.83         3.02 o                         
   4  -7   9        288.60        306.91         4.09 o                         
   5  -7   9         57.63         55.82         1.67 o                         
  -5  -6   9        495.89        491.77        11.55 o                         
  -4  -6   9         15.50         18.03         0.70 o                         
  -3  -6   9         57.38         52.81         1.42 o                         
  -2  -6   9        120.63        127.82         2.91 o                         
  -1  -6   9        491.79        453.70         4.11 o                         
   0  -6   9         90.49         90.38         1.73 o                         
   1  -6   9        329.23        342.89         4.05 o                         
   2  -6   9         66.14         65.90         1.65 o                         
   3  -6   9         24.83         25.08         1.08 o                         
   4  -6   9         69.43         73.05         1.96 o                         
   5  -6   9         30.31         26.52         2.45 o                         
  -5  -5   9         70.13         68.09         1.60 o                         
  -4  -5   9         35.00         35.10         1.03 o                         
  -3  -5   9          0.63          0.37         0.32 o                         
  -2  -5   9         22.96         18.48         0.75 o                         
  -1  -5   9          2.78          4.13         0.41 o                         
   0  -5   9        820.75        834.00         6.67 o                         
   1  -5   9       1212.20       1213.64        12.26 o                         
   2  -5   9        434.05        461.09         6.69 o                         
   3  -5   9       1051.87       1092.12        14.65 o                         
   4  -5   9         26.51         29.77         1.10 o                         
   5  -5   9        265.47        253.76        14.03 o                         
  -5  -4   9         11.71         10.30         0.56 o                         
  -4  -4   9          0.92          1.25         0.34 o                         
  -3  -4   9          0.11         -0.16         0.33 o                         
  -2  -4   9        190.10        194.04         2.82 o                         
  -1  -4   9         14.01         11.72         0.64 o                         
   0  -4   9         39.97         36.39         0.92 o                         
   1  -4   9        430.45        444.47         5.66 o                         
   2  -4   9        113.68        120.73         1.89 o                         
   3  -4   9        103.74        110.36         2.38 o                         
   4  -4   9         12.51         11.55         0.68 o                         
   5  -4   9         44.16         40.92         1.53 o                         
  -5  -3   9         65.03         63.33         1.47 o                         
  -4  -3   9        158.02        163.28         2.28 o                         
  -3  -3   9         27.69         21.30         0.88 o                         
  -2  -3   9          0.18          0.77         0.28 o                         
  -1  -3   9        417.74        383.94         3.74 o                         
   0  -3   9         39.10         53.26         1.03 o                         
   1  -3   9       1111.01       1084.28         9.38 o                         
   2  -3   9        253.68        249.72         3.18 o                         
   3  -3   9       1050.86       1074.76        11.00 o                         
   4  -3   9         23.41         24.53         1.04 o                         
   5  -3   9        130.95        130.35         4.25 o                         
  -5  -2   9         12.33         11.04         0.56 o                         
  -4  -2   9        263.37        260.79         3.22 o                         
  -3  -2   9        154.85        154.35         2.48 o                         
  -2  -2   9        441.15        438.91         4.42 o                         
  -1  -2   9        466.96        476.92         5.00 o                         
   0  -2   9       1349.38       1424.92        12.12 o                         
   1  -2   9        760.25        792.27         6.75 o                         
   2  -2   9       1278.73       1260.93        11.14 o                         
   3  -2   9        599.09        619.54         7.11 o                         
   4  -2   9        241.75        234.45         3.87 o                         
   5  -2   9         13.53         11.92         1.03 o                         
  -5  -1   9          8.32          9.78         0.48 o                         
  -4  -1   9        110.35        117.45         1.97 o                         
  -3  -1   9        231.35        257.43         3.46 o                         
  -2  -1   9         50.49         48.26         1.29 o                         
  -1  -1   9         24.56         27.70         0.85 o                         
   0  -1   9         25.59         33.04         0.92 o                         
   1  -1   9        248.93        263.31         3.02 o                         
   2  -1   9         63.64         65.43         1.74 o                         
   3  -1   9         42.80         44.97         1.68 o                         
   4  -1   9         22.34         24.61         1.16 o                         
  -5   0   9          3.94          4.80         0.47 o                         
  -4   0   9       1075.77       1103.22         9.17 o                         
  -3   0   9        592.91        564.80         6.00 o                         
  -2   0   9         28.56         28.50         1.08 o                         
  -1   0   9        475.60        474.81         6.42 o                         
   0   0   9        940.01        976.24         8.08 o                         
   1   0   9         49.34         46.52         0.97 o                         
   2   0   9         34.81         34.67         1.10 o                         
   3   0   9         13.06         11.38         0.73 o                         
   4   0   9         20.79         21.68         0.98 o                         
  -5   1   9          4.66          3.68         0.43 o                         
  -4   1   9        506.95        507.20         6.51 o                         
  -3   1   9        426.73        413.55         4.78 o                         
  -2   1   9        127.81        135.99         2.27 o                         
  -1   1   9         92.87        110.59         1.75 o                         
   0   1   9       1033.95       1051.14        11.24 o                         
   1   1   9        401.02        404.46         3.74 o                         
   2   1   9        333.94        348.03         4.58 o                         
   3   1   9         89.50         76.37         1.79 o                         
   4   1   9        127.14        123.11         2.88 o                         
  -5   2   9          2.95          3.14         0.40 o                         
  -4   2   9          6.39          5.75         0.57 o                         
  -3   2   9         43.12         42.42         1.17 o                         
  -2   2   9         13.96         12.31         0.57 o                         
  -1   2   9        199.48        199.87         2.48 o                         
   0   2   9         79.13         87.04         1.67 o                         
   1   2   9        332.49        328.30         3.79 o                         
   2   2   9        288.99        289.67         4.03 o                         
   3   2   9         36.60         31.15         1.05 o                         
   4   2   9        225.85        227.43         6.51 o                         
  -5   3   9         27.06         26.60         0.88 o                         
  -4   3   9         82.54         90.04         1.81 o                         
  -3   3   9        187.17        169.13         2.85 o                         
  -2   3   9        278.62        252.74         2.87 o                         
  -1   3   9          2.62          4.00         0.36 o                         
   0   3   9        513.04        498.92         4.72 o                         
   1   3   9         19.55         16.56         0.70 o                         
   2   3   9         44.62         48.18         1.46 o                         
   3   3   9         58.96         60.89         1.59 o                         
   4   3   9         22.23         19.17         1.29 o                         
  -5   4   9         29.16         22.40         0.98 o                         
  -4   4   9        173.02        181.93         3.07 o                         
  -3   4   9        733.31        759.54         7.06 o                         
  -2   4   9        179.81        185.72         3.67 o                         
  -1   4   9        376.90        384.10         4.71 o                         
   0   4   9         38.18         29.42         0.95 o                         
   1   4   9        937.95        948.42         7.50 o                         
   2   4   9        478.02        493.14         6.32 o                         
   3   4   9        147.27        147.90         2.90 o                         
  -5   5   9          5.00          3.36         0.62 o                         
  -4   5   9          0.09          0.47         0.37 o                         
  -3   5   9         65.90         66.41         1.48 o                         
  -2   5   9         22.88         20.75         0.98 o                         
  -1   5   9        118.57        119.89         2.28 o                         
   0   5   9        231.99        248.26         3.00 o                         
   1   5   9        122.59        128.80         2.10 o                         
   2   5   9         30.93         29.31         0.98 o                         
   3   5   9          4.66          5.05         0.48 o                         
  -5   6   9         54.07         50.16         3.40 o                         
  -4   6   9        204.10        199.38         3.62 o                         
  -3   6   9        817.47        845.44         7.27 o                         
  -2   6   9        213.42        219.35         3.84 o                         
  -1   6   9        214.20        222.01         3.29 o                         
   0   6   9          9.46          7.45         0.60 o                         
   1   6   9        173.74        176.29         2.68 o                         
   2   6   9        138.03        146.22         4.92 o                         
   3   6   9         38.98         39.14         1.89 o                         
  -4   7   9         35.29         30.04         1.33 o                         
  -3   7   9         57.84         60.67         1.59 o                         
  -2   7   9        389.00        396.06         5.44 o                         
  -1   7   9         16.30         15.71         0.83 o                         
   0   7   9         59.62         54.99         1.84 o                         
   1   7   9        328.39        332.94         4.70 o                         
   2   7   9        136.43        134.14         2.82 o                         
  -4   8   9        318.17        324.22         9.91 o                         
  -3   8   9          7.13          6.57         0.49 o                         
  -2   8   9        105.87        112.96         2.43 o                         
  -1   8   9         22.14         25.78         1.14 o                         
   0   8   9         29.76         32.87         1.12 o                         
   1   8   9         12.68         12.25         0.68 o                         
   2   8   9          0.01          0.43         0.31 o                         
  -4   9   9          0.84          0.80         0.34 o                         
  -3   9   9         68.45         67.06         1.62 o                         
  -2   9   9        433.44        455.80         5.37 o                         
  -1   9   9        247.35        262.29         4.46 o                         
   0   9   9         38.78         38.86         1.43 o                         
   1   9   9         17.66         17.07         0.80 o                         
  -3  10   9        111.48        107.48         3.35 o                         
  -2  10   9        162.44        163.70         3.10 o                         
  -1  10   9        106.16        108.05         2.48 o                         
   0  10   9        109.54        110.20         2.92 o                         
  -2  11   9         15.57         12.44         1.18 o                         
   1 -14  10         43.73         43.13         1.78 o                         
   2 -14  10         41.64         41.82         1.93 o                         
  -1 -13  10         10.67         10.54         0.93 o                         
   0 -13  10        241.95        238.63         3.94 o                         
   1 -13  10         41.24         38.15         1.64 o                         
   2 -13  10        103.49        106.33         3.61 o                         
   3 -13  10        133.99        122.61         3.95 o                         
  -2 -12  10        143.99        145.34         4.74 o                         
  -1 -12  10         72.64         87.02         2.63 o                         
   0 -12  10          2.38          2.77         0.63 o                         
   1 -12  10         46.33         49.37         2.16 o                         
   2 -12  10        193.75        198.73         3.61 o                         
   3 -12  10        220.35        231.80         5.06 o                         
  -3 -11  10          0.61          1.40         0.57 o                         
  -2 -11  10         22.06         27.03         2.46 o                         
  -1 -11  10         23.79         26.12         1.56 o                         
   0 -11  10        207.98        214.24         4.31 o                         
   1 -11  10        130.68        127.84         2.44 o                         
   2 -11  10        153.46        149.12         2.92 o                         
   3 -11  10        113.35        103.58         2.20 o                         
   4 -11  10          0.16          0.28         0.33 o                         
  -3 -10  10        146.68        136.29         3.87 o                         
  -2 -10  10         57.26         68.90         2.11 o                         
  -1 -10  10        288.74        309.34         5.53 o                         
   0 -10  10        300.61        301.07         4.87 o                         
   1 -10  10        233.90        229.77         3.52 o                         
   2 -10  10         40.66         41.78         1.58 o                         
   3 -10  10        468.09        463.76         6.55 o                         
   4 -10  10         49.79         50.06         1.98 o                         
  -4  -9  10        117.05        114.47         3.86 o                         
  -3  -9  10          0.24          0.68         0.33 o                         
  -2  -9  10        453.93        482.58         5.86 o                         
  -1  -9  10         14.94         13.67         0.83 o                         
   0  -9  10         43.19         42.74         1.58 o                         
   1  -9  10        107.97        105.07         2.20 o                         
   2  -9  10        411.70        398.43         5.87 o                         
   3  -9  10        559.58        571.38         6.28 o                         
   4  -9  10         39.40         38.29         2.04 o                         
  -4  -8  10         30.76         28.27         1.02 o                         
  -3  -8  10          8.14         11.48         0.66 o                         
  -2  -8  10         10.84         10.24         0.67 o                         
  -1  -8  10        254.36        265.81         4.14 o                         
   0  -8  10          3.30          4.41         0.52 o                         
   1  -8  10        150.81        117.02        11.66 o                         
   2  -8  10         56.36         45.81         1.67 o                         
   3  -8  10        170.84        163.31         3.02 o                         
   4  -8  10         28.04         27.07         0.92 o                         
  -4  -7  10        188.67        179.33         2.30 o                         
  -3  -7  10        167.80        156.68         2.82 o                         
  -2  -7  10        256.54        253.42         3.21 o                         
  -1  -7  10       1266.20       1251.55        11.80 o                         
   0  -7  10        855.91        869.52         7.60 o                         
   1  -7  10        173.10        184.57         3.02 o                         
   2  -7  10         95.74        101.53         2.61 o                         
   3  -7  10          8.06         10.46         0.76 o                         
   4  -7  10        147.73        161.44         2.58 o                         
  -4  -6  10          1.37          0.32         0.27 o                         
  -3  -6  10         57.26         59.65         1.52 o                         
  -2  -6  10        237.70        238.76         3.18 o                         
  -1  -6  10       2039.03       2047.56        18.00 o                         
   0  -6  10        904.20        961.56         9.39 o                         
   1  -6  10         56.95         69.79         1.80 o                         
   2  -6  10        164.55        167.21         3.40 o                         
   3  -6  10          2.58          5.02         0.64 o                         
   4  -6  10        864.09        900.74         8.81 o                         
  -5  -5  10         99.56         98.53         4.40 o                         
  -4  -5  10          2.04          2.48         0.36 o                         
  -3  -5  10        162.42        169.63         2.90 o                         
  -2  -5  10         92.42         89.30         2.06 o                         
  -1  -5  10        447.10        437.95         4.75 o                         
   0  -5  10         35.09         35.11         0.99 o                         
   1  -5  10         71.93         71.56         1.77 o                         
   2  -5  10          6.21          6.61         0.55 o                         
   3  -5  10        415.14        406.42         7.33 o                         
   4  -5  10        149.38        147.62         2.33 o                         
  -5  -4  10        389.41        385.32         7.44 o                         
  -4  -4  10        198.59        191.22         2.82 o                         
  -3  -4  10         86.12         85.40         1.82 o                         
  -2  -4  10        107.96         97.16         1.96 o                         
  -1  -4  10        670.56        665.62         7.71 o                         
   0  -4  10        816.26        841.50         7.16 o                         
   1  -4  10        228.93        214.95         3.69 o                         
   2  -4  10        678.58        710.83         6.94 o                         
   3  -4  10        172.39        190.19         3.13 o                         
   4  -4  10         44.15         49.52         2.07 o                         
  -5  -3  10        120.04        116.36         3.61 o                         
  -4  -3  10         10.53         11.16         0.66 o                         
  -3  -3  10          0.16          0.55         0.48 o                         
  -2  -3  10        151.34        153.40         2.16 o                         
  -1  -3  10        842.34        790.55         6.75 o                         
   0  -3  10        210.77        226.67         2.63 o                         
   1  -3  10        408.49        401.35         4.50 o                         
   2  -3  10        140.75        146.88         2.29 o                         
   3  -3  10        145.23        145.57         2.48 o                         
   4  -3  10        252.12        243.10         3.77 o                         
  -5  -2  10        345.32        360.35        13.51 o                         
  -4  -2  10        265.03        253.34         3.49 o                         
  -3  -2  10         24.52         27.58         1.37 o                         
  -2  -2  10        156.36        147.07         2.80 o                         
  -1  -2  10        300.96        333.97         4.25 o                         
   0  -2  10        380.19        424.36         3.90 o                         
   1  -2  10         26.77         32.00         1.19 o                         
   2  -2  10          6.75          7.33         0.58 o                         
   3  -2  10         74.92         75.01         2.15 o                         
   4  -2  10          9.14          6.59         0.72 o                         
  -5  -1  10        653.90        658.97        18.79 o                         
  -4  -1  10        315.61        320.18         4.33 o                         
  -3  -1  10         21.17         24.72         1.13 o                         
  -2  -1  10         31.31         39.40         1.25 o                         
  -1  -1  10       1982.47       2006.41        19.66 o                         
   0  -1  10       1153.06       1169.80        16.73 o                         
   1  -1  10        847.77        836.84         6.84 o                         
   2  -1  10        365.99        368.88         4.90 o                         
   3  -1  10        214.50        221.35         4.20 o                         
   4  -1  10         75.29         69.02         3.12 o                         
  -5   0  10          4.13          3.60         0.46 o                         
  -4   0  10        140.50        139.54         2.58 o                         
  -3   0  10         45.88         43.39         1.52 o                         
  -2   0  10          4.19          3.66         0.52 o                         
  -1   0  10        314.76        325.48         3.88 o                         
   0   0  10       2160.07       2203.00        17.85 o                         
   1   0  10        197.00        200.29         2.74 o                         
   2   0  10        207.68        210.01         3.42 o                         
   3   0  10        185.84        195.76         4.23 o                         
   4   0  10         71.39         73.88         2.56 o                         
  -5   1  10         22.45         21.06         0.95 o                         
  -4   1  10        660.84        665.87         7.82 o                         
  -3   1  10        254.97        245.44         3.57 o                         
  -2   1  10          0.16          0.59         0.34 o                         
  -1   1  10         89.22         81.12         1.94 o                         
   0   1  10         44.17         39.39         0.99 o                         
   1   1  10        470.66        479.06         5.39 o                         
   2   1  10        158.76        155.19         3.07 o                         
   3   1  10         11.77          8.06         0.64 o                         
   4   1  10         59.46         58.71         1.75 o                         
  -5   2  10          0.34          1.73         0.39 o                         
  -4   2  10        103.86        111.01         2.39 o                         
  -3   2  10        267.51        270.39         3.35 o                         
  -2   2  10         27.23         32.51         0.98 o                         
  -1   2  10        314.85        299.13         4.44 o                         
   0   2  10        882.49        913.89         7.55 o                         
   1   2  10        609.37        621.41         6.43 o                         
   2   2  10        447.60        462.13         6.89 o                         
   3   2  10         89.93         81.17         1.83 o                         
   4   2  10        169.52        157.76         4.40 o                         
  -5   3  10          2.12          2.35         0.53 o                         
  -4   3  10         33.01         32.25         1.33 o                         
  -3   3  10         56.41         50.53         1.36 o                         
  -2   3  10         88.72         75.48         1.52 o                         
  -1   3  10        168.50        161.23         2.73 o                         
   0   3  10        124.26        122.43         2.04 o                         
   1   3  10         91.07         98.04         1.83 o                         
   2   3  10         88.59         87.50         1.99 o                         
   3   3  10         11.86         11.66         0.77 o                         
  -5   4  10         27.75         25.59         2.84 o                         
  -4   4  10         32.49         32.30         0.98 o                         
  -3   4  10         56.84         54.39         1.44 o                         
  -2   4  10        117.57        126.58         2.33 o                         
  -1   4  10        278.67        282.78         3.91 o                         
   0   4  10        109.01        104.75         1.69 o                         
   1   4  10        133.95        134.40         2.11 o                         
   2   4  10        240.93        250.66         3.47 o                         
   3   4  10         46.13         38.69         1.62 o                         
  -5   5  10          1.98          3.14         0.84 o                         
  -4   5  10        183.67        187.61         3.16 o                         
  -3   5  10        617.23        630.52         7.49 o                         
  -2   5  10         10.28          8.89         0.66 o                         
  -1   5  10         52.29         66.29         1.49 o                         
   0   5  10        133.76        134.62         2.05 o                         
   1   5  10        484.28        487.43         5.22 o                         
   2   5  10        296.27        297.29         3.63 o                         
   3   5  10          2.13          2.70         0.54 o                         
  -4   6  10         19.98         19.91         0.93 o                         
  -3   6  10          7.07          8.16         0.57 o                         
  -2   6  10         18.32         18.50         0.98 o                         
  -1   6  10          0.07          0.01         0.35 o                         
   0   6  10          9.95         10.61         0.61 o                         
   1   6  10         42.53         44.63         1.32 o                         
   2   6  10          2.68          4.41         0.53 o                         
  -4   7  10        406.32        380.13         7.80 o                         
  -3   7  10         75.74         83.57         1.74 o                         
  -2   7  10         99.18        101.10         2.16 o                         
  -1   7  10          7.37          5.29         0.55 o                         
   0   7  10        104.55        109.45         2.16 o                         
   1   7  10        130.10        128.49         2.61 o                         
   2   7  10        118.20        112.60         3.79 o                         
  -4   8  10        100.37         69.82         2.33 o                         
  -3   8  10        294.76        324.56         4.98 o                         
  -2   8  10        286.53        312.44         4.35 o                         
  -1   8  10         39.09         43.35         1.38 o                         
   0   8  10         19.41         20.17         0.79 o                         
   1   8  10         95.34         85.50         3.89 o                         
  -3   9  10          3.07          2.46         0.60 o                         
  -2   9  10        132.26        132.79         2.30 o                         
  -1   9  10         17.49         19.24         0.91 o                         
   0   9  10        104.53        105.66         3.13 o                         
  -2  10  10        246.37        246.03         4.88 o                         
  -1  10  10        116.88        111.47         1.98 o                         
   0 -14  11        138.52        132.78         3.99 o                         
   1 -14  11        260.04        245.56         6.58 o                         
  -1 -13  11        113.54        116.78         4.71 o                         
   0 -13  11          2.80          3.43         0.65 o                         
   1 -13  11        441.23        459.80         7.22 o                         
   2 -13  11        246.35        248.64         7.33 o                         
   3 -13  11         10.85          9.03         0.89 o                         
  -1 -12  11          3.07          2.70         0.79 o                         
   0 -12  11         59.63         60.26         2.19 o                         
   1 -12  11         15.67         18.05         1.30 o                         
   2 -12  11        307.29        285.48         4.92 o                         
   3 -12  11          2.53          2.47         0.50 o                         
  -2 -11  11        360.10        364.91        14.89 o                         
  -1 -11  11        155.12        156.07         3.79 o                         
   0 -11  11         46.27         51.59         1.88 o                         
   1 -11  11        491.44        483.92        11.79 o                         
   2 -11  11        293.13        324.51         4.66 o                         
   3 -11  11        205.95        221.11         5.08 o                         
   4 -11  11         11.74         10.38         0.87 o                         
  -3 -10  11         38.22         34.16         2.08 o                         
  -2 -10  11          0.24         -0.12         0.48 o                         
  -1 -10  11         52.21         50.43         1.90 o                         
   0 -10  11         39.19         39.12         1.51 o                         
   1 -10  11        170.79        166.27         3.73 o                         
   2 -10  11        505.94        483.52         6.46 o                         
   3 -10  11         65.04         66.00         2.10 o                         
   4 -10  11          3.03          2.76         0.49 o                         
  -3  -9  11        370.58        360.27        10.30 o                         
  -2  -9  11        176.23        174.46         3.57 o                         
  -1  -9  11        401.97        401.28         5.57 o                         
   0  -9  11        343.69        347.30         6.14 o                         
   1  -9  11        243.78        239.53         4.93 o                         
   2  -9  11          6.18          6.08         0.72 o                         
   3  -9  11        211.99        225.17         4.15 o                         
   4  -9  11         15.98         13.08         0.98 o                         
  -4  -8  11        157.39        145.27         5.20 o                         
  -3  -8  11        129.88        131.42         2.22 o                         
  -2  -8  11        439.91        429.97         5.33 o                         
  -1  -8  11         94.15         95.92         2.38 o                         
   0  -8  11         61.78         53.50         2.09 o                         
   1  -8  11        213.54        222.32         3.47 o                         
   2  -8  11        299.85        319.08         5.64 o                         
   3  -8  11        554.86        588.55         7.07 o                         
   4  -8  11         19.73         18.12         0.67 o                         
  -4  -7  11         29.05         27.77         0.94 o                         
  -3  -7  11          0.41          0.68         0.30 o                         
  -2  -7  11         32.67         30.71         1.62 o                         
  -1  -7  11        851.75        828.79        11.07 o                         
   0  -7  11         36.02         30.93         1.23 o                         
   1  -7  11         35.45         23.29         1.17 o                         
   2  -7  11         46.42         55.55         2.10 o                         
   3  -7  11        272.82        288.74         4.85 o                         
   4  -7  11         20.94         19.53         0.73 o                         
  -4  -6  11        210.88        217.04         3.41 o                         
  -3  -6  11          3.42          5.29         0.47 o                         
  -2  -6  11        245.42        242.63         3.88 o                         
  -1  -6  11         46.32         47.65         1.52 o                         
   0  -6  11          1.87          1.19         0.41 o                         
   1  -6  11        127.21         93.21         2.35 o                         
   2  -6  11          3.36          8.31         0.67 o                         
   3  -6  11        206.79        213.32         4.11 o                         
   4  -6  11         79.33         79.62         2.09 o                         
  -5  -5  11          2.71          3.09         0.66 o                         
  -4  -5  11          0.22          0.04         0.39 o                         
  -3  -5  11          4.19          3.65         0.61 o                         
  -2  -5  11       1862.31       1869.83        28.81 o                         
  -1  -5  11        466.89        478.74         4.89 o                         
   0  -5  11        204.34        199.03         2.89 o                         
   1  -5  11         25.59         40.66         1.38 o                         
   2  -5  11          7.08         11.34         0.71 o                         
   3  -5  11        255.96        277.01         4.28 o                         
   4  -5  11        340.47        350.59         7.25 o                         
  -5  -4  11          1.22          1.05         0.82 o                         
  -4  -4  11        236.18        233.74         4.00 o                         
  -3  -4  11         28.09         26.11         1.57 o                         
  -2  -4  11        323.25        320.07         3.82 o                         
  -1  -4  11        149.75        148.62         2.27 o                         
   0  -4  11         33.97         39.27         1.14 o                         
   1  -4  11         10.13         11.45         0.83 o                         
   2  -4  11        666.51        668.45         6.94 o                         
   3  -4  11         38.44         39.80         1.42 o                         
   4  -4  11         77.48         75.76         3.02 o                         
  -5  -3  11        298.54        289.38        13.98 o                         
  -4  -3  11         30.63         33.10         1.44 o                         
  -3  -3  11         25.24         26.56         1.37 o                         
  -2  -3  11         25.25         23.77         1.09 o                         
  -1  -3  11        856.89        822.35         7.11 o                         
   0  -3  11        722.00        710.91         7.55 o                         
   1  -3  11          3.01          7.10         0.70 o                         
   2  -3  11        878.40        929.98         8.85 o                         
   3  -3  11          2.10          2.15         0.49 o                         
   4  -3  11         60.87         70.08         2.48 o                         
  -5  -2  11        126.53        125.11         3.93 o                         
  -4  -2  11          8.39          8.97         0.79 o                         
  -3  -2  11        102.49        108.11         2.81 o                         
  -2  -2  11        546.96        549.98         6.03 o                         
  -1  -2  11       1154.54       1083.48        10.61 o                         
   0  -2  11        435.87        426.34         4.06 o                         
   1  -2  11        169.93        158.81         3.25 o                         
   2  -2  11          1.20          1.24         0.42 o                         
   3  -2  11        115.22        114.62         2.52 o                         
   4  -2  11        188.68        186.41         6.38 o                         
  -5  -1  11         65.45         58.83         2.85 o                         
  -4  -1  11         74.34         72.57         2.07 o                         
  -3  -1  11          4.11          2.36         0.47 o                         
  -2  -1  11          0.10          0.72         0.37 o                         
  -1  -1  11        198.06        226.67         3.52 o                         
   0  -1  11        435.89        449.51         4.62 o                         
   1  -1  11        123.38        128.61         2.69 o                         
   2  -1  11        180.85        187.52         3.22 o                         
   3  -1  11         10.38         11.94         0.82 o                         
   4  -1  11        348.76        361.41         9.68 o                         
  -5   0  11        267.11        240.35         5.32 o                         
  -4   0  11        234.53        255.40         4.68 o                         
  -3   0  11        157.41        161.65         3.12 o                         
  -2   0  11          0.34          0.00         0.37 o                         
  -1   0  11       1130.78       1128.52        10.18 o                         
   0   0  11        825.67        827.15         8.08 o                         
   1   0  11       1996.68       2057.00        15.82 o                         
   2   0  11         58.60         54.54         1.57 o                         
   3   0  11         76.36         78.81         2.35 o                         
   4   0  11         69.18         73.05         3.07 o                         
  -5   1  11        144.20        136.18         4.38 o                         
  -4   1  11         57.59         67.35         1.96 o                         
  -3   1  11        114.54         99.61         2.16 o                         
  -2   1  11         13.98         14.51         0.80 o                         
  -1   1  11         58.50         55.13         1.37 o                         
   0   1  11        244.83        251.91         3.73 o                         
   1   1  11        120.75        115.70         2.03 o                         
   2   1  11         31.86         34.71         1.37 o                         
   3   1  11        186.59        189.02         3.63 o                         
   4   1  11        222.94        219.26         5.61 o                         
  -5   2  11         59.11         50.83         2.89 o                         
  -4   2  11        291.55        279.65         5.38 o                         
  -3   2  11          0.28          0.82         0.35 o                         
  -2   2  11         96.22         91.40         1.71 o                         
  -1   2  11         70.77         76.81         1.87 o                         
   0   2  11         36.59         39.41         1.51 o                         
   1   2  11         89.43         95.61         1.86 o                         
   2   2  11         45.05         44.83         1.74 o                         
   3   2  11        115.94        116.14         2.31 o                         
  -5   3  11         44.49         37.29         3.68 o                         
  -4   3  11        366.69        385.13         5.11 o                         
  -3   3  11         36.80         45.40         1.37 o                         
  -2   3  11         14.12         23.78         0.94 o                         
  -1   3  11         44.30         39.15         1.14 o                         
   0   3  11        661.34        664.47         6.12 o                         
   1   3  11        572.20        574.11         5.82 o                         
   2   3  11         85.37         80.27         1.99 o                         
   3   3  11         92.56         83.72         2.42 o                         
  -5   4  11         49.50         40.93         1.99 o                         
  -4   4  11        286.61        293.28         6.54 o                         
  -3   4  11         13.56         16.31         0.85 o                         
  -2   4  11         94.31         93.42         1.95 o                         
  -1   4  11          0.27          0.16         0.37 o                         
   0   4  11        736.63        751.17         6.82 o                         
   1   4  11        305.75        311.41         3.90 o                         
   2   4  11         12.63         10.27         0.93 o                         
   3   4  11        319.74        306.60         7.53 o                         
  -4   5  11         38.87         35.31         1.11 o                         
  -3   5  11         79.63         83.41         1.79 o                         
  -2   5  11          8.55         12.23         0.80 o                         
  -1   5  11        446.97        430.25         4.90 o                         
   0   5  11          8.67         10.46         0.59 o                         
   1   5  11          4.15          5.05         0.51 o                         
   2   5  11          0.19          0.58         0.93 o                         
  -4   6  11        749.10        757.11        12.73 o                         
  -3   6  11        857.86        894.71         8.92 o                         
  -2   6  11        311.08        336.60         4.39 o                         
  -1   6  11          7.04          6.62         0.63 o                         
   0   6  11        447.11        469.28         4.80 o                         
   1   6  11        455.17        458.44         6.21 o                         
   2   6  11         22.91         19.10         1.37 o                         
  -4   7  11         25.81         24.24         1.27 o                         
  -3   7  11        136.50        140.63         2.60 o                         
  -2   7  11          4.16          2.55         0.41 o                         
  -1   7  11          3.20          4.10         0.47 o                         
   0   7  11         10.28         11.55         0.59 o                         
   1   7  11         71.46         69.92         3.22 o                         
  -3   8  11        106.87        105.89         4.89 o                         
  -2   8  11        170.06        178.86         2.62 o                         
  -1   8  11          2.63          2.23         0.44 o                         
   0   8  11          0.70          0.87         0.42 o                         
   1   8  11          6.08          4.86         0.81 o                         
  -3   9  11        240.54        222.08         6.06 o                         
  -2   9  11         85.28         86.44         2.20 o                         
  -1   9  11          1.68          1.75         0.39 o                         
   0   9  11         33.82         28.36         1.66 o                         
   1 -14  12          1.54          1.20         0.54 o                         
  -1 -13  12         68.88         71.50         3.25 o                         
   0 -13  12         77.13         82.24         4.08 o                         
   1 -13  12         63.61         57.74         2.66 o                         
   2 -13  12        200.74        207.08         6.09 o                         
  -1 -12  12         35.36         31.23         1.86 o                         
   0 -12  12        103.45        103.99         3.62 o                         
   1 -12  12        471.75        482.64         7.36 o                         
   2 -12  12        429.23        429.17        13.67 o                         
   3 -12  12         49.30         57.94         2.53 o                         
  -2 -11  12         43.45         41.66         3.08 o                         
  -1 -11  12         15.08         13.20         1.44 o                         
   0 -11  12          4.45          4.08         0.95 o                         
   1 -11  12         34.46         33.75         2.12 o                         
   2 -11  12         40.38         35.47         1.35 o                         
   3 -11  12          2.95          4.29         0.65 o                         
  -2 -10  12        215.60        232.45         5.76 o                         
  -1 -10  12        526.92        552.82         9.53 o                         
   0 -10  12         18.69         19.89         1.47 o                         
   1 -10  12         74.13         75.04         2.59 o                         
   2 -10  12        280.40        304.95         5.24 o                         
   3 -10  12        220.83        209.20         3.51 o                         
  -3  -9  12         88.77         83.19         2.39 o                         
  -2  -9  12         81.28         78.50         2.14 o                         
  -1  -9  12        189.90        195.98         4.16 o                         
   0  -9  12         66.36         71.34         2.24 o                         
   1  -9  12        622.52        606.24        10.47 o                         
   2  -9  12        386.09        381.67         6.11 o                         
   3  -9  12         34.05         30.35         1.29 o                         
   4  -9  12        127.19        133.32         3.93 o                         
  -4  -8  12          8.47          8.86         1.04 o                         
  -3  -8  12          2.17          2.41         0.49 o                         
  -2  -8  12          7.42          8.55         0.83 o                         
  -1  -8  12        373.72        386.33         5.03 o                         
   0  -8  12         74.41         67.32         1.90 o                         
   1  -8  12          1.42          1.27         0.49 o                         
   2  -8  12         50.34         44.58         1.83 o                         
   3  -8  12         10.45         10.99         0.85 o                         
   4  -8  12         11.81         11.15         0.74 o                         
  -4  -7  12          0.04         -0.98         1.01 o                         
  -3  -7  12       1392.23       1420.72        20.16 o                         
  -2  -7  12         29.79         29.54         1.09 o                         
  -1  -7  12          6.27          5.99         0.68 o                         
   0  -7  12        428.63        406.80         5.72 o                         
   1  -7  12        333.95        338.55         5.61 o                         
   2  -7  12        384.69        398.03         5.61 o                         
   3  -7  12        172.16        170.72         3.23 o                         
   4  -7  12          1.05          0.66         0.25 o                         
  -4  -6  12         83.36         73.76         1.68 o                         
  -3  -6  12        507.46        501.15         6.03 o                         
  -2  -6  12        887.84        938.12         9.72 o                         
  -1  -6  12         79.49         83.38         2.06 o                         
   0  -6  12         30.69         26.06         1.75 o                         
   1  -6  12         18.89         25.00         1.23 o                         
   2  -6  12        422.55        414.07         5.32 o                         
   3  -6  12        577.57        588.33         9.50 o                         
   4  -6  12          5.10          4.73         0.45 o                         
  -4  -5  12         47.06         46.76         1.46 o                         
  -3  -5  12        127.53        137.58         2.99 o                         
  -2  -5  12       1560.15       1614.84        13.95 o                         
  -1  -5  12        427.42        435.56         4.65 o                         
   0  -5  12          3.16          4.32         0.52 o                         
   1  -5  12         22.47         16.92         0.94 o                         
   2  -5  12         38.46         39.48         1.26 o                         
   3  -5  12          0.02          0.08         0.42 o                         
   4  -5  12          0.23         -0.08         0.39 o                         
  -5  -4  12          1.86          1.41         0.56 o                         
  -4  -4  12          9.72         10.43         0.78 o                         
  -3  -4  12        293.82        312.74         5.81 o                         
  -2  -4  12       1729.06       1717.47        22.83 o                         
  -1  -4  12       1014.57       1036.40         8.88 o                         
   0  -4  12        519.02        537.69         6.08 o                         
   1  -4  12         69.85         72.19         2.02 o                         
   2  -4  12        136.01        128.89         2.51 o                         
   3  -4  12        995.89        995.19        12.88 o                         
   4  -4  12        377.96        394.31         7.23 o                         
  -5  -3  12          2.60          2.95         0.54 o                         
  -4  -3  12          0.95          1.68         0.47 o                         
  -3  -3  12         17.89         20.74         1.42 o                         
  -2  -3  12        151.99        159.05         3.03 o                         
  -1  -3  12        262.54        271.65         3.64 o                         
   0  -3  12        439.94        437.91         5.02 o                         
   1  -3  12         29.66         31.99         1.41 o                         
   2  -3  12       1554.02       1540.88        16.03 o                         
   3  -3  12        213.36        209.24         4.55 o                         
   4  -3  12        360.57        389.47         9.87 o                         
  -5  -2  12         45.56         40.26         4.68 o                         
  -4  -2  12          1.43          1.71         0.54 o                         
  -3  -2  12         15.52         16.87         1.14 o                         
  -2  -2  12        343.62        338.48         4.83 o                         
  -1  -2  12       1232.24       1233.88        11.98 o                         
   0  -2  12        572.30        595.96         5.73 o                         
   1  -2  12         80.67         79.46         2.04 o                         
   2  -2  12        187.01        191.89         3.64 o                         
   3  -2  12         32.69         36.87         1.49 o                         
   4  -2  12        214.38        230.19         6.51 o                         
  -5  -1  12          1.18          2.48         0.86 o                         
  -4  -1  12          4.09          4.55         0.59 o                         
  -3  -1  12        179.97        179.05         3.26 o                         
  -2  -1  12        272.49        257.15         4.12 o                         
  -1  -1  12        372.25        362.17         4.55 o                         
   0  -1  12         66.98         70.68         1.71 o                         
   1  -1  12         25.93         26.40         1.17 o                         
   2  -1  12        191.97        190.37         3.52 o                         
   3  -1  12        501.63        495.37        13.05 o                         
   4  -1  12        138.42        116.80         3.42 o                         
  -5   0  12          0.19          0.60         0.74 o                         
  -4   0  12        161.70        168.93         3.50 o                         
  -3   0  12        274.12        268.33         4.19 o                         
  -2   0  12        306.36        327.92         4.42 o                         
  -1   0  12        227.61        227.25         3.12 o                         
   0   0  12        200.33        212.86         3.27 o                         
   1   0  12          5.02          6.85         0.66 o                         
   2   0  12        239.02        253.28         5.69 o                         
   3   0  12        127.64        126.13         3.14 o                         
  -5   1  12        144.50        130.70         5.16 o                         
  -4   1  12         13.85         16.39         0.94 o                         
  -3   1  12          1.88          3.85         0.49 o                         
  -2   1  12        168.11        157.96         2.62 o                         
  -1   1  12        542.04        539.88         5.62 o                         
   0   1  12        198.33        201.97         3.23 o                         
   1   1  12         26.11         27.91         1.03 o                         
   2   1  12         82.20         84.17         2.12 o                         
   3   1  12          0.17          0.75         0.86 o                         
  -5   2  12        593.66        523.64        11.94 o                         
  -4   2  12        138.90        144.09         3.05 o                         
  -3   2  12         61.46         60.48         1.50 o                         
  -2   2  12         31.08         29.23         1.19 o                         
  -1   2  12       1072.46       1063.47         8.78 o                         
   0   2  12        183.69        191.53         2.83 o                         
   1   2  12        398.75        413.46         4.69 o                         
   2   2  12        287.43        278.22         3.99 o                         
   3   2  12        139.04        135.52         4.87 o                         
  -4   3  12          1.70          1.95         0.47 o                         
  -3   3  12         85.76         70.80         1.57 o                         
  -2   3  12        290.85        272.01         3.76 o                         
  -1   3  12        137.36        145.95         2.29 o                         
   0   3  12         88.81         89.79         1.84 o                         
   1   3  12         64.45         67.11         1.46 o                         
   2   3  12         26.37         27.95         1.16 o                         
   3   3  12          5.84          6.70         0.80 o                         
  -4   4  12        401.25        423.74         6.68 o                         
  -3   4  12        117.93        123.35         2.18 o                         
  -2   4  12         22.63         22.79         1.02 o                         
  -1   4  12         82.64         84.75         2.06 o                         
   0   4  12         34.26         36.06         1.14 o                         
   1   4  12          3.28          3.48         0.41 o                         
   2   4  12        234.20        213.81         4.64 o                         
  -4   5  12         95.91        109.07         4.99 o                         
  -3   5  12         75.92         85.33         1.85 o                         
  -2   5  12        109.73        103.27         2.14 o                         
  -1   5  12          1.12          1.87         0.46 o                         
   0   5  12         99.19        104.00         2.04 o                         
   1   5  12        193.22        187.87         3.91 o                         
   2   5  12        158.40        142.14        11.37 o                         
  -4   6  12         37.34         26.48         2.05 o                         
  -3   6  12         53.70         53.11         1.29 o                         
  -2   6  12         59.52         58.48         1.47 o                         
  -1   6  12         31.45         32.75         1.23 o                         
   0   6  12        323.89        343.17         4.83 o                         
   1   6  12          8.32          7.32         0.81 o                         
  -3   7  12         83.01         87.29         2.32 o                         
  -2   7  12        175.38        175.83         2.65 o                         
  -1   7  12         82.82         76.06         2.74 o                         
   0   7  12          0.86          1.25         0.42 o                         
   1   7  12        173.87        159.15         4.81 o                         
  -3   8  12         80.56         61.49         3.25 o                         
  -2   8  12         41.23         35.56         1.19 o                         
  -1   8  12          1.18          0.68         0.39 o                         
   0   8  12         69.89         64.20         2.74 o                         
   0 -13  13          1.99          2.53         0.53 o                         
   1 -13  13          2.40          1.64         0.41 o                         
   2 -13  13         14.27         16.38         1.26 o                         
  -1 -12  13          4.06          5.66         0.78 o                         
   0 -12  13         77.18         76.68         3.16 o                         
   1 -12  13         65.05         56.81         3.44 o                         
   2 -12  13         60.36         54.53         1.97 o                         
  -2 -11  13        352.37        379.82        10.52 o                         
  -1 -11  13          2.02          2.10         0.74 o                         
   0 -11  13        185.86        203.47         5.59 o                         
   1 -11  13        108.94        112.96         3.79 o                         
   2 -11  13         73.74         72.51         2.13 o                         
   3 -11  13         14.98         15.49         1.24 o                         
  -2 -10  13          0.02          0.31         0.68 o                         
  -1 -10  13          2.09          2.37         0.63 o                         
   0 -10  13         22.55         18.45         1.70 o                         
   1 -10  13          0.87          0.56         0.61 o                         
   2 -10  13         61.39         59.54         2.13 o                         
   3 -10  13         33.81         25.60         1.30 o                         
  -3  -9  13        200.44        205.50         7.79 o                         
  -2  -9  13        212.94        220.94         4.03 o                         
  -1  -9  13        209.39        206.52         5.00 o                         
   0  -9  13        152.30        165.43         3.49 o                         
   1  -9  13         14.97          8.99         1.18 o                         
   2  -9  13         45.09         51.87         1.83 o                         
   3  -9  13          2.67          1.90         0.45 o                         
  -3  -8  13         88.02         88.38         2.61 o                         
  -2  -8  13        212.35        219.54         3.88 o                         
  -1  -8  13        255.97        253.64         4.11 o                         
   0  -8  13        196.77        187.43         3.61 o                         
   1  -8  13       1045.97        954.20        25.19 o                         
   2  -8  13        525.86        522.55         7.52 o                         
   3  -8  13         36.90         36.75         1.52 o                         
  -4  -7  13        256.43        232.69        10.23 o                         
  -3  -7  13        115.06        111.48         2.63 o                         
  -2  -7  13         28.16         28.40         1.59 o                         
  -1  -7  13        127.43        126.93         2.81 o                         
   0  -7  13          5.71          8.72         0.69 o                         
   1  -7  13        117.11        109.52         3.20 o                         
   2  -7  13        136.59        125.81         3.06 o                         
   3  -7  13        114.08        118.67         4.37 o                         
   4  -7  13         65.16         62.66         2.44 o                         
  -4  -6  13         21.97         21.14         1.04 o                         
  -3  -6  13        831.21        823.02        12.14 o                         
  -2  -6  13          1.33          1.42         0.40 o                         
  -1  -6  13        753.20        760.35         8.27 o                         
   0  -6  13          2.51          4.11         0.59 o                         
   1  -6  13        524.97        519.87        10.49 o                         
   2  -6  13        355.60        367.82         7.37 o                         
   3  -6  13         51.66         50.91         1.48 o                         
   4  -6  13         15.14         15.83         1.21 o                         
  -4  -5  13         13.72         12.92         0.71 o                         
  -3  -5  13         27.68         27.24         1.48 o                         
  -2  -5  13        822.54        858.34         9.82 o                         
  -1  -5  13        563.38        566.85         6.62 o                         
   0  -5  13         20.12         17.21         0.90 o                         
   1  -5  13        559.44        550.93         7.16 o                         
   2  -5  13        304.08        293.85         4.98 o                         
   3  -5  13        623.65        628.03        10.74 o                         
   4  -5  13          0.12          0.26         0.35 o                         
  -4  -4  13         93.32         93.55         2.08 o                         
  -3  -4  13        125.94        125.90         3.30 o                         
  -2  -4  13        720.90        731.47         8.80 o                         
  -1  -4  13         16.89         20.20         0.91 o                         
   0  -4  13        155.78        155.15         2.64 o                         
   1  -4  13        255.90        252.05         5.05 o                         
   2  -4  13         17.66         19.19         1.05 o                         
   3  -4  13         11.98         15.67         0.91 o                         
   4  -4  13        240.04        231.70         6.11 o                         
  -4  -3  13        180.59        189.02         4.23 o                         
  -3  -3  13        429.67        438.89         8.70 o                         
  -2  -3  13        476.66        484.38         6.11 o                         
  -1  -3  13         24.19         25.51         1.03 o                         
   0  -3  13          1.71          2.64         0.50 o                         
   1  -3  13          8.35          8.12         0.68 o                         
   2  -3  13        171.04        170.31         4.24 o                         
   3  -3  13        352.01        347.82         8.06 o                         
  -5  -2  13        237.69        220.89         6.08 o                         
  -4  -2  13         49.61         49.73         1.88 o                         
  -3  -2  13        236.25        247.99         6.70 o                         
  -2  -2  13        284.67        289.45         4.59 o                         
  -1  -2  13        204.91        208.33         3.02 o                         
   0  -2  13         67.98         78.05         1.74 o                         
   1  -2  13        816.69        811.67         9.58 o                         
   2  -2  13        438.09        447.37         5.99 o                         
   3  -2  13        153.60        163.20         4.43 o                         
  -5  -1  13         20.33         21.14         1.54 o                         
  -4  -1  13          5.38          4.90         0.62 o                         
  -3  -1  13         10.80         13.55         0.97 o                         
  -2  -1  13          0.71          0.38         0.43 o                         
  -1  -1  13          4.96          5.68         0.64 o                         
   0  -1  13        221.02        246.46         3.52 o                         
   1  -1  13        393.68        408.15         5.33 o                         
   2  -1  13        216.60        224.02         5.13 o                         
   3  -1  13          2.17          1.57         0.84 o                         
  -5   0  13        117.16        108.95         3.77 o                         
  -4   0  13         71.94         71.82         2.10 o                         
  -3   0  13          3.18          2.32         0.54 o                         
  -2   0  13        538.79        537.63         6.14 o                         
  -1   0  13         89.48         91.18         1.87 o                         
   0   0  13         11.94         13.56         0.81 o                         
   1   0  13         81.50         82.15         1.97 o                         
   2   0  13        138.94        142.13         5.18 o                         
   3   0  13        183.76        173.98         5.92 o                         
  -4   1  13         82.02         69.94         1.99 o                         
  -3   1  13         38.26         34.78         1.29 o                         
  -2   1  13        778.71        808.27         8.18 o                         
  -1   1  13        204.02        219.05         2.93 o                         
   0   1  13        323.16        348.40         4.48 o                         
   1   1  13        234.16        247.86         5.02 o                         
   2   1  13         73.64         74.31         2.52 o                         
   3   1  13        428.70        430.49        10.55 o                         
  -4   2  13         83.14         78.32         1.92 o                         
  -3   2  13         21.21         18.58         0.93 o                         
  -2   2  13          3.69          4.29         0.55 o                         
  -1   2  13         18.72         16.31         0.70 o                         
   0   2  13        315.57        330.72         4.30 o                         
   1   2  13         14.96         15.65         0.75 o                         
   2   2  13          5.19          5.31         0.68 o                         
   3   2  13         59.85         52.00         2.17 o                         
  -4   3  13         14.96         20.79         2.39 o                         
  -3   3  13        131.41        122.28         2.35 o                         
  -2   3  13         15.06         10.67         0.65 o                         
  -1   3  13        447.06        476.32         7.51 o                         
   0   3  13        183.03        189.15         2.72 o                         
   1   3  13        152.23        152.41         2.50 o                         
   2   3  13          1.05          0.69         0.66 o                         
  -4   4  13          0.19          0.96         0.67 o                         
  -3   4  13         14.45         16.06         0.71 o                         
  -2   4  13        212.89        210.50         2.89 o                         
  -1   4  13        375.95        371.18         4.59 o                         
   0   4  13          4.66          3.84         0.47 o                         
   1   4  13         49.54         44.60         1.22 o                         
   2   4  13         94.51         90.69         3.44 o                         
  -4   5  13         72.82         74.94         3.33 o                         
  -3   5  13         40.37         37.01         1.27 o                         
  -2   5  13         17.40         14.41         0.67 o                         
  -1   5  13          0.15          1.66         0.40 o                         
   0   5  13        309.24        320.11         4.53 o                         
   1   5  13          3.89          2.20         0.55 o                         
  -3   6  13          6.98          7.56         0.65 o                         
  -2   6  13         13.98         15.09         0.65 o                         
  -1   6  13         99.66         97.50         1.87 o                         
   0   6  13        493.17        502.06         9.56 o                         
   1   6  13        215.04        192.35         5.37 o                         
  -3   7  13         45.68         35.91         1.88 o                         
  -2   7  13         72.18         66.04         1.93 o                         
  -1   7  13         33.58         28.51         1.22 o                         
   0   7  13        253.20        233.19         4.44 o                         
   0 -13  14         66.88         68.40         6.11 o                         
   1 -13  14         86.95         74.60         2.82 o                         
  -1 -12  14         23.30         24.41         1.87 o                         
   0 -12  14        232.86        232.77         5.21 o                         
   1 -12  14        323.52        327.55         6.40 o                         
   2 -12  14          8.18          5.90         0.58 o                         
  -1 -11  14          0.15          0.50         0.53 o                         
   0 -11  14         53.96         55.44         2.51 o                         
   1 -11  14         16.68         16.58         1.07 o                         
   2 -11  14          0.03          0.81         0.42 o                         
  -2 -10  14        143.54        142.85         6.66 o                         
  -1 -10  14        390.21        398.62         8.50 o                         
   0 -10  14        547.30        561.57        10.96 o                         
   1 -10  14        570.03        577.21        10.88 o                         
   2 -10  14        198.72        215.74         5.06 o                         
   3 -10  14        131.62        116.49         2.56 o                         
  -3  -9  14         92.07         82.92         6.76 o                         
  -2  -9  14         79.59         78.20         2.35 o                         
  -1  -9  14        110.60        109.45         2.72 o                         
   0  -9  14        283.64        279.17         5.85 o                         
   1  -9  14        152.67        155.54         4.64 o                         
   2  -9  14        367.54        357.38         6.11 o                         
   3  -9  14          0.51          0.19         0.33 o                         
  -3  -8  14        116.66        117.88         3.45 o                         
  -2  -8  14        536.61        537.66         8.81 o                         
  -1  -8  14          0.76          0.79         0.41 o                         
   0  -8  14        320.11        315.66         4.54 o                         
   1  -8  14          6.45          8.21         0.71 o                         
   2  -8  14         62.14         56.55         2.07 o                         
   3  -8  14          1.92          2.23         0.39 o                         
  -3  -7  14         10.39          9.48         0.91 o                         
  -2  -7  14         67.08         65.88         2.14 o                         
  -1  -7  14          5.96          8.08         0.76 o                         
   0  -7  14       1197.62       1189.20        11.88 o                         
   1  -7  14        518.49        486.06         7.94 o                         
   2  -7  14        293.10        290.59         6.44 o                         
   3  -7  14         28.04         18.22         1.96 o                         
  -4  -6  14         14.70         14.07         0.97 o                         
  -3  -6  14         40.80         37.34         1.24 o                         
  -2  -6  14          6.30          7.56         0.73 o                         
  -1  -6  14          0.04          0.44         0.42 o                         
   0  -6  14         31.34         33.13         1.22 o                         
   1  -6  14         21.66         12.96         0.96 o                         
   2  -6  14        132.74        148.61         3.01 o                         
   3  -6  14        123.87        130.13         3.69 o                         
  -4  -5  14        197.84        198.22         3.65 o                         
  -3  -5  14          1.38          1.29         0.47 o                         
  -2  -5  14        504.28        514.61         7.24 o                         
  -1  -5  14         97.23         98.75         2.16 o                         
   0  -5  14          1.66          1.35         0.62 o                         
   1  -5  14        235.47        231.96         4.67 o                         
   2  -5  14        157.89        144.70         3.72 o                         
   3  -5  14         20.29         16.81         0.91 o                         
  -4  -4  14         30.97         29.94         1.76 o                         
  -3  -4  14        548.75        565.64        11.34 o                         
  -2  -4  14          8.27          7.66         0.66 o                         
  -1  -4  14         15.90         16.42         0.86 o                         
   0  -4  14          0.98          0.72         0.45 o                         
   1  -4  14        225.41        243.09         4.26 o                         
   2  -4  14        230.26        240.57         3.47 o                         
   3  -4  14         82.30         80.97         2.53 o                         
  -4  -3  14          0.63          0.84         0.27 o                         
  -3  -3  14         29.96         31.50         1.78 o                         
  -2  -3  14         38.36         37.30         1.38 o                         
  -1  -3  14        452.72        470.36         5.46 o                         
   0  -3  14         25.43         25.53         1.13 o                         
   1  -3  14        302.50        311.52         5.98 o                         
   2  -3  14          2.27          2.77         0.41 o                         
   3  -3  14         25.86         28.07         1.59 o                         
  -4  -2  14          4.92          4.11         0.63 o                         
  -3  -2  14         54.16         49.94         1.98 o                         
  -2  -2  14         42.76         43.83         1.53 o                         
  -1  -2  14         20.26         20.94         0.90 o                         
   0  -2  14          7.02          8.91         0.84 o                         
   1  -2  14         59.02         59.52         1.59 o                         
   2  -2  14        305.97        302.62         4.94 o                         
   3  -2  14         34.97         36.61         1.52 o                         
  -4  -1  14         60.41         57.62         1.71 o                         
  -3  -1  14         40.83         40.15         1.51 o                         
  -2  -1  14         13.60         14.16         0.83 o                         
  -1  -1  14        513.95        517.88         5.45 o                         
   0  -1  14        462.35        466.87         5.80 o                         
   1  -1  14        809.66        815.30        10.48 o                         
   2  -1  14        121.72        118.24         2.77 o                         
   3  -1  14         68.53         63.14         5.59 o                         
  -4   0  14         56.71         50.37         1.54 o                         
  -3   0  14         92.76         94.88         2.04 o                         
  -2   0  14          0.17          0.36         0.38 o                         
  -1   0  14         10.34          9.31         0.63 o                         
   0   0  14        957.79        997.99         9.34 o                         
   1   0  14        344.45        342.31         5.69 o                         
   2   0  14         19.57         17.95         0.90 o                         
   3   0  14          5.27          5.35         0.75 o                         
  -4   1  14        318.62        300.14         6.57 o                         
  -3   1  14         45.05         38.04         1.38 o                         
  -2   1  14        277.76        277.03         3.78 o                         
  -1   1  14        120.41        120.37         2.14 o                         
   0   1  14        189.90        194.31         3.27 o                         
   1   1  14        175.71        178.77         3.29 o                         
   2   1  14         76.27         73.88         2.18 o                         
  -4   2  14         79.57         84.69         4.10 o                         
  -3   2  14         65.85         61.62         1.67 o                         
  -2   2  14        534.40        550.29         6.42 o                         
  -1   2  14         64.80         68.02         1.50 o                         
   0   2  14        382.14        408.22         4.63 o                         
   1   2  14        244.00        239.11         3.66 o                         
   2   2  14         15.41         16.79         1.58 o                         
  -4   3  14         29.94         26.66         2.04 o                         
  -3   3  14          1.26          1.02         0.37 o                         
  -2   3  14          6.39          4.37         0.48 o                         
  -1   3  14          8.89          9.11         0.57 o                         
   0   3  14         31.34         33.42         0.94 o                         
   1   3  14         64.01         63.33         1.78 o                         
   2   3  14        243.10        222.11         6.01 o                         
  -4   4  14         91.77         99.71         3.64 o                         
  -3   4  14        106.18        107.76         1.95 o                         
  -2   4  14         63.99         61.88         1.58 o                         
  -1   4  14        391.02        411.72         4.92 o                         
   0   4  14         16.36         18.98         0.89 o                         
   1   4  14          2.13          1.60         0.98 o                         
  -3   5  14         99.96         91.55         5.69 o                         
  -2   5  14        109.39         99.74         2.03 o                         
  -1   5  14        644.02        629.10         6.34 o                         
   0   5  14        299.63        292.20        18.95 o                         
  -2   6  14         15.40          9.93         0.87 o                         
  -1   6  14         24.34         21.84         1.77 o                         
   0   6  14          2.60          1.44         0.66 o                         
   0 -12  15         22.77         18.53         1.04 o                         
   1 -12  15         44.35         39.36         1.45 o                         
  -1 -11  15         27.39         27.35         2.05 o                         
   0 -11  15        273.89        261.01         5.67 o                         
   1 -11  15        451.27        432.90         7.87 o                         
   2 -11  15          8.47          9.05         0.67 o                         
  -2 -10  15          0.50          0.45         0.55 o                         
  -1 -10  15         25.61         20.78         1.17 o                         
   0 -10  15         25.00         33.12         1.85 o                         
   1 -10  15         58.47         64.09         2.10 o                         
   2 -10  15          5.82          5.69         0.65 o                         
  -2  -9  15         36.42         39.15         1.86 o                         
  -1  -9  15        148.09        143.51         2.87 o                         
   0  -9  15         59.16         60.09         2.63 o                         
   1  -9  15        210.02        215.22         4.36 o                         
   2  -9  15        129.82        115.95         4.15 o                         
  -3  -8  15         23.55         22.36         1.19 o                         
  -2  -8  15        221.45        211.82         4.41 o                         
  -1  -8  15         48.25         45.14         1.41 o                         
   0  -8  15         46.88         57.22         1.73 o                         
   1  -8  15        313.60        327.93         6.97 o                         
   2  -8  15        340.93        336.52         9.19 o                         
   3  -8  15         48.35         49.22         2.28 o                         
  -3  -7  15          8.78          6.66         0.85 o                         
  -2  -7  15        259.80        257.91         5.15 o                         
  -1  -7  15          0.91          1.02         0.36 o                         
   0  -7  15         54.06         54.88         1.78 o                         
   1  -7  15          0.30          0.82         0.40 o                         
   2  -7  15         42.50         39.39         2.07 o                         
   3  -7  15          8.02          6.29         0.89 o                         
  -3  -6  15          5.60          7.08         0.80 o                         
  -2  -6  15        137.28        147.10         3.33 o                         
  -1  -6  15         20.29         21.36         0.87 o                         
   0  -6  15        670.12        649.48         7.71 o                         
   1  -6  15        154.27        155.27         3.44 o                         
   2  -6  15         76.81         81.10         2.34 o                         
   3  -6  15          1.99          1.23         0.50 o                         
  -4  -5  15         72.47         69.16         2.77 o                         
  -3  -5  15        142.33        138.99         3.95 o                         
  -2  -5  15        401.71        398.52         6.14 o                         
  -1  -5  15         15.31         15.57         0.85 o                         
   0  -5  15         78.33         84.43         3.22 o                         
   1  -5  15         98.35        100.06         2.68 o                         
   2  -5  15        366.04        391.59         6.67 o                         
   3  -5  15         68.67         69.52         2.93 o                         
  -4  -4  15         44.19         44.85         1.40 o                         
  -3  -4  15         61.06         60.13         1.87 o                         
  -2  -4  15         54.81         56.84         1.72 o                         
  -1  -4  15         42.10         42.85         1.51 o                         
   0  -4  15         39.67         36.45         1.85 o                         
   1  -4  15         53.06         50.80         1.64 o                         
   2  -4  15         84.57         78.67         1.88 o                         
   3  -4  15         11.78          8.46         0.93 o                         
  -4  -3  15         37.21         33.28         1.29 o                         
  -3  -3  15        973.98       1027.67        16.12 o                         
  -2  -3  15        559.67        574.46         8.17 o                         
  -1  -3  15        513.80        523.61         6.90 o                         
   0  -3  15        123.66        124.03         2.71 o                         
   1  -3  15         84.83         81.75         2.01 o                         
   2  -3  15        249.16        250.71         5.14 o                         
  -4  -2  15          7.94          7.39         0.67 o                         
  -3  -2  15        119.39        120.57         2.75 o                         
  -2  -2  15        173.31        193.18         2.97 o                         
  -1  -2  15        432.86        440.38         5.07 o                         
   0  -2  15        110.56        117.51         3.19 o                         
   1  -2  15        340.29        328.77         6.25 o                         
   2  -2  15        115.12        115.83         4.31 o                         
  -4  -1  15          4.98          6.03         1.41 o                         
  -3  -1  15        147.57        153.09         3.88 o                         
  -2  -1  15        151.66        153.76         2.57 o                         
  -1  -1  15          6.71          7.93         0.56 o                         
   0  -1  15        148.67        150.05         2.64 o                         
   1  -1  15          3.85          3.04         0.54 o                         
   2  -1  15        113.74        113.24         2.72 o                         
  -4   0  15          0.37          0.37         0.42 o                         
  -3   0  15        281.96        283.60         5.06 o                         
  -2   0  15         43.31         45.12         1.30 o                         
  -1   0  15        399.50        417.38         4.44 o                         
   0   0  15          0.45          0.64         0.42 o                         
   1   0  15        237.08        238.33         5.26 o                         
   2   0  15        267.77        265.22         7.40 o                         
  -4   1  15         22.80         25.18         1.88 o                         
  -3   1  15         63.79         59.66         1.49 o                         
  -2   1  15        250.49        256.82         3.32 o                         
  -1   1  15        116.08        124.41         2.19 o                         
   0   1  15        422.18        446.61         5.14 o                         
   1   1  15        367.85        353.53         6.31 o                         
   2   1  15        161.95        142.60         4.50 o                         
  -4   2  15         13.37         16.93         1.36 o                         
  -3   2  15         63.13         61.29         1.68 o                         
  -2   2  15        102.55        104.74         1.91 o                         
  -1   2  15          9.87         11.37         0.58 o                         
   0   2  15        192.97        190.29         2.66 o                         
   1   2  15         23.09         20.02         0.99 o                         
  -3   3  15        196.87        180.47         6.14 o                         
  -2   3  15        416.52        420.97         5.73 o                         
  -1   3  15        250.13        261.17         3.88 o                         
   0   3  15         33.54         37.83         1.61 o                         
  -3   4  15          0.07          1.12         0.46 o                         
  -2   4  15         75.99         65.85         9.12 o                         
  -1   4  15         12.83         12.88         1.70 o                         
   0   4  15         22.22         22.19         1.95 o                         
  -2   5  15         64.46         54.29         2.73 o                         
  -1   5  15         24.30         20.68         1.80 o                         
   0 -11  16         19.56         13.46         0.89 o                         
   1 -11  16         52.49         49.55         2.38 o                         
  -1 -10  16        115.05        118.03         4.34 o                         
   0 -10  16        339.46        358.23         7.16 o                         
   1 -10  16        141.28        126.49         5.84 o                         
   2 -10  16          1.46          2.95         0.70 o                         
  -2  -9  16          0.02         -0.65         0.65 o                         
  -1  -9  16         17.54         18.48         1.23 o                         
   0  -9  16          0.54          0.88         0.73 o                         
   1  -9  16         22.88         25.45         1.11 o                         
   2  -9  16         22.07         21.91         1.65 o                         
  -2  -8  16         18.72         15.93         1.73 o                         
  -1  -8  16        102.19        103.99         2.60 o                         
   0  -8  16          1.55          4.57         0.76 o                         
   1  -8  16         71.70         87.15         2.51 o                         
   2  -8  16          1.56          1.37         0.61 o                         
  -3  -7  16        332.01        306.27        15.11 o                         
  -2  -7  16         68.78         71.08         3.54 o                         
  -1  -7  16        149.13        142.82         2.85 o                         
   0  -7  16         28.79         30.48         1.45 o                         
   1  -7  16        520.41        522.31         6.66 o                         
   2  -7  16        156.95        158.05         5.44 o                         
  -3  -6  16         23.90         21.32         1.32 o                         
  -2  -6  16         11.21         11.33         0.73 o                         
  -1  -6  16         32.32         30.18         1.26 o                         
   0  -6  16        178.14        174.51         3.49 o                         
   1  -6  16        182.59        181.18         3.64 o                         
   2  -6  16         55.23         44.62         2.59 o                         
  -3  -5  16          0.89          0.95         0.53 o                         
  -2  -5  16        101.25         98.78         2.57 o                         
  -1  -5  16         90.08         85.30         2.38 o                         
   0  -5  16        264.14        258.44         6.54 o                         
   1  -5  16          4.16          6.95         0.67 o                         
   2  -5  16          5.46          4.79         0.95 o                         
  -3  -4  16        302.06        311.20         4.63 o                         
  -2  -4  16        539.11        556.70         7.51 o                         
  -1  -4  16         13.64         13.80         0.86 o                         
   0  -4  16        114.90        127.52         2.75 o                         
   1  -4  16        416.49        455.37        11.76 o                         
   2  -4  16        608.94        559.93        12.92 o                         
  -3  -3  16        283.76        306.54         5.19 o                         
  -2  -3  16         23.27         27.08         1.19 o                         
  -1  -3  16         80.07         76.69         1.82 o                         
   0  -3  16         50.66         48.06         1.81 o                         
   1  -3  16         13.83         11.24         0.76 o                         
   2  -3  16        201.24        160.53         4.36 o                         
  -4  -2  16        270.79        250.59         6.51 o                         
  -3  -2  16        380.69        383.59         8.17 o                         
  -2  -2  16        101.49        106.07         1.88 o                         
  -1  -2  16        116.45        120.27         2.64 o                         
   0  -2  16          0.30          0.77         0.46 o                         
   1  -2  16         91.96        104.21         4.60 o                         
  -4  -1  16          5.87          5.40         0.55 o                         
  -3  -1  16        325.56        349.80         7.26 o                         
  -2  -1  16        372.50        398.63         4.35 o                         
  -1  -1  16         21.20         25.00         1.15 o                         
   0  -1  16        355.74        368.52         6.41 o                         
   1  -1  16        161.41        158.17         3.62 o                         
  -3   0  16         12.96         12.55         1.13 o                         
  -2   0  16         14.74         17.56         0.72 o                         
  -1   0  16          0.00          0.28         0.43 o                         
   0   0  16         12.81         12.10         0.76 o                         
   1   0  16          0.10         -0.02         0.30 o                         
  -3   1  16         17.62         20.36         1.77 o                         
  -2   1  16        152.52        164.06         2.30 o                         
  -1   1  16        300.37        307.14         3.69 o                         
   0   1  16         37.89         36.34         1.04 o                         
   1   1  16         31.39         26.35         2.43 o                         
  -3   2  16        209.03        203.08         5.95 o                         
  -2   2  16         33.37         33.60         1.45 o                         
  -1   2  16        445.91        433.64         6.91 o                         
   0   2  16        325.69        296.02        20.64 o                         
  -2   3  16          0.05          0.45         0.64 o                         
  -1   3  16         90.99         92.09         4.42 o                         
   0   3  16        201.09        202.22         6.16 o                         
  -1   4  16        197.21        194.56         5.92 o                         
   0 -10  17          0.81          0.54         0.61 o                         
   0  -9  17        571.60        552.28        12.96 o                         
   1  -9  17        227.72        240.81         6.57 o                         
  -2  -8  17         95.52         88.50         3.33 o                         
  -1  -8  17        250.26        231.03         5.91 o                         
   0  -8  17        265.77        266.67         7.58 o                         
   1  -8  17        177.27        157.54         5.13 o                         
  -2  -7  17          0.30          0.39         0.54 o                         
  -1  -7  17          7.18          7.79         1.30 o                         
   0  -7  17          0.69          2.81         0.40 o                         
   1  -7  17          5.38          4.35         0.89 o                         
  -3  -6  17        323.14        276.78         7.03 o                         
  -2  -6  17          6.76          6.07         0.72 o                         
  -1  -6  17        489.34        506.34        10.09 o                         
   0  -6  17        432.06        453.54         8.18 o                         
   1  -6  17        416.21        390.19        20.18 o                         
  -3  -5  17         65.79         56.27         1.86 o                         
  -2  -5  17          7.45          8.54         0.65 o                         
  -1  -5  17        153.07        153.33         5.96 o                         
   0  -5  17         69.55         73.34         2.91 o                         
   1  -5  17         59.53         56.51         1.90 o                         
   2  -5  17         21.76         20.92         1.36 o                         
  -3  -4  17          5.44          3.20         0.76 o                         
  -2  -4  17         37.19         37.99         1.53 o                         
  -1  -4  17        203.02        207.40         4.39 o                         
   0  -4  17        139.23        142.67         3.50 o                         
   1  -4  17          7.30          8.51         0.92 o                         
   2  -4  17         15.05         12.18         1.11 o                         
  -3  -3  17        235.33        230.36        10.24 o                         
  -2  -3  17         59.73         61.15         1.67 o                         
  -1  -3  17         11.68         11.37         0.97 o                         
   0  -3  17         78.29         85.68         2.73 o                         
   1  -3  17        314.55        319.58         9.18 o                         
   2  -3  17        199.37        183.75         4.94 o                         
  -3  -2  17          1.63          1.19         0.48 o                         
  -2  -2  17          4.99          6.22         0.58 o                         
  -1  -2  17          0.96          1.24         0.53 o                         
   0  -2  17          0.53          0.42         0.43 o                         
   1  -2  17         24.74         23.47         1.93 o                         
  -3  -1  17        127.45        129.11         4.03 o                         
  -2  -1  17        208.63        232.30         7.73 o                         
  -1  -1  17         12.91         11.41         0.75 o                         
   0  -1  17         22.50         22.81         1.29 o                         
   1  -1  17         66.90         63.23         2.89 o                         
  -3   0  17         97.11         94.93         2.40 o                         
  -2   0  17        269.35        263.45         5.79 o                         
  -1   0  17         17.60         17.66         1.21 o                         
   0   0  17        437.88        437.36        15.81 o                         
  -2   1  17          5.37          3.99         0.91 o                         
  -1   1  17          1.03          0.36         0.38 o                         
   0   1  17         28.95         27.51         2.03 o                         
  -2   2  17        221.43        191.94         5.48 o                         
  -1   2  17          5.42          3.92         0.88 o                         
  -1  -6  18         24.90         20.84         1.65 o                         
   0  -6  18          2.81          0.64         0.53 o                         
  -2  -5  18          8.39          6.03         0.86 o                         
  -1  -5  18         33.63         31.87         2.28 o                         
   0  -5  18        191.63        187.33         6.05 o                         
   1  -5  18        253.92        235.76         6.27 o                         
  -2  -4  18         83.20         73.62         3.25 o                         
  -1  -4  18        168.23        167.58         5.99 o                         
   0  -4  18         43.15         40.28         2.52 o                         
   1  -4  18        113.09         96.01         3.41 o                         
  -2  -3  18         51.74         50.31         2.67 o                         
  -1  -3  18          2.83          2.56         0.94 o                         
   0  -3  18          1.15          1.31         0.70 o                         
   1  -3  18         51.82         48.62         2.20 o                         
  -2  -2  18        135.00        120.73         4.28 o                         
  -1  -2  18          0.12          0.59         0.53 o                         
   0  -2  18        128.45        126.13         4.52 o                         
  -1  -1  18        146.00        145.19         3.64 o                         
   0  -1  18         58.43         54.03         3.25 o                         
  -1   0  18         37.07         35.27         2.22 o                         
                                                                                
